# Supplementary material for: Entropy of a bacterial stress response is a generalizable predictor for fitness and antibiotic sensitivity
Source: Nat Commun. 2020 Aug 31;11:4365. doi: 10.1038/s41467-020-18134-z (PMC7458919; doi:10.1038/s41467-020-18134-z)
Supplement: Supplementary file 4 — Supplementary Data 1 [file 41467_2020_18134_MOESM4_ESM.xlsx]

## Sheet: RNAseq_DE_data
TIGR4.old	TAIWAN.19F.old	D39.old	TIGR4.new	TAIWAN.19F.new	D39.new	Location.Tag	Tag1	Tag2	Tag3	Category1	Category2	Category3	No..of.Categories	Gene.Name	Gene.Description	T4_KAN.10.DE	T4_KAN.20.DE	T4_KAN.30.DE	T4_KAN.45.DE	T4_KAN.60.DE	T4_KAN.90.DE	T4_KAN.120.DE	T4_KAN.150.DE	T4_KAN.180.DE	T4_KAN.210.DE	T4_KAN.240.DE	T4_LVX.10.DE	T4_LVX.20.DE	T4_LVX.30.DE	T4_LVX.45.DE	T4_LVX.60.DE	T4_LVX.90.DE	T4_LVX.120.DE	T4_LVX.180.DE	T4_PEN.10.DE	T4_PEN.20.DE	T4_PEN.30.DE	T4_PEN.45.DE	T4_PEN.60.DE	T4_PEN.90.DE	T4_PEN.120.DE	T4_RIF.10.DE	T4_RIF.20.DE	T4_RIF.30.DE	T4_RIF.45.DE	T4_RIF.60.DE	T4_RIF.90.DE	T4_RIF.120.DE	T4_VNC.10.DE
SP_0001	SPT_0001	SPD_0001	SP_RS00005	SPT_RS00035	SPD_RS00005	Intracellular	GENETIC INFORMATION PROCESSING	NA	NA	Replication	NA	NA	1	dnaA	chromosomal replication initiator protein DnaA	-0.287781	0.088132	0.0314629	0.0440952	0.233601	0.370311	0.16988	0.333521	0.693218	0.993079	0.830942	0.0551027	0.0215334	0.0327321	0.231605	0.39478	0.939716	1.34488	2.23875	0.00408585	-0.00724843	0.175006	-0.0116142	0.0680874	-0.0173321	0.529465	0.06902	0.245519	0.753994	0.885902	1.04492	1.33681	1.58618	0.215766
SP_0044	SPT_0082	SPD_0051	SP_RS00265	SPT_RS00420	SPD_RS00275	Intracellular	METABOLISM	NA	NA	Nucleotide metabolism	NA	NA	1	purC	phosphoribosylaminoimidazole-succinocarboxamide synthase	-0.049969	0.00439666	-0.0189538	0.0144774	0.0927199	0.0889774	-0.0741453	-0.66388	-3.73353	-4.70899	-1.56033	-0.153929	-0.0777893	0.0353187	0.299563	-0.0837275	-1.60445	0.714901	1.79945	-0.314954	-0.187586	-0.121427	0.129086	-0.342467	-5.09322	-7.53852	0.183039	1.23614	1.3507	1.05264	0.294004	-5.01959	-7.72686	0.274285
SP_0045	SPT_0084	SPD_0052	SP_RS00270	SPT_RS00430	SPD_RS00280	Intracellular	METABOLISM	NA	NA	Nucleotide metabolism	NA	NA	1		phosphoribosylformylglycinamidine synthase	-0.174381	-0.387019	0.146971	-0.263012	-0.215251	-0.0174689	0.136709	-0.460896	-5.35905	-4.09286	-1.91573	-0.0476971	-0.0274039	0.0346271	0.173981	0.308367	-2.01036	0.379247	1.43453	-0.366829	-0.321169	-0.347476	-0.10717	-0.380064	-5.35965	-8.14439	0.26566	1.11596	1.63292	2.10674	1.5625	-4.66875	-7.88726	0.136395
SP_0046	SPT_0085	SPD_0053	SP_RS00275	SPT_RS00435	SPD_RS00285	Intracellular	METABOLISM	NA	NA	Nucleotide metabolism	NA	NA	1	purF	amidophosphoribosyltransferase	-0.0957133	-0.497972	-0.0148435	-0.200123	-0.117525	0.0584957	0.327896	-0.591361	-5.15478	-4.40255	-1.97909	-0.0433596	-0.00629219	0.1642	0.0821109	0.320685	-2.07335	0.205381	1.36608	-0.372882	-0.24907	-0.165115	-0.114015	0.0234308	-5.60007	-7.8286	0.255153	0.966658	1.71129	2.04218	1.87572	-4.93358	-7.94721	0.158568
SP_0047	SPT_0086	SPD_0054	SP_RS00280	SPT_RS00440	SPD_RS00290	Intracellular	METABOLISM	NA	NA	Nucleotide metabolism	NA	NA	1	purM	phosphoribosylaminoimidazole synthetase	-0.284343	-0.497176	-0.0186601	-0.0490079	0.042722	-0.20038	0.357546	-0.250778	-5.29996	-4.33679	-1.85988	-0.130163	0.0148074	-0.0683549	0.00947115	0.218406	-2.14078	0.0230682	1.33664	-0.467435	-0.316484	-0.480179	-0.142962	-0.135367	-5.51437	-7.72514	0.213445	0.920188	1.34924	2.13124	1.57924	-5.09349	-8.0192	0.1217
SP_0048	SPT_0087	SPD_0055	SP_RS00285	SPT_RS00445	SPD_RS00295	Intracellular	METABOLISM	NA	NA	Nucleotide metabolism	NA	NA	1	purN	phosphoribosylglycinamide formyltransferase	-0.297943	-0.519851	0.156957	-0.153126	0.0420519	0.198165	0.447832	-0.152451	-5.04312	-3.99344	-2.07885	-0.0841384	-0.0552242	-0.0143726	-0.0897195	0.259904	-2.21118	0.159852	1.327	-0.527602	-0.226883	-0.192195	-0.0525343	-0.191717	-5.33262	-8.09373	0.257833	1.04563	1.62238	2.20054	1.98697	-4.61006	-8.49623	0.253311
SP_0049	SPT_0088	SPD_0056	SP_RS00290	SPT_RS00450	SPD_RS00300	Cell Wall	CELLULAR PROCESSES	NA	NA	Antibiotic response/sensing	NA	NA	1	vanZ	vanZ protein	-0.148659	0.153287	-0.0397905	-0.0713078	-0.00335009	0.0382478	0.178032	-0.304665	-5.13497	-4.10586	-1.91661	-0.100109	-0.0250378	-0.0688147	-0.288922	0.0719981	-2.09085	0.0186703	1.2635	-0.0365531	0.174994	0.28116	0.0808092	0.331146	-4.92463	-7.31242	0.615875	1.2086	1.82994	1.88652	2.14806	-4.42963	-6.0258	0.125254
SP_0050	SPT_0089	SPD_0057	SP_RS00295	SPT_RS00455	SPD_RS00305	Intracellular	METABOLISM	NA	NA	Nucleotide metabolism	NA	NA	1	purH	bifunctional phosphoribosylaminoimidazolecarboxamide formyltransferase/IMP cyclohydrolase	-0.0578517	-0.568299	0.0376042	-0.07145	-0.190605	-0.118832	0.194903	-0.291738	-5.19169	-4.60489	-1.80707	-0.0246449	0.00999006	0.0859289	0.0233073	0.442492	-1.73848	0.0129846	1.17368	-0.421946	-0.18634	-0.421454	-0.0062196	0.0735596	-4.01925	-6.90752	0.283266	1.05859	1.53268	1.93551	1.35805	-4.54586	-7.49672	0.236269
SP_0051	SPT_0090	SPD_0058	SP_RS00300	SPT_RS00460	SPD_RS00310	Intracellular	METABOLISM	NA	NA	Nucleotide metabolism	NA	NA	1	purD	phosphoribosylamine--glycine ligase	-0.214022	-0.425765	0.0330973	-0.106669	-0.209468	-0.182856	0.218382	-0.650362	-4.14652	-3.47424	-1.67195	-0.138408	0.221414	0.0613711	0.110971	0.0141129	-1.51007	1.18315	1.85827	-0.30729	-0.246053	-0.14053	0.275828	-0.191591	-4.49673	-5.65217	0.203628	1.01804	1.52974	1.43739	0.709704	-3.85741	-6.01417	0.0518062
SP_0054	SPT_0092	SPD_0060	SP_RS00310	SPT_RS00470	SPD_RS00320	Intracellular	METABOLISM	NA	NA	Nucleotide metabolism	NA	NA	1	purK	phosphoribosylaminoimidazole carboxylase ATPase subunit	-0.261896	-0.622728	0.125605	-0.389139	-0.14424	-0.0764798	0.104721	-0.869797	-4.21819	-2.68385	-1.67371	-0.0727262	-0.00967921	0.16666	-0.060465	-0.183093	-1.86192	0.915762	1.59681	-0.239151	-0.128131	-0.185623	0.0799512	-0.242231	-4.73596	-6.34417	0.412256	1.40391	1.60181	1.44653	1.09044	-3.55956	-5.66932	0.184999
SP_0055	SPT_0093	SPD_0061	SP_RS00315	SPT_RS00475	SPD_RS00325	NA	HYPOTHETICAL/UNKNOWN	NA	NA	NA	NA	NA	1			-0.0897982	-0.229722	-0.242681	0.14527	-0.162103	-0.301322	0.0259471	-0.619494	-2.34469	-2.81272	-1.62786	-0.147946	0.075696	0.0887674	0.339496	0.413334	-0.299285	0.832313	1.68143	0.143188	0.197439	0.363896	0.351533	0.219883	-1.589	-3.20803	0.345221	0.633842	0.150364	-0.820327	-0.884333	-3.62425	-5.01023	-0.0647629
SP_0056	SPT_0094	SPD_0062	SP_RS00320	SPT_RS00480	SPD_RS00330	Intracellular	METABOLISM	NA	NA	Nucleotide metabolism	NA	NA	1	purB	adenylosuccinate lyase	-0.065521	-0.219448	0.139271	-0.169896	-0.140228	-0.287063	-0.0325856	-0.313098	-2.34599	-2.17777	-1.23467	0.0239452	0.0203821	0.324362	0.440721	0.811788	0.390865	1.10801	1.53745	0.00841008	0.0788935	-0.0911281	0.186932	0.0362307	-1.41558	-2.53547	0.198581	0.526836	-0.0649969	-0.800946	-1.45095	-3.18799	-4.60798	0.206696
SP_0057	SPT_0095	SPD_0063	SP_RS00325	SPT_RS00485	SPD_RS00335	Cell Wall	METABOLISM	NA	NA	Cell wall metabolism	NA	NA	1		beta-N-acetylhexosaminidase	0.101835	-0.248325	0.0365368	-0.0387653	0.125335	-0.195445	0.0284964	-0.333021	0.191003	-0.0733387	0.578441	0.142083	0.112602	0.219702	0.604613	0.825722	1.38905	2.03216	3.10345	-0.0785381	-0.123139	-0.322244	-0.362705	-0.791839	-0.969067	-0.373896	0.467914	1.17349	1.56674	1.95125	1.93737	1.52253	1.34107	-0.17
SP_0066	SPT_0103	SPD_0071	SP_RS00365	SPT_RS00525	SPD_RS00375	Intracellular	METABOLISM	NA	NA	Carbohydrate metabolism	NA	NA	1	galM	aldose 1-epimerase	-0.257157	-0.587666	0.0922831	0.0315527	-0.00742108	-0.137405	-0.0446806	0.206886	0.566734	0.0612243	2.01241	-0.0172969	0.0108135	0.0332882	-0.527074	-0.0411773	-0.163889	0.529955	0.957771	0.066882	0.153657	-0.0706725	-0.0682227	-0.295789	0.403896	1.13314	0.799502	1.44648	1.46137	1.75816	1.6491	1.89901	2.22177	0.00978084
SP_0075	SPT_0109	SPD_0074	SP_RS00395	SPT_RS00550	SPD_RS00395	Intracellular	METABOLISM	NA	NA	Nucleotide metabolism	NA	NA	1		phosphorylase Pnp/Udp family protein	0.337891	-0.0105756	-0.0721841	-0.0686345	-0.157583	-0.0777103	0.0575	-0.411693	0.516742	0.677134	0.458412	-0.151621	0.039946	0.0928439	0.332326	0.30137	1.23169	2.23954	3.19666	-0.187544	-0.0962487	-0.0746753	0.101757	0.585055	0.923458	0.388926	-0.497979	-0.297489	-0.102194	-0.439471	-0.739679	-1.22785	-1.30255	0.149909
SP_0096	SPT_0126	SPD_0092	SP_RS00485	SPT_RS00640	SPD_RS00485	NA	HYPOTHETICAL/UNKNOWN	NA	NA	NA	NA	NA	1			0.052259	-0.389345	0.102099	-0.0351101	-0.369265	-0.205348	0.235784	0.174771	0.331646	0.994014	1.24125	0.0419697	-0.0845553	0.0757477	-0.00739239	0.479403	1.05015	1.0891	1.4065	0.120816	0.000103969	0.286985	0.185474	0.287365	0.926511	1.24922	-0.418099	-0.27923	0.354014	0.00735416	0.519438	0.956798	0.815415	-0.114118
SP_0102	SPT_0136	SPD_0098	SP_RS00515	SPT_RS00685	SPD_RS00515	Cell Wall	METABOLISM	NA	NA	Cell wall metabolism	NA	NA	1	ExoA	glycosyl transferase	0.13218	-0.251137	-0.0796469	0.0241897	0.116308	0.0321834	-0.0413619	-0.557543	-0.453206	-0.424992	-0.686443	-0.042244	0.0492919	0.0370785	0.433453	0.681669	1.20757	1.72075	2.04986	-0.0168227	0.15975	0.525105	0.461721	0.729998	0.589129	0.572102	-0.634101	-0.829536	-0.894054	-1.52266	-1.28817	-0.998764	-0.536634	0.279174
SP_0109	SPT_0143	SPD_0106	SP_RS00555	SPT_RS00725	SPD_RS00555	Extracellular	CELLULAR PROCESSES	NA	NA	Cellular community	NA	NA	1		bacteriocin	-0.557212	-0.242182	-0.0312122	0.241657	-0.49401	0.285488	-0.0707175	-0.0561844	0.524263	0.534547	0.5089	-0.0960167	-0.182424	-0.18654	-0.118475	-0.426096	0.261474	0.101196	0.300781	0.219768	0.334483	0.119497	-0.1116	0.0673662	0.695586	1.26731	0.190076	1.00211	0.720317	0.686502	1.132	0.833079	0.899868	-0.032851
SP_0112	SPT_0146	SPD_0109	SP_RS00570	SPT_RS00740	SPD_RS00570	Membrane	ENVIRONMENTAL INFORMATION PROCESSING	NA	NA	Membrane transport	NA	NA	1		amino acid ABC transporter substrate-binding protein	0.0333476	0.112958	-0.0841115	-0.0410751	0.213137	0.224173	-0.000922511	0.416675	0.404286	1.14691	0.38646	-0.0502594	0.0090491	-0.117493	0.182437	0.381208	0.095787	1.40718	1.62438	0.115479	-0.0456607	-0.0187261	-0.139915	-0.211768	0.655717	0.621346	0.114448	0.483687	0.942209	1.19519	1.27669	1.55045	1.42871	0.398844
SP_0115	SPT_0149	SPD_0116	SP_RS00585	SPT_RS00755	SPD_RS00610	NA	HYPOTHETICAL/UNKNOWN	NA	NA	NA	NA	NA	1			-0.401712	-0.165567	-0.287624	0.0626178	0.0222146	0.414558	-0.136	-0.493532	0.78404	0.0527956	0.564549	-0.209829	0.0462914	-0.107775	0.0697156	-0.494296	-0.607	-0.999088	-0.752258	-0.198433	-0.211329	0.157472	-0.530453	-0.00437412	0.502068	0.980465	-0.592546	0.194114	0.481884	0.348465	0.906392	0.820327	1.07561	-0.0606274
SP_0116	SPT_0162	SPD_0125	SP_RS00590	SPT_RS00830	SPD_RS00675	NA	HYPOTHETICAL/UNKNOWN	NA	NA	NA	NA	NA	1			0.0293982	0.326396	0.0506869	-0.0531822	0.0814665	0.204411	0.246752	0.0610653	-0.415734	0.337516	-0.714195	0.104497	0.165409	0.0923404	-0.081013	-0.397173	-0.680516	0.0486567	0.142449	0.0201766	0.103827	0.177838	-0.145795	-0.33755	0.0915523	0.766823	-0.213111	0.0864326	0.56875	0.417664	0.676475	1.83445	2.11642	-0.0757007
SP_0136	SPT_0181	SPD_0139	SP_RS00695	SPT_RS00930	SPD_RS00775	Intracellular	METABOLISM	NA	NA	Carbohydrate metabolism	NA	NA	1			-0.0468504	-0.0105341	-0.103282	-0.244755	0.187856	0.554969	0.171817	0.0272142	-0.00304238	-0.996458	-0.0291814	0.060797	-0.0217757	-0.060649	0.105629	0.262738	0.888589	1.26933	1.37712	0.00706556	-0.133619	0.199166	-0.0643661	0.229716	0.101334	0.316171	0.163982	0.343369	0.982235	0.829312	0.0627533	0.148185	0.0908627	0.0653505
SP_0145	SPT_0191	SPD_0148	SP_RS00745	SPT_RS00975	SPD_RS00820	Membrane	ENVIRONMENTAL INFORMATION PROCESSING	NA	NA	Membrane transport	NA	NA	1			-0.0618902	-0.00648093	0.0225798	0.054831	-0.0760217	0.138632	0.00393211	-0.233955	-0.586683	-0.27867	0.0648002	0.118694	-0.107777	-0.0683481	-0.0289153	0.212247	0.427934	0.947451	1.84259	0.078303	0.0737648	0.0530202	0.11967	0.083736	0.426158	1.1233	0.335998	0.819228	0.932904	0.732625	0.530045	0.189973	0.082077	0.320307
SP_0146	SPT_0193	SPD_0149	SP_RS00755	SPT_RS00985	SPD_RS00825	Membrane	ENVIRONMENTAL INFORMATION PROCESSING	NA	NA	Membrane transport	NA	NA	1			0.044872	0.0251661	0.0460478	0.059499	0.0732027	0.14157	0.0855977	-0.0711293	-0.0467407	-0.865296	0.446516	-0.0965115	-0.281452	-0.0131022	-0.442084	-0.407502	-0.203787	0.943353	2.30561	-0.0591013	0.0790734	-0.0552885	0.0745659	-0.121695	0.0929486	0.344029	-0.0495614	0.167745	-0.203178	0.000555051	0.0968502	-0.108307	-0.423948	0.0548096
SP_0148	SPT_0195	SPD_0150	SP_RS00765	SPT_RS00995	SPD_RS00830	Membrane	ENVIRONMENTAL INFORMATION PROCESSING	NA	NA	Membrane transport	NA	NA	1		ABC transporter, substrate-binding protein	-0.138375	-0.0147494	0.149845	-0.087559	-0.180055	-0.0659482	-0.0337977	-0.119474	-0.319404	-1.42558	-1.64889	0.0477548	0.0353135	0.24704	0.554854	0.69493	0.865924	1.02464	0.127987	0.0590276	-0.0314528	-0.0696901	0.160148	0.0110709	0.589572	0.184086	-0.00762402	-0.224664	-0.633959	-1.05251	-0.999124	-0.398524	-0.770677	-0.00890318
SP_0159	SPT_0207	SPD_0161	SP_RS00820	SPT_RS01055	SPD_RS00885	Membrane	ENVIRONMENTAL INFORMATION PROCESSING	NA	NA	Membrane transport	NA	NA	1			-0.0489387	-0.182448	-0.0734418	-0.064997	-0.195311	-0.222285	0.103026	0.0184832	-0.00688379	-0.545583	0.148294	0.0213923	-0.000994256	-0.0106996	-0.281135	0.308523	0.731592	1.27017	2.17287	-0.03121	-0.197416	-0.309933	-0.315082	-0.486845	-0.255004	-0.336521	-0.0240119	0.481345	1.00311	1.27728	1.32928	1.69319	0.736573	0.310794
SP_0161	SPT_0209	SPD_0163	SP_RS00830	SPT_RS01065	SPD_RS00895	Intracellular	GENETIC INFORMATION PROCESSING	NA	NA	Transcription	NA	NA	1			-0.198281	-0.274457	0.0199382	0.0264834	0.176877	0.0244065	0.162085	0.475997	0.625007	0.494982	0.938662	0.0465085	0.0889023	0.00561227	0.224079	0.0834365	-0.0162798	0.694113	2.7848	0.106252	0.129064	0.214247	0.296696	0.259435	0.579354	0.244714	0.259249	0.827282	1.25081	1.03366	0.911321	0.0652416	0.204174	-0.0878574
SP_1946	SPT_1904	SPD_1745	SP_RS09780	SPT_RS09460	SPD_RS09230	Intracellular	GENETIC INFORMATION PROCESSING	NA	NA	Transcription	NA	NA	1	plcR	transcriptional regulator PlcR	0.0202056	0.0623985	-0.0112285	0.0211867	0.0779561	0.192622	0.162079	-0.0812521	-0.00847723	0.574857	0.695289	0.124731	-0.129637	0.0984226	-0.344214	0.123968	0.013785	0.376044	0.862821	0.0573207	0.0605812	-0.106772	0.235434	0.125486	-0.0323024	0.40798	-0.741469	-0.757305	-0.728688	-0.989081	-0.83416	0.0692459	0.282423	0.181712
SP_0191	SPT_0241	SPD_0179	SP_RS00935	SPT_RS01215	SPD_RS00970	NA	HYPOTHETICAL/UNKNOWN	NA	NA	NA	NA	NA	1			0.307252	0.293327	0.121218	0.247384	0.201675	0.435335	0.460172	0.532283	1.16094	1.60652	1.60871	0.0776281	-0.0123613	-0.0679132	0.0977149	0.127096	0.476345	1.27492	2.03258	0.162105	0.130774	0.2259	0.655655	0.921188	1.0574	0.99326	-0.221133	-0.0616707	0.120286	0.457255	0.692328	0.673858	0.666396	0.610878
SP_0238	SPT_0284	SPD_0220	SP_RS01150	SPT_RS01430	SPD_RS01185	NA	HYPOTHETICAL/UNKNOWN	NA	NA	NA	NA	NA	1			-0.0739332	-0.065158	-0.0279041	-0.00576922	0.129278	-0.0621362	0.210953	-0.92327	-0.651638	-0.537961	-0.975821	0.104507	-0.00890491	0.088027	-0.188151	-0.346346	-0.1814	0.482755	0.28042	0.0469597	0.127553	-0.00527135	-0.311497	-0.315044	-0.652347	-1.55092	-0.0157177	-0.452669	-0.252542	-0.45013	-0.742892	-0.923365	-1.61834	-0.0727989
SP_0245	SPT_0293	SPD_0229	SP_RS01190	SPT_RS01475	SPD_RS01230	Intracellular	METABOLISM	METABOLISM	NA	Carbohydrate metabolism	Energy metabolism	NA	2		Pyruvate formate-lyase activating enzyme (EC 1.97.1.4)	0.0769901	0.14318	-0.105577	-0.0950234	0.0341552	0.0972438	0.181339	-0.198746	0.969628	0.945001	0.965589	-0.0148624	-0.0581078	-0.126839	-0.439925	-0.0484893	0.0829653	0.647638	1.37333	0.0124294	0.0201694	0.101898	0.196451	0.332842	0.915611	1.24448	0.0140432	0.308635	-0.0215559	0.529108	0.753381	1.29378	1.19443	0.229181
SP_0248	SPT_0296	SPD_0232	SP_RS01205	SPT_RS01490	SPD_RS01245	Membrane	ENVIRONMENTAL INFORMATION PROCESSING	METABOLISM	NA	Membrane transport	Carbohydrate metabolism	NA	2	CelC	PTS system transporter subunit IIA	0.0252969	0.065898	0.00794497	0.0363628	-0.0208856	0.0544261	0.0196467	-0.15582	0.788849	0.820178	0.593365	-0.00303876	-0.119855	-0.270354	-0.402619	-0.345825	0.273501	-0.247875	0.68935	0.0846789	0.10397	0.0129568	-0.20018	-0.0802807	0.548658	0.911122	-0.122516	0.2585	0.225094	0.497288	0.344602	0.667688	1.51783	0.0245167
SP_0268	SPT_0315	SPD_0250	SP_RS01315	SPT_RS01590	SPD_RS01340	Intracellular	METABOLISM	NA	NA	Carbohydrate metabolism	NA	NA	1		alkaline amylopullulanase	-0.154616	-0.330589	0.309879	0.125203	0.0715819	-0.246355	0.116354	0.0724915	0.155585	0.535682	1.15376	-0.0423786	-0.0756295	-0.0388413	-0.0984115	0.0299515	-0.0635207	-0.117195	0.25176	-0.232893	-0.111696	-0.132264	0.266791	0.225788	0.840483	1.64698	-0.592972	-1.07485	-1.2317	-0.422597	0.294858	0.75106	1.46196	0.497373
SP_0276	SPT_0321	SPD_0256	SP_RS01345	SPT_RS01620	SPD_RS01370	Intracellular	GENETIC INFORMATION PROCESSING	NA	NA	Translation	NA	NA	1			-0.0623535	0.558789	-0.065907	0.100754	0.116529	0.30802	-0.269536	-0.514524	0.0826059	0.548905	0.268076	-0.0495329	0.168148	0.0865603	0.258248	-0.0501638	0.67808	0.668475	1.27051	0.138316	0.236135	0.449535	0.103259	0.453083	0.416699	0.226693	0.577582	0.892134	0.685948	0.460706	0.624363	-0.0135759	0.173391	-0.0689821
SP_0281	SPT_0326	SPD_0261	SP_RS01380	SPT_RS01655	SPD_RS01400	Intracellular	GENETIC INFORMATION PROCESSING	NA	NA	Folding, sorting, degradation	NA	NA	1		aminopeptidase	0.0035418	0.0602384	-0.0889983	-0.0993208	-0.436542	-0.0407354	-0.0911665	-0.327122	-0.0783114	-0.00770655	-1.54519	0.0476268	-0.0310095	0.0564533	0.0852652	0.137244	0.0316986	-0.299136	-1.49453	0.0171416	0.153456	0.333295	0.637766	0.911663	0.698531	-0.0148409	0.275875	0.241175	-0.126846	-0.448787	-0.579206	-0.0689137	0.113798	0.171384
SP_0287	SPT_0333	SPD_0267	SP_RS01410	SPT_RS01685	SPD_RS01430	Membrane	ENVIRONMENTAL INFORMATION PROCESSING	NA	NA	Membrane transport	NA	NA	1		xanthine/uracil permease	-0.191568	-0.0105676	0.0329659	-0.417976	-0.22105	-0.0774263	-0.289314	-0.925741	-3.1921	-2.04899	-0.496907	-0.00823298	-0.0217638	-0.0542106	-0.281092	-0.463023	-1.82764	-0.204286	0.30505	-0.0600489	-0.0605148	-0.496383	-0.571159	-1.15287	-4.38733	-5.20831	0.265277	0.65249	0.414906	0.189333	-0.166658	-3.23229	-4.36787	-0.184654
SP_0288	SPT_0334	SPD_0268	SP_RS01415	SPT_RS01690	SPD_RS01435	NA	HYPOTHETICAL/UNKNOWN	NA	NA	NA	NA	NA	1			0.0568933	-0.287549	-0.0241796	-0.270035	-0.0755518	-0.0764883	-0.17233	-0.690797	-2.85783	-1.88001	0.287022	-0.0536246	-0.0172569	-0.100384	-0.290407	-0.398383	-1.5866	-0.188018	0.588323	-0.0764195	-0.0770153	-0.203654	-0.381037	-0.906531	-3.75817	-4.52951	0.340732	0.666238	0.683883	0.46104	0.0610196	-2.99791	-4.24189	-0.237981
SP_0293	SPT_0339	SPD_0273	SP_RS01440	SPT_RS01715	SPD_RS01460	NA	HYPOTHETICAL/UNKNOWN	NA	NA	NA	NA	NA	1			-0.252447	-0.0917597	0.0946904	-0.105856	-0.462353	-0.526366	0.0826405	-0.393692	-0.052903	-0.230094	0.0780573	0.0195833	-0.155095	-0.0157784	-0.0452066	0.212271	0.508916	0.893751	1.14855	0.0698878	-0.153889	-0.00214292	0.326973	0.533739	1.20043	0.994315	-0.774032	-0.955416	-0.41262	-0.556919	-0.33736	-0.0496514	-0.569868	0.196337
SP_0324	SPT_0373	SPD_0296	SP_RS01575	SPT_RS01890	SPD_RS01580	Membrane	ENVIRONMENTAL INFORMATION PROCESSING	METABOLISM	NA	Membrane transport	Carbohydrate metabolism	NA	2		PTS system transporter subunit IIC	-0.0446063	-0.178821	0.106377	0.0614477	-0.133214	0.089885	0.0460381	0.69629	1.54651	1.16104	4.5446	-0.0451797	-0.0168532	0.0553581	-0.0344912	-0.0527544	0.658921	2.36681	3.50118	-0.0672288	-0.0769275	-0.0380419	0.0743559	0.242878	0.476734	1.64281	-0.107274	0.490643	1.05945	1.5739	0.691333	0.704638	0.313294	0.192259
SP_0326	SPT_0375	SPD_0298	SP_RS01585	SPT_RS01900	SPD_RS01590	Membrane	ENVIRONMENTAL INFORMATION PROCESSING	NA	NA	Membrane transport	NA	NA	1	YajC	preprotein translocase subunit YajC	0.0783488	0.230031	-0.0445069	-0.115301	0.139474	-0.111862	-0.0833581	0.36056	0.299953	2.16125	2.63147	0.00340045	-0.0427961	0.0408893	-0.278221	-0.20272	0.503885	2.00086	1.87771	-0.043847	0.061418	0.197792	-0.156764	0.0879165	0.490825	0.666681	0.0987357	0.301071	1.29235	1.25758	0.531236	0.129399	0.628347	-0.00967266
SP_0338	SPT_0388	SPD_0308	SP_RS01650	SPT_RS01955	SPD_RS01645	Intracellular	GENETIC INFORMATION PROCESSING	NA	NA	Folding, sorting, degradation	NA	NA	1		ATP-dependent Clp protease ATP-binding subunit	-0.170272	-0.248147	1.42639	2.55953	0.0981573	0.911749	3.26726	4.96067	6.30292	6.70627	8.08862	0.0529656	0.115942	0.105131	-0.0845012	0.0680434	0.226422	0.85124	2.35865	-0.140716	-0.25847	-0.186718	-0.143577	0.20653	1.3492	1.69138	0.325529	1.1493	1.41368	1.40331	1.32749	0.819293	0.710483	0.022201
SP_0342	SPT_0391	SPD_0311	SP_RS01665	SPT_RS01970	SPD_RS01660	Intracellular	METABOLISM	NA	NA	Carbohydrate metabolism	NA	NA	1		Glucan 1,6-alpha-glucosidase (EC 3.2.1.70)	-0.0998476	0.00300044	0.119018	0.203068	-0.0647552	-0.0213884	0.451411	0.843402	1.41991	1.40328	1.59915	-0.0305634	-0.00856956	0.133675	-0.00638832	0.0603642	-0.0573946	0.0630243	0.15587	0.0120693	-0.00461938	-0.0556604	0.19116	0.237316	0.466474	0.413966	-0.399714	-0.639741	-0.860019	-0.542508	-0.229546	-0.0792538	0.367265	0.231768
SP_0401	SPT_0439	SPD_0366	SP_RS01990	SPT_RS02215	SPD_RS01965	Intracellular	GENETIC INFORMATION PROCESSING	NA	NA	DNA repair and editing	NA	NA	1		RecD-like helicase	0.0593739	-0.0739613	0.0904399	0.0246383	-0.0700099	-0.157682	0.0879664	0.0638488	0.13295	0.297435	0.45829	0.0107057	-0.0589114	0.0591379	0.0669021	0.111207	0.155626	0.294748	0.909695	0.0384621	0.056137	-0.0414246	0.0988327	0.250146	0.154206	-0.132639	0.0395987	0.153591	0.336358	0.392065	0.199604	-0.273961	-0.56068	0.155166
SP_0403	SPT_0441	SPD_0368	SP_RS02000	SPT_RS02225	SPD_RS01975	Intracellular	GENETIC INFORMATION PROCESSING	NA	NA	Folding, sorting, degradation	NA	NA	1		ribonuclease HIII	0.111384	-0.142404	0.191301	-0.0477518	-0.113804	-0.217479	-0.0131776	-0.285827	-0.354353	-0.0462844	-0.148712	-0.0172522	0.00256925	0.0608677	-0.1725	0.0530725	-0.0602115	0.273591	1.10466	0.145884	0.148556	0.076085	0.506014	0.32036	0.173709	-0.251318	-0.266268	-0.422248	-0.436294	-0.480253	-0.585644	-0.799957	-1.10669	0.37314
SP_0429	SPT_0465	SPD_0391	SP_RS02115	SPT_RS02340	SPD_RS02090	NA	HYPOTHETICAL/UNKNOWN	NA	NA	NA	NA	NA	1			0.0288988	0.252536	-0.148821	0.361161	0.100284	0.349173	-0.139783	0.352499	0.545085	0.339204	1.29312	-0.0679036	0.0893355	-0.329743	-0.128977	-0.385036	0.342263	1.11199	1.57676	-0.00496462	-0.281891	-0.258048	-0.582763	-0.229035	-1.38024	-0.383989	0.8778	0.859634	1.05461	0.778796	0.00423921	-1.00349	1.03655	-0.536167
SP_0435	SPT_0470	SPD_0395	SP_RS02145	SPT_RS02355	SPD_RS02105	Intracellular	GENETIC INFORMATION PROCESSING	NA	NA	Translation	NA	NA	1	efp	elongation factor P	0.0930378	-0.0395947	0.00221772	-0.145304	-0.181953	-0.294076	-0.112288	-0.126934	-0.151572	-0.140817	-0.498986	0.0732622	-0.0310275	0.117594	-0.0794729	0.111882	-0.0822049	0.0349799	-0.460778	-0.17218	-0.0395763	-0.255799	-0.132015	-0.206383	-0.433782	-0.953794	-1.17884	-1.68294	-2.08034	-2.12066	-2.00689	-1.74102	-1.18688	0.070801
SP_0442	SPT_0479	SPD_0402	SP_RS02180	SPT_RS02400	SPD_RS02140	NA	HYPOTHETICAL/UNKNOWN	NA	NA	NA	NA	NA	1			-0.254873	0.0941871	-0.419777	0.10705	-0.218651	-0.036915	-0.374585	-0.402231	-0.0917284	-0.0456952	-0.484928	-0.0989764	0.20248	-0.239178	0.138119	-0.357035	-0.0758869	0.0839946	0.00207809	-0.243696	-0.268982	-0.00603898	-0.190363	0.121613	-0.0808454	-0.166132	-0.837546	-0.576837	-0.662133	-0.89111	-0.725146	-1.26799	-0.962718	-0.363207
SP_0473	SPT_0514	SPD_0423	SP_RS02335	SPT_RS02560	SPD_RS02255	Intracellular	GENETIC INFORMATION PROCESSING	NA	NA	Transcription	NA	NA	1		ROK family protein	0.0876632	0.0965242	-0.0499446	-0.237782	0.164078	0.155845	0.259055	-0.264326	0.245431	-0.0232063	-0.116003	0.0836353	-0.241806	-0.409269	-0.224795	-0.199734	0.0811039	0.404548	0.717438	-0.0272049	-0.0713082	0.194063	0.309832	0.568994	0.658424	0.642923	0.415096	0.670245	1.09431	1.12687	1.4693	1.61387	1.47194	0.177636
SP_0474	SPT_0515	SPD_0424	SP_RS02340	SPT_RS02565	SPD_RS02260	Membrane	ENVIRONMENTAL INFORMATION PROCESSING	METABOLISM	NA	Membrane transport	Carbohydrate metabolism	NA	2		PTS system cellobiose-specific transporter subunit IIC	0.0723288	-0.261311	0.0436349	-0.0436098	0.290832	0.343652	0.192994	0.469759	0.230354	0.424957	0.52509	0.16165	-0.0668444	0.220577	-0.00110509	0.0980256	0.555155	1.04908	2.05806	-0.0228933	-0.127655	-0.282638	-0.129044	-0.108296	0.00973994	0.404454	0.539902	0.532117	0.792557	0.741594	0.281288	0.785263	0.740181	-0.0011327
SP_0475	SPT_0516	SPD_0425	SP_RS02345	SPT_RS02570	SPD_RS02265	NA	HYPOTHETICAL/UNKNOWN	NA	NA	NA	NA	NA	1			0.0775328	0.235397	-0.084456	-0.237847	0.188892	0.115425	0.375281	0.363153	-0.0541333	-0.143073	0.768879	0.313309	-0.0647555	-0.0184985	-0.0887693	0.210433	0.546482	1.05724	1.43145	-0.00594922	-0.140162	-0.153185	-0.113923	-0.0207279	-0.128325	0.143845	0.289434	0.223347	0.703101	0.759253	0.458885	0.707796	0.69784	0.0280126
SP_0484	SPT_0526	SPD_0435	SP_RS02395	SPT_RS02620	SPD_RS02315	Membrane	ENVIRONMENTAL INFORMATION PROCESSING	NA	NA	Membrane transport	NA	NA	1			-0.0559497	-0.0628324	0.0627592	-0.00801581	-0.268316	-0.0524211	-0.112761	-0.302815	-0.545396	-0.755075	-0.635055	0.0486965	-0.0452399	0.070874	-0.0177387	0.204329	0.173458	0.160979	0.664925	0.125585	0.023275	-0.0399984	-0.108993	-0.341658	-0.37593	-0.306764	0.0676455	-0.0129918	0.158339	-0.112635	-0.152242	-0.321973	-0.312796	-0.0614305
SP_0486	SPT_0527	SPD_0436	SP_RS02400	SPT_RS02625	SPD_RS02320	Intracellular	GENETIC INFORMATION PROCESSING	NA	NA	Translation	NA	NA	1		RNA methyltransferase	-0.246855	0.104772	-0.037581	-0.045926	-0.459664	0.246747	-0.125918	-0.169783	-0.0743632	0.0397137	-0.711744	0.0622803	0.125797	0.0859099	0.314262	0.400056	0.701815	0.464966	0.672356	0.0466112	0.00261237	-0.193637	-0.427799	-0.755762	-0.475213	-0.118016	0.363597	1.31011	2.17272	2.19977	2.21329	1.90568	1.23436	-0.590457
SP_0490	SPT_0530	SPD_0439	SP_RS02415	SPT_RS02640	SPD_RS02335	NA	HYPOTHETICAL/UNKNOWN	NA	NA	NA	NA	NA	1			-0.0966335	0.222012	0.0590729	-0.0459305	0.109336	0.178247	0.137325	0.754044	0.182125	0.368505	0.351914	0.181324	-0.0715488	0.0445155	-0.389202	-0.375397	-0.456356	-0.296017	0.0617116	0.126295	0.160678	0.0177755	-0.113434	-0.329154	0.340922	0.302031	0.153191	0.0697658	0.0296201	0.202932	0.0523143	0.0149264	-0.304287	-0.0246387
SP_0498	SPT_0535	SPD_0444	SP_RS02450	SPT_RS02670	SPD_RS02360	Intracellular	METABOLISM	NA	NA	Carbohydrate metabolism	NA	NA	1		Endo-beta-N-acetylglucosaminidase (EC 3.2.1.96)	-0.128089	-0.294196	-0.0176792	0.075102	0.20577	0.10498	0.235503	0.338943	0.284986	-0.134114	0.363876	0.119279	0.193903	0.0390256	0.185026	-0.0244789	0.246283	0.0633004	0.785045	-0.0483458	-0.111145	0.0667735	0.157675	0.216337	0.447721	0.75414	0.613581	0.870995	1.25756	1.28512	1.20428	0.859846	0.544001	-0.0449567
SP_0515	SPT_0548	SPD_0458	SP_RS02520	SPT_RS02730	SPD_RS02430	Intracellular	GENETIC INFORMATION PROCESSING	NA	NA	Transcription	NA	NA	1	hrcA	MerR family transcriptional regulator	-0.243318	-0.48475	1.72761	1.62062	0.399304	1.69369	2.53527	3.14517	3.98702	4.55091	4.67036	0.0545763	-0.121946	-0.136595	-0.00351959	-0.0218241	0.761382	1.4179	1.37574	-0.04437	0.0322743	0.178034	0.633569	0.67422	1.25923	1.53946	-0.125582	-0.627625	-1.49464	-2.52164	-2.2017	0.597899	1.06681	0.121343
SP_0552	SPT_0582	SPD_0478	SP_RS02710	SPT_RS02900	SPD_RS02550	Intracellular	GENETIC INFORMATION PROCESSING	NA	NA	Translation	NA	NA	1	rimP	ribosome maturation protein	-0.14774	-0.028441	-0.0774721	-0.0626501	0.184675	-0.163126	0.16875	0.2343	0.0346302	0.0197391	-0.152157	0.0459235	-0.11325	-0.12781	-0.180859	-0.0825304	0.11996	0.347264	0.190986	-0.188598	-0.206426	-0.209965	-0.0965518	-0.41035	-0.422265	-0.23623	-2.05997	-2.09547	-2.40157	-1.95785	-1.68431	-1.04123	-1.2505	-0.252835
SP_0566	SPT_0597	SPD_0492	SP_RS02780	SPT_RS02975	SPD_RS02625	Intracellular	GENETIC INFORMATION PROCESSING	NA	NA	Translation	NA	NA	1		Protein N-acetyltransferase, RimJ/RimL family	0.317695	0.433925	-0.0748394	-0.120938	-0.0810116	0.216688	-0.237333	-0.134728	-0.515142	-0.509729	-1.04494	0.0237844	0.0741888	-0.00129276	-0.0491557	-0.350883	-0.427264	-0.164388	-0.929662	0.0797443	0.0601626	0.209162	0.121439	0.109148	-0.406682	-0.83519	0.374262	-0.354987	-0.262834	-1.1146	-1.07963	-1.22757	-1.27163	0.0166862
SP_0576	SPT_0606	SPD_0501	SP_RS02850	SPT_RS03020	SPD_RS02695	Intracellular	GENETIC INFORMATION PROCESSING	NA	NA	Transcription	NA	NA	1		Transcription antiterminator Lict	NA	0.04195	0.0325795	0.0593083	0.146242	0.03912	0.137602	0.2173	0.783945	-1.47135	1.78536	0.134595	-0.0235133	0.150455	-0.0816942	-0.449213	-0.659118	-0.111964	-0.445682	-0.0121174	0.169421	0.129784	-0.0168025	0.388894	1.52536	4.7106	0.111693	0.0555376	0.0412691	-0.684992	-1.1758	-0.17052	-0.151459	0.135302
SP_0577	SPT_0607	SPD_0502	SP_RS02855	SPT_RS03025	SPD_RS02700	Membrane	ENVIRONMENTAL INFORMATION PROCESSING	NA	NA	Membrane transport	NA	NA	1		PTS system beta-glucosides-specific transporter subunit IIABC	-0.00336896	0.333185	0.157699	0.0229002	0.0921354	0.311754	0.0207012	0.717691	0.219412	-0.0380272	1.26536	0.0690942	-0.0460938	-0.225401	-0.132217	-0.241307	-0.446355	-0.635955	0.737485	-0.133766	-0.0563827	0.0963125	0.0992244	0.490226	1.57885	5.17951	-0.149819	-0.288495	-0.203963	-0.620813	-0.473475	-0.59317	-0.180855	0.26258
SP_0578	SPT_0608	SPD_0503	SP_RS02860	SPT_RS03030	SPD_RS02705	Intracellular	METABOLISM	NA	NA	Carbohydrate metabolism	NA	NA	1	bglA-2	Beta-glucosidase/6-phospho-beta-glucosidase/beta- galactosidase	-0.0377108	0.225027	-0.0390069	0.0857198	0.203753	0.0732969	0.231379	0.906641	0.307126	0.74847	0.694674	0.0443945	-0.0725585	-0.123023	-0.16327	-0.0327982	-0.22573	-0.0408644	0.391823	-0.107469	-0.015927	0.0873851	0.0649399	0.533747	1.45069	5.15984	-0.00463064	-0.0616049	-0.221122	-0.745088	-0.475959	-0.589703	-0.037477	0.266937
SP_0585	SPT_0615	SPD_0510	SP_RS02900	SPT_RS03070	SPD_RS02745	Intracellular	METABOLISM	NA	NA	Amino acid metabolism	NA	NA	1	metE	5-methyltetrahydropteroyltriglutamate--homocysteine S-methyltransferase	-0.145453	0.154254	0.087594	0.0729976	0.0617597	-0.354514	0.0289276	0.211735	0.00862141	0.350573	-0.419886	0.0565741	0.00764622	-0.00635788	0.139655	0.141041	-0.0609519	0.407076	0.223611	-0.306894	0.0740306	-0.0169727	0.536674	0.621047	0.934522	1.35143	-0.240674	-0.298674	-0.618307	-0.623048	-1.13531	-0.994687	-0.86174	0.424897
SP_0586	SPT_0616	SPD_0511	SP_RS02905	SPT_RS03075	SPD_RS02750	Intracellular	METABOLISM	NA	NA	Amino acid metabolism	NA	NA	1		5,10-methylenetetrahydrofolate reductase	-0.00505686	-0.191526	-0.00995677	-0.113359	-0.0288623	0.163098	0.221891	0.0538422	0.027716	0.181484	-0.343163	0.00672085	0.117997	0.102894	0.308379	0.0583011	0.174271	-0.400122	-0.150984	-0.0220468	0.162834	0.0535224	0.550418	0.524737	0.809457	1.35622	0.142434	0.156427	0.0895598	-0.595314	-0.815639	-0.476262	-1.00643	0.303407
SP_0620	SPT_0645	SPD_0540	SP_RS03045	SPT_RS03215	SPD_RS02895	Membrane	ENVIRONMENTAL INFORMATION PROCESSING	METABOLISM	NA	Membrane transport	Amino acid metabolism	NA	2	tcyK	putative amino acid ABC transporter, amino acid-binding protein	0.288851	0.105209	0.0176434	-0.0382459	0.0295413	0.275208	0.0550913	-0.193936	-0.287475	-0.977161	-1.0238	-0.0471128	0.0396901	0.0813233	0.0689201	-0.0106424	-0.1154	-0.619121	-0.835842	-0.147919	0.0138876	0.0365265	0.051237	-0.143253	-0.0679432	0.0555328	-0.0784361	-0.184174	-0.568734	-0.368517	-0.714453	-0.723803	-0.569029	0.0534349
SP_0624	SPT_0648	SPD_0543	SP_RS03060	SPT_RS03230	SPD_RS02910	NA	HYPOTHETICAL/UNKNOWN	NA	NA	NA	NA	NA	1		hypothetical protein	0.112463	0.313186	0.0155109	0.348358	0.121298	-0.112349	0.0263381	-0.259486	-0.0725426	-0.191759	-0.954919	0.00303634	-0.0573288	0.0364028	0.110342	0.117348	-0.000470295	-0.221952	-0.301447	0.201179	0.186858	0.272918	0.143826	0.0617561	-0.0830442	-0.0207758	0.263943	-0.22995	-0.233253	-0.629829	-0.671892	-0.651877	-0.317646	0.0132143
SP_0660	SPT_0684	SPD_0573	SP_RS03240	SPT_RS03405	SPD_RS03070	Intracellular	METABOLISM	NA	NA	Amino acid metabolism	NA	NA	1		peptide methionine sulfoxide reductase	0.081084	-0.00597989	-0.0837322	-0.0357418	0.0400556	0.139626	-0.0453525	0.588463	0.272021	0.102128	-0.0777322	0.0301074	0.144688	-0.023857	-0.0826178	0.110366	0.136123	-0.332822	-0.0993355	0.0799987	0.0324552	-0.134996	0.0792771	0.0189985	0.51768	0.198619	0.342125	0.715001	1.10939	1.19755	0.759737	0.999207	0.749726	0.247345
SP_0675	SPT_0699	SPD_0587	SP_RS03315	SPT_RS03480	SPD_RS03145	NA	METABOLISM	NA	NA	Various metabolism	NA	NA	1	dltE	short chain dehydrogenase/reductase family oxidoreductase	-0.153185	-0.065318	0.13575	-0.130462	-0.102088	-0.0109678	0.059359	0.151989	-0.295998	0.0333293	-0.100495	0.0773384	0.099619	0.158167	0.00146528	0.169217	-0.13216	-0.269627	-0.335564	0.099866	0.0552594	-0.109629	-0.0479029	-0.286332	-0.448108	-0.694093	0.113394	-0.0784159	-0.323496	-0.371915	-0.363766	-0.283419	-0.224547	0.0326993
SP_0678	SPT_0702	SPD_0590	SP_RS03330	SPT_RS03495	SPD_RS03160	NA	HYPOTHETICAL/UNKNOWN	NA	NA	NA	NA	NA	1		hypothetical protein	-0.0126609	0.427743	-0.0190859	0.22578	-0.0615672	0.00532115	-0.165129	-0.282593	-0.145978	0.0728795	-0.291177	-0.15773	-0.0105754	-0.0143014	0.0195098	0.0344209	0.243054	-0.0307743	-0.186678	-0.0450327	-0.135054	0.0953552	-0.0981072	-0.0301053	-0.0070504	-0.479558	-0.493273	-0.537602	-0.11786	-0.297994	-0.158521	-0.27711	-0.0560736	-0.0869195
SP_0701	SPT_0713	SPD_0608	SP_RS03425	SPT_RS03550	SPD_RS03250	Intracellular	METABOLISM	NA	NA	Nucleotide metabolism	NA	NA	1	pyrF	orotidine 5'-phosphate decarboxylase	-0.336922	-0.422897	-0.0376912	0.0256914	0.170812	-0.0870255	0.102309	-1.00388	0.704119	1.02654	0.906768	0.0175552	-0.182268	-0.0388002	-0.0171109	-0.168741	0.668811	0.206455	1.23589	-0.124545	-0.0507204	-0.318421	-0.238281	-0.373384	0.391472	0.237912	0.189567	0.798509	0.258181	-0.222167	-0.384967	0.193748	-0.482444	-0.204486
SP_0702	SPT_0714	SPD_0609	SP_RS03430	SPT_RS03555	SPD_RS03255	Intracellular	METABOLISM	NA	NA	Nucleotide metabolism	NA	NA	1	pyrE	orotate phosphoribosyltransferase PyrE	0.0476472	0.0233744	-0.0313366	0.116105	-0.123495	-0.0509257	0.0198688	-1.03918	0.523092	1.06923	0.891762	-0.0183004	-0.0364157	-0.11048	0.253382	0.0969387	0.686957	-0.0191904	0.454456	-0.0346622	0.107105	0.00255924	-0.238198	-0.380749	0.256986	0.164997	0.499655	1.08116	0.348754	-0.44538	-0.280234	0.082792	-0.617679	-0.0437586
SP_0704	SPT_0716	SPD_0611	SP_RS03440	SPT_RS03565	SPD_RS03265	NA	HYPOTHETICAL/UNKNOWN	NA	NA	NA	NA	NA	1		hypothetical protein	-0.050148	-0.375028	-0.0512437	0.119238	-0.0624168	-0.30642	0.202634	-1.02346	0.288522	0.657681	1.31492	0.044825	-0.151269	-0.0604358	-0.402984	-0.190688	-0.0254064	-0.63499	-0.738212	-0.0528146	0.12465	0.211534	0.0314877	-0.219224	0.411301	0.733745	-0.0836352	0.0761445	0.389874	0.0891752	0.342369	0.87944	0.394006	0.0934603
SP_0706	SPT_0718	SPD_0613	SP_RS03450	SPT_RS03575	SPD_RS03275	NA	HYPOTHETICAL/UNKNOWN	NA	NA	NA	NA	NA	1		hypothetical protein	-0.035487	-0.215923	0.0353568	0.0995874	0.236028	0.148096	-0.0418401	-0.737247	0.423131	1.13045	1.26394	-0.117443	-0.0974661	-0.329584	-0.633789	-0.532536	-0.453596	-0.277483	-0.589688	0.106848	0.0342401	0.355739	0.00975335	0.0599444	0.52032	1.30334	0.321972	0.378752	0.365164	0.405233	0.752053	0.93149	0.975152	0.0300553
SP_0707	SPT_0719	SPD_0614	SP_RS03455	SPT_RS03580	SPD_RS03280	Membrane	ENVIRONMENTAL INFORMATION PROCESSING	NA	NA	Membrane transport	NA	NA	1	ccmA	ABC-type multidrug transport system, ATPase component	-0.195769	-0.0532433	-0.12844	0.0546554	0.303441	0.41932	0.152088	-0.748109	0.679942	0.903882	1.02497	-0.0422247	-0.0228697	-0.0570162	-0.426695	-0.333045	-0.149136	-0.510442	-1.12046	-0.0704575	0.108607	0.407212	0.0207125	0.215798	0.628144	1.18266	0.247636	0.146747	0.536574	0.198826	0.148025	0.605768	0.605513	-0.114332
SP_0718	SPT_0734	SPD_0624	SP_RS03515	SPT_RS03660	SPD_RS03335	Intracellular	METABOLISM	NA	NA	Cofactor and vitamin metabolism	NA	NA	1	thiE-1	thiamine-phosphate pyrophosphorylase	-0.01908	0.00734212	-0.239199	-0.0960278	0.296326	0.645706	0.112526	0.583822	0.717715	0.685545	1.2589	0.0550645	-0.040279	-0.294364	0.0426389	-0.216463	-0.664617	-0.952853	-1.83804	-0.118904	-0.438092	-0.0751903	-0.508991	-0.338686	0.704133	1.21852	-0.324924	-0.375924	0.329665	0.23959	0.375819	0.0606336	-0.174779	-0.479964
SP_0728	SPT_0744	SPD_0634	SP_RS03565	SPT_RS03710	SPD_RS03385	Membrane	ENVIRONMENTAL INFORMATION PROCESSING	NA	NA	Membrane transport	NA	NA	1		Copper-exporting ATPase	-0.373523	0.10789	0.105608	0.269167	-0.0250007	-0.210908	0.0188945	-0.0766175	-0.170815	-0.978973	-0.430565	-0.0830887	0.0708635	0.0729389	0.327982	0.010214	0.138883	0.504058	-0.569125	-0.239696	-0.0288094	0.263015	0.503037	0.637838	1.61226	1.63437	-0.407248	-0.385785	-0.0880798	-0.344944	0.126504	0.597696	0.470619	0.0181685
SP_0731	SPT_0747	SPD_0637	SP_RS03580	SPT_RS03725	SPD_RS03400	NA	HYPOTHETICAL/UNKNOWN	NA	NA	NA	NA	NA	1		hypothetical protein	-0.187959	0.0209948	-0.164531	-0.0486477	-0.203988	-0.0282293	0.183968	-0.102899	0.422194	0.911552	0.672656	-0.0789516	-0.120107	-0.0853571	-0.200117	-0.25371	-0.30336	-0.519658	-1.42416	0.0923581	-0.0435387	0.00399719	-0.263094	-0.526916	-0.272666	0.315802	-0.111329	-0.794977	-1.66417	-1.80991	-1.8131	-1.64824	-1.15739	-0.273101
SP_0737	SPT_0753	SPD_0642	SP_RS03610	SPT_RS03750	SPD_RS03425	Membrane	ENVIRONMENTAL INFORMATION PROCESSING	NA	NA	Membrane transport	NA	NA	1		sodium dependent transporter	0.175088	-0.110505	0.181951	0.231529	-0.391543	0.127939	0.56105	0.994857	1.05916	1.84305	2.97354	0.216755	-0.0619668	0.056253	-0.367984	-0.103404	0.00528705	0.822912	2.43324	0.121395	-0.0316832	-0.235964	-0.113806	-0.353536	0.114757	0.471698	-0.184035	-0.228755	0.518454	0.898468	0.89418	1.80371	1.69702	-0.127323
SP_0743	SPT_0758	SPD_0647	SP_RS03640	SPT_RS03775	SPD_RS03450	Intracellular	GENETIC INFORMATION PROCESSING	NA	NA	Transcription	NA	NA	1		AcrR/TetR family transcriptional regulator	0.237319	0.0439091	0.058292	0.134541	-0.16615	0.134693	0.0495894	0.0035431	0.528741	-0.230709	-0.517443	0.0198513	0.0695599	0.055372	-0.0111253	0.0612697	0.176018	0.353631	0.576295	0.0683174	0.0737665	0.330187	0.785743	0.617531	0.608328	0.0697314	-1.03793	-0.810672	-1.14403	-0.89464	-0.781799	-0.150521	-0.354723	0.25611
SP_0745	SPT_0760	SPD_0649	SP_RS03650	SPT_RS03785	SPD_RS03460	Intracellular	METABOLISM	NA	NA	Nucleotide metabolism	NA	NA	1	upp	uracil phosphoribosyltransferase	-0.011698	0.0970848	-0.062652	-0.00326084	-0.436022	-0.175099	-0.0665918	-0.24136	-0.304419	-0.0669214	-0.706303	-0.0187167	-0.0117832	-0.0630101	-0.169414	-0.243542	-0.330226	-0.532023	-1.86523	0.0560894	-0.055613	-0.0720705	-0.135771	-0.254892	-0.614946	-1.00747	-0.826262	-1.61394	-2.07634	-1.96308	-1.7092	-1.52512	-1.12192	-0.178394
SP_0748	SPT_0762	SPD_0651	SP_RS03660	SPT_RS03795	SPD_RS03470	NA	HYPOTHETICAL/UNKNOWN	NA	NA	NA	NA	NA	1		hypothetical protein	0.0173273	0.00118392	-0.024913	-0.0788745	0.0335182	0.147103	0.0614557	-0.158601	0.435454	0.10586	0.041721	0.0704019	-0.0950659	0.0264058	-0.001328	-0.0629842	-0.260702	0.0948773	-0.398773	-0.0765048	0.0255462	-0.105373	-0.133278	0.0387933	-0.0776655	-0.112104	-0.306273	-0.284596	-0.350681	-0.0757005	-0.443839	-0.228103	-0.466626	0.0683948
SP_0760	SPT_0773	SPD_0662	SP_RS03715	SPT_RS03850	SPD_RS03525	Membrane	ENVIRONMENTAL INFORMATION PROCESSING	NA	NA	Signal transduction	NA	NA	1	rgfB	Signal transduction component	-0.326299	0.300262	-0.0426789	0.0258702	-0.187043	0.362819	-0.0865002	-0.210817	0.650304	1.26583	0.794782	-0.144289	0.0699472	-0.23743	-0.227441	-0.603714	-0.24356	-0.658705	-0.565376	0.0331585	0.26033	-0.0507234	-0.338103	-0.521537	-0.200618	0.28852	0.43119	0.446352	0.667241	0.776925	0.729532	0.644107	1.1233	-0.128024
SP_0777	SPT_1424	SPD_0676	SP_RS03790	SPT_RS07080	SPD_RS03595	Intracellular	METABOLISM	NA	NA	Various metabolism	NA	NA	1			0.203273	0.616372	-0.131642	0.0111514	0.236807	0.237887	-0.175511	-0.306695	0.000712847	-0.0877717	-0.571222	0.0220605	0.0174031	-0.139923	-0.0818169	-0.300832	-0.341297	-0.520529	-0.613697	0.162401	0.355171	0.360941	0.0773958	0.278889	0.298291	0.180303	0.108955	0.07026	-0.436729	-0.752375	-0.767353	-0.829493	-0.516079	0.0770779
SP_0781	SPT_1420	SPD_0681	SP_RS03810	SPT_RS07060	SPD_RS03620	NA	HYPOTHETICAL/UNKNOWN	NA	NA	NA	NA	NA	1		hypothetical protein	-0.33468	0.0362133	0.0132934	0.194312	-0.271366	0.057995	0.136338	-0.137072	0.178455	0.39553	0.785381	0.0489442	0.00670568	0.162506	-0.0470656	-0.152556	-0.377092	-0.450895	-1.04639	0.00340961	0.0251921	0.0901025	0.21318	0.5861	1.13875	0.933102	0.149941	-0.061695	0.579882	0.895097	0.854762	1.17216	0.814484	0.27373
SP_0783	SPT_1417	SPD_0684	SP_RS03825	SPT_RS07045	SPD_RS03635	Membrane	ENVIRONMENTAL INFORMATION PROCESSING	METABOLISM	NA	Membrane transport	Cofactor and vitamin metabolism	NA	2	bioY	Substrate-specific component BioY of biotin ECF transporter	-0.0993007	-0.506416	0.0575767	-0.0838846	-0.426982	0.22749	0.11215	0.0600145	-0.280542	0.760263	1.10994	0.0321905	-0.046903	-0.171926	-0.304773	-0.22499	-1.10565	-0.512681	-0.0608994	0.167556	0.0691827	0.602279	1.1399	0.896063	-0.675702	-0.798664	-0.0921392	0.537183	1.18432	2.19365	2.06045	1.31893	0.983619	0.674409
SP_0786	SPT_1414	SPD_0687	SP_RS03840	SPT_RS07030	SPD_RS03650	Intracellular	ENVIRONMENTAL INFORMATION PROCESSING	CELLULAR PROCESSES	NA	Membrane transport	Antibiotic response/sensing	NA	2		ABC-type transport system, ATPase component	-0.247707	-0.0239709	0.175338	0.0996036	0.231911	-0.403267	-0.108907	0.222354	-0.513383	0.0557153	0.59781	-0.105047	-0.144268	0.0228148	-0.0809976	-0.00524521	-0.457295	-0.16882	-0.0285766	-0.0918695	-0.0362168	-0.153637	-0.444963	-0.826223	-2.0782	-2.26556	-0.0210966	0.105269	-0.234226	-0.324201	-0.181965	-0.751733	-0.628961	0.325979
SP_0787	SPT_1413	SPD_0688	SP_RS03845	SPT_RS07025	SPD_RS03655	Membrane	ENVIRONMENTAL INFORMATION PROCESSING	CELLULAR PROCESSES	NA	Membrane transport	Antibiotic response/sensing	NA	2		ABC-type antimicrobial peptide transport system, permease component	0.0869084	0.0723544	0.138528	0.177236	0.0451645	-0.0582151	-0.169695	0.0467082	-0.649069	-0.128313	0.332232	-0.087871	0.0258796	-0.0297829	0.00893275	-0.0679236	-0.389162	-0.235707	-0.185949	0.064174	0.118837	0.0757297	-0.047209	-0.492193	-1.91624	-2.02106	0.487551	0.482258	0.166425	0.208769	0.359766	-0.237635	-0.351929	0.185303
SP_0798	SPT_1401	SPD_0701	SP_RS03905	SPT_RS06965	SPD_RS03715	Intracellular	ENVIRONMENTAL INFORMATION PROCESSING	GENETIC INFORMATION PROCESSING	NA	Signal transduction	Transcription	NA	2	ciaR	DNA-binding response regulator, OmpR family	-0.247603	-0.40075	-0.0992177	-0.10453	0.0178041	0.153469	-0.153675	-0.303788	0.332601	1.20355	0.769565	-0.0380436	0.123338	0.00433727	0.104401	-0.0307139	0.171629	0.14829	0.033137	-0.181113	0.27007	0.970379	1.13294	1.75951	1.95356	1.77826	-0.631234	-0.465951	-0.54136	-0.454334	-0.276701	-0.0199576	0.318921	0.699094
SP_0824	SPT_1377	SPD_0720	SP_RS04030	SPT_RS06850	SPD_RS03810	Intracellular	ENVIRONMENTAL INFORMATION PROCESSING	METABOLISM	NA	Membrane transport	Amino acid metabolism	NA	2	glnQ	amino acid ABC transporter, ATP-binding protein	0.374809	0.0274671	0.131436	0.295604	0.126655	0.0779605	0.0820236	0.497347	0.572041	0.25118	0.326786	0.00903341	-0.0907245	-0.332936	-0.232925	-0.592982	-0.518848	-0.409815	0.0663885	0.0903307	0.0788277	0.185307	0.0883983	-0.157697	-0.0917651	0.251574	0.630638	0.949673	0.974907	0.729833	0.803392	1.17843	1.10037	0.111927
SP_0837	SPT_1366	SPD_0731	SP_RS04095	SPT_RS06795	SPD_RS03870	Intracellular	GENETIC INFORMATION PROCESSING	NA	NA	Transcription	NA	NA	1	flaR	Putative DNA topology modulation protein FlaR	0.136862	0.246487	-0.137589	-0.00319691	-0.129514	0.421149	0.22541	-0.328954	0.357925	0.0161991	0.0596505	0.151261	0.092037	-0.0399292	-0.211314	0.0323939	0.222013	0.0434731	0.321468	-0.0537849	-0.00864812	-0.176007	-0.165709	-0.446921	-0.799984	-0.771569	0.265	0.904922	1.4418	1.76933	1.95802	1.68708	1.27908	-0.0206117
SP_0839	SPT_1364	SPD_0733	SP_RS04105	SPT_RS06785	SPD_RS03880	Intracellular	METABOLISM	NA	NA	Cofactor and vitamin metabolism	NA	NA	1	coaA	pantothenate kinase	0.14908	0.345595	0.0693667	0.109934	0.00949699	-0.0330708	0.00358368	-0.083766	-0.189072	0.682353	0.03183	0.0261348	0.011019	0.131958	-0.0694226	-0.0321301	-0.285843	-0.167008	0.261554	0.112439	0.123843	0.226077	0.401078	0.251934	0.284138	0.595194	-0.42556	-0.380939	-0.466435	-0.114752	-0.194732	-0.492817	0.0541865	0.491341
SP_0841	SPT_1362	SPD_0735	SP_RS04115	SPT_RS06775	SPD_RS03890	Intracellular	GENETIC INFORMATION PROCESSING	NA	NA	Translation	NA	NA	1	rsmC	16S rRNA G1207 methylase RsmC	0.0430939	0.135805	-0.0277862	-0.0422614	0.135241	-0.267514	0.151823	-0.101722	0.0328878	-0.297017	-0.180458	-0.049919	-0.153655	-0.112206	-0.400004	-0.330018	-0.450963	-0.670321	-0.719274	0.0432714	-0.0395778	0.204251	0.155202	0.0678789	-0.211187	0.0982103	-0.991771	-1.0055	-0.507979	-0.598539	-0.384389	-0.685581	-0.163968	0.0307488
SP_0861	SPT_1343	SPD_0754	SP_RS04220	SPT_RS06675	SPD_RS03995	NA	HYPOTHETICAL/UNKNOWN	NA	NA	NA	NA	NA	1		hypothetical protein	0.0470851	0.39736	-0.19324	0.0648118	-0.336437	0.00620239	-0.0934444	-0.124207	0.0973935	-0.124814	-0.326113	-0.257423	0.224118	-0.420157	0.247026	-0.358452	0.214228	-0.285131	-0.0235071	0.0912994	0.19353	0.13989	0.300426	0.165751	-0.162833	-0.735999	-0.448827	-0.0258666	0.13732	0.432791	0.556235	0.901639	0.405986	-0.704453
SP_0871	SPT_1330	SPD_0766	SP_RS04290	SPT_RS06610	SPD_RS04065	NA	METABOLISM	NA	NA	Cofactor and vitamin metabolism	NA	NA	1	sufB	Iron-sulfur cluster assembly protein SufB	-0.0273683	-0.162485	-0.347285	-0.406713	-0.118203	-0.179915	-0.212104	0.258679	0.284486	0.522637	0.0977842	0.0749153	-0.274892	-0.238729	-0.635681	-0.734481	-1.05041	-1.73503	-2.44024	0.160633	-0.124389	-0.405936	-0.789134	-0.826402	-0.610728	-0.876384	0.352054	0.0160982	-0.682031	-0.654838	-0.726762	-0.690255	-1.22023	-0.431775
SP_0884	SPT_1317	SPD_0780	SP_RS04360	SPT_RS06540	SPD_RS04135	NA	HYPOTHETICAL/UNKNOWN	NA	NA	NA	NA	NA	1		hypothetical protein	0.187866	0.170539	0.0167373	-0.225422	0.121294	-0.101103	-0.0648972	0.119931	-0.469223	0.485493	0.0890895	-0.094172	-0.141707	0.0762107	0.196312	0.170486	-0.1614	-0.0261955	0.112199	0.0596202	0.00470759	-0.158086	0.136568	-0.0342019	0.381949	1.07964	0.340136	0.379417	0.504345	1.5064	1.05488	0.963608	0.809949	0.413507
SP_0885	SPT_1316	SPD_0781	SP_RS04365	SPT_RS06535	SPD_RS04140	Intracellular	HYPOTHETICAL/UNKNOWN	NA	NA	NA	NA	NA	1		Subunit involved in some form of carbon metabolism (biotin or carbamoyl phosphate)	-0.0671364	-0.00820422	-0.139244	-0.025496	0.0270416	0.0994043	-0.103443	0.169261	0.023314	-0.162869	0.414312	0.0468839	-0.0562882	-0.124579	0.27371	0.19465	0.0688523	0.393264	0.456012	0.0208732	0.173256	-0.136687	0.0571274	0.226159	0.314946	1.03373	0.501907	0.697879	0.891949	1.33787	1.27752	1.0951	0.981299	-0.0640422
SP_0904	SPT_1296	SPD_0797	SP_RS04465	SPT_RS06430	SPD_RS04225	NA	HYPOTHETICAL/UNKNOWN	NA	NA	NA	NA	NA	1	ycgQ	hypothetical protein	0.0658203	-0.0749364	0.0690379	-0.0697192	-0.33165	-0.185726	0.189151	0.253021	0.0178228	0.130219	0.294404	-0.0170994	0.019736	0.0795552	-0.108569	-0.0435116	-0.542763	-1.198	-1.89475	-0.00744842	-0.00389226	-0.0356035	0.380285	0.454088	0.417209	0.129572	-0.221166	-0.713836	-1.11746	-1.43535	-1.75542	-1.96296	-2.42869	0.215171
SP_0916	SPT_1284	SPD_0809	SP_RS04525	SPT_RS06370	SPD_RS04295	Intracellular	METABOLISM	NA	NA	Amino acid metabolism	NA	NA	1	cad	Arginine/lysine/ornithine decarboxylase	-0.106517	-0.282254	0.0254557	-0.103404	-0.0124861	-0.163364	-0.2587	0.0459925	-0.0379499	-0.816725	-0.542492	-0.0431546	-0.110034	-0.247042	-0.345125	-0.413109	-0.540434	-0.743276	-0.925967	0.115352	0.0307821	-0.185949	-0.501242	-1.08169	-0.632453	1.20299	-0.240076	-0.80415	-1.18503	-1.12071	-1.38909	-1.10168	0.00944852	-0.343775
SP_0918	SPT_1281	SPD_0811	SP_RS04540	SPT_RS06355	SPD_RS04310	Intracellular	METABOLISM	NA	NA	Various metabolism	NA	NA	1	speE	spermidine synthase	-0.183288	-0.218512	-0.0129975	-0.0601767	0.0532513	-0.0407738	-0.201956	0.0518534	0.174218	-0.482934	-0.176548	-0.104736	-0.0400389	-0.043689	-0.381545	-0.395247	-0.581919	-0.53252	-0.945445	-0.0528739	-0.196049	-0.60119	-0.802585	-1.29142	-0.678545	1.12379	-0.146742	-0.38227	-0.653877	-0.822302	-1.12042	-0.92172	-0.0589511	-0.297338
SP_0919	SPT_1280	SPD_0812	SP_RS04545	SPT_RS06350	SPD_RS04315	Intracellular	METABOLISM	NA	NA	Various metabolism	NA	NA	1		Carboxynorspermidine synthase	0.00614752	0.121004	-0.0361816	-0.0117314	0.0883291	-0.101041	-0.217569	0.0801569	0.105971	-0.153341	-0.134088	-0.0291631	-0.0934922	-0.145516	-0.376205	-0.369855	-0.583653	-0.618305	-1.25605	0.00312711	-0.0867837	-0.389442	-0.896961	-1.28076	-0.504995	1.10647	0.0994083	-0.25967	-0.368565	-0.746255	-0.87431	-0.838087	0.141699	-0.247821
SP_0920	SPT_1279	SPD_0813	SP_RS04550	SPT_RS06345	SPD_RS04320	Intracellular	METABOLISM	NA	NA	Various metabolism	NA	NA	1	nspC	carboxynorspermidine decarboxylase	-0.0400518	-0.0875652	-0.0188451	-0.109514	0.0317465	-0.0968868	-0.255381	0.0450611	0.0753893	-0.0491642	-0.0401375	-0.0163947	-0.016039	0.0491965	-0.238141	-0.367341	-0.58033	-0.773586	-1.30404	-0.0695267	-0.188624	-0.486237	-0.862195	-1.30572	-0.56488	1.14529	0.0894586	-0.118236	-0.672249	-0.775123	-1.12647	-1.01336	-0.00715105	-0.266802
SP_0921	SPT_1278	SPD_0814	SP_RS04555	SPT_RS06340	SPD_RS04325	Intracellular	METABOLISM	NA	NA	Various metabolism	NA	NA	1	aguA	Agmatine deiminase	0.108733	-0.12009	-0.0608427	-0.118851	-0.0102729	-0.182767	-0.317992	0.00921021	-0.0223824	-0.456488	-0.208842	0.0119848	0.0336654	0.0210026	-0.23374	-0.337926	-0.566441	-0.71128	-1.19754	-0.0721039	-0.170296	-0.464564	-0.787491	-1.28574	-0.597638	0.990162	0.278465	0.0822219	-0.370601	-0.663465	-0.853795	-0.937372	-0.0907662	-0.197895
SP_0922	SPT_1277	SPD_0815	SP_RS04560	SPT_RS06335	SPD_RS04330	Intracellular	METABOLISM	NA	NA	Various metabolism	NA	NA	1		N-carbamoylputrescine amidase	0.0286087	-0.149097	-0.168769	-0.0810231	-0.0897873	-0.164003	-0.347321	-0.0779054	0.295056	-0.48876	-0.398933	-0.0501913	0.0116479	-0.141151	-0.18375	-0.460833	-0.544642	-0.798441	-1.204	0.0367992	-0.0445469	-0.269658	-0.71841	-1.07326	-0.4681	1.20087	0.568756	0.485436	-0.0135751	-0.324333	-0.49146	-0.792793	0.084017	-0.389
SP_0955	SPT_1247	SPD_0844	SP_RS04735	SPT_RS06190	SPD_RS04500	Membrane	CELLULAR PROCESSES	NA	NA	Cellular community	NA	NA	1	comEC/celB	DNA internalization-related competence protein ComEC/Rec2	0.232626	-0.164353	-0.0362132	0.163718	0.0838034	0.270457	0.603027	1.00825	1.38453	1.72852	2.98366	0.00436045	0.0941175	0.187839	0.0284101	0.308346	0.145314	0.812234	2.09364	0.0852888	-0.0233041	-0.00497719	-0.0617587	0.167383	0.427038	0.866689	0.935393	1.43689	2.57015	3.17713	3.22564	3.02828	3.08983	0.195883
SP_0963	SPT_1240	SPD_0851	SP_RS04775	SPT_RS06150	SPD_RS04540	Intracellular	METABOLISM	NA	NA	Nucleotide metabolism	NA	NA	1	pyrK	dihydroorotate dehydrogenase, electron transfer subunit	0.445597	0.0387914	0.189355	-0.0784662	0.0281205	-0.151445	0.209649	-1.02188	0.943501	1.34709	0.767327	-0.0827519	-0.0707525	0.0152097	0.0705476	0.0749261	0.57237	-0.124832	0.927525	-0.285834	-0.209134	-0.429777	-0.553584	-0.283246	0.149701	0.473287	-0.223707	0.207099	0.303629	0.0918555	-0.239024	0.205919	0.327964	-0.066153
SP_0964	SPT_1239	SPD_0852	SP_RS04780	SPT_RS06145	SPD_RS04545	Intracellular	METABOLISM	NA	NA	Nucleotide metabolism	NA	NA	1	pyrDB	dihydroorotate dehydrogenase B	0.0228377	0.210982	0.103057	0.157657	0.0348648	0.170686	0.212957	-0.963022	0.966963	1.01588	0.980517	0.0432372	-0.105292	-0.0946373	0.0501748	0.039337	0.870615	0.214326	1.07233	-0.00311129	-0.00564284	-0.261626	-0.337243	-0.250586	0.602513	0.796499	0.0869931	0.545727	0.662881	0.356951	0.341966	0.716356	0.672615	0.18969
SP_0965	SPT_1238	SPD_0853	SP_RS04785	SPT_RS06140	SPD_RS04550	Intracellular	METABOLISM	NA	NA	Carbohydrate metabolism	NA	NA	1	lytB	Endo-beta-N-acetylglucosaminidase	0.484097	0.438757	0.00706924	0.0587912	0.0990904	0.27208	0.0431398	-0.98413	0.915321	1.1573	0.854113	0.0388243	0.00368876	-0.0716936	0.0767882	-0.0412647	0.164433	-0.0911749	0.116316	-0.161046	0.034879	-0.0126675	-0.233921	0.12596	0.688667	0.597042	-0.049384	0.395668	0.366934	0.00454522	-0.121928	-0.183615	0.120805	0.0673581
SP_0966	SPT_1237	SPD_0854	SP_RS04790	SPT_RS06135	SPD_RS04555	Extracellular	CELLULAR PROCESSES	NA	NA	Cellular community	NA	NA	1	pavA	adherence and virulence protein A	0.0834923	0.310408	0.100191	0.0552425	0.189452	-0.057445	0.0619449	-0.587137	-0.0478133	-0.123817	-0.196181	0.0124811	0.0810167	0.0565484	0.088165	0.0387819	-0.136749	-0.371494	-0.648653	0.0325882	0.0257821	0.0697612	0.193834	0.103754	0.164226	0.094245	-0.485094	-0.692763	-0.499055	-0.621957	-0.598114	-0.161036	0.0520093	0.230788
SP_0972	SPT_1231	SPD_0860	SP_RS04820	SPT_RS06105	SPD_RS04585	Membrane	ENVIRONMENTAL INFORMATION PROCESSING	CELLULAR PROCESSES	NA	Membrane transport	Antibiotic response/sensing	NA	2	pmrA	Drug efflux pump PmrA	0.199895	-0.287696	0.145653	-0.0619092	-0.0841079	-0.125227	-0.0133715	-0.000949141	-0.640265	-0.261511	-0.126201	0.0673018	-0.171518	0.16555	-0.132173	0.0320961	-0.463238	-0.351033	-0.584849	0.116127	0.061425	0.0111676	0.0763886	-0.186993	-0.290566	-0.298558	0.0588046	-0.117734	-0.0203223	0.20378	0.0502487	-0.115366	-0.0100924	0.176409
SP_0997	SPT_1204	SPD_0883	SP_RS04945	SPT_RS05970	SPD_RS04710	NA	HYPOTHETICAL/UNKNOWN	NA	NA	NA	NA	NA	1		hypothetical protein	0.121539	-0.19453	0.0308937	0.0507496	0.104214	-0.22038	0.148139	0.750733	0.952879	0.427076	1.20067	-0.192996	-0.0525982	-0.0488148	-0.855009	-0.412257	-0.281782	-0.383614	-1.57837	-0.127982	-0.0681302	-0.0851917	-0.18617	0.771694	0.591031	0.903875	0.0621068	-0.435141	0.298906	1.02216	1.70424	1.56881	1.11716	0.457171
SP_1001	SPT_1200	SPD_0887	SP_RS04965	SPT_RS05950	SPD_RS04730	Membrane	ENVIRONMENTAL INFORMATION PROCESSING	METABOLISM	NA	Membrane transport	Amino acid metabolism	NA	2		amino acid permease	0.103177	-0.137446	-0.00475333	-0.0177171	-0.310566	-0.0470739	-0.183547	-0.380638	-0.924186	-0.660969	-0.721019	-0.0245102	-0.277781	-0.197936	-0.299038	-0.163229	-0.577568	-0.918652	-1.91061	0.0992302	0.074893	0.0466453	-0.0795694	-0.475039	-0.321046	0.137972	-0.145637	-0.665622	-1.27147	-1.46038	-1.46597	-1.14529	-0.821323	0.454783
SP_1002	SPT_1199	SPD_0888	SP_RS04970	SPT_RS05945	SPD_RS04735	Cell Wall	CELLULAR PROCESSES	NA	NA	Cellular community	NA	NA	1		adhesion lipoprotein	-0.123373	-0.0559979	-0.0112806	-0.0207692	0.315175	-0.0509153	0.0116462	-0.189164	0.0297185	-0.142746	1.08415	-0.0609107	-0.104686	-0.362275	-0.361421	-0.377104	-0.61978	-1.24514	-0.824508	0.00797971	-0.0970712	-0.112411	-0.444565	-0.906318	-0.9009	0.924594	-0.0932283	-0.0946288	-0.372735	-0.180887	0.0760655	0.493781	0.928421	-0.0519127
SP_1017	SPT_1070	SPD_0903	SP_RS05050	SPT_RS05295	SPD_RS04815	Intracellular	METABOLISM	NA	NA	Various metabolism	NA	NA	1		4-oxalocrotonate tautomerase (EC 2.7.1.21)	-0.44504	-0.322205	-0.266277	0.198928	-0.392681	0.256975	0.256759	-0.421763	0.640418	0.253991	-0.316145	0.0785632	0.22094	0.165422	0.540392	0.0250211	0.375385	0.0840166	-1.41629	-0.176487	-0.332806	-0.336936	0.0516714	0.330185	0.209089	-0.811786	-0.692843	-0.61675	-0.70395	-0.082537	0.384533	0.450893	-0.773997	-0.23128
SP_1025	SPT_1077	SPD_0911	SP_RS05090	SPT_RS05330	SPD_RS04855	NA	HYPOTHETICAL/UNKNOWN	NA	NA	NA	NA	NA	1			0.051447	0.817745	-0.0284958	0.0798907	0.100593	0.480367	0.0317087	0.0973511	-0.0390028	0.28033	-0.0186053	0.0463828	-0.0562201	-0.010741	-0.0350149	-0.162316	-0.113338	-0.226428	-0.647695	0.25389	0.177353	0.156113	0.220196	0.281217	0.425908	0.232221	0.512675	0.602836	0.769472	0.953315	0.847145	0.625392	0.218447	0.119927
SP_1026	SPT_1078	SPD_0912	SP_RS05095	SPT_RS05335	SPD_RS04860	NA	HYPOTHETICAL/UNKNOWN	NA	NA	NA	NA	NA	1			0.135485	0.401739	-0.106655	0.0117337	0.165619	0.0994092	-0.112665	0.00704747	-0.0350844	0.4768	0.200276	-0.111964	0.00284661	-0.119654	0.0721799	-0.0555933	0.094673	-0.417859	-0.190076	-0.166024	0.0546161	-0.207516	-0.621645	-0.457926	-0.0453279	-0.0621652	0.508293	0.729529	1.25473	1.27469	0.950904	0.846628	0.715659	-0.109548
SP_1035	SPT_1085	SPD_0918	SP_RS05135	SPT_RS05375	SPD_RS04900	Membrane	ENVIRONMENTAL INFORMATION PROCESSING	NA	NA	Membrane transport	NA	NA	1		iron-compound ABC transporter ATP-binding protein	-0.126543	0.357345	-0.12439	-0.346537	0.106733	0.139205	-0.0407561	0.40871	0.00275589	-0.571662	-0.506168	0.183413	0.0908141	-0.145755	0.039992	0.000814877	-0.12809	-0.864137	-1.72937	-0.0937801	-0.330427	-0.520357	-0.949422	-1.13087	-0.916827	-0.025138	-0.291265	-0.71574	-0.0741256	0.440766	0.39189	0.317392	0.216656	-0.515143
SP_1047	SPT_1104	SPD_0928	SP_RS05185	SPT_RS05460	SPD_RS04955	NA	HYPOTHETICAL/UNKNOWN	NA	NA	NA	NA	NA	1			-0.0253136	0.462434	0.0103727	0.095089	0.0793254	0.404626	0.290642	0.44179	0.681954	1.31491	1.50043	0.0721963	-0.122553	-0.340507	-0.243522	-0.472399	-0.714483	-1.44123	-2.02202	-0.0407275	-0.155675	0.0847019	-0.188539	0.430883	0.657757	0.733512	-0.0632173	-0.276403	-0.299403	-0.0447341	0.392075	0.826227	1.01775	0.117661
SP_1072	SPT_1115	SPD_0957	SP_RS05300	SPT_RS05515	SPD_RS05100	Intracellular	GENETIC INFORMATION PROCESSING	NA	NA	Replication	NA	NA	1	dnaG	DNA primase	-0.0213812	-0.0771378	0.0171189	0.0233354	0.0778773	-0.0591852	-0.00984153	-0.00455261	0.145234	-0.0438994	0.0377323	0.0510975	-0.0278156	0.00815671	-0.15489	-0.188947	-0.182114	-0.552359	-0.740314	0.0518836	0.0489448	-0.0479256	-0.114119	-0.442302	-0.369082	0.199302	0.744917	0.90152	1.07761	1.55523	1.79632	1.91046	2.17571	-0.157992
SP_1073	SPT_1116	SPD_0958	SP_RS05305	SPT_RS05520	SPD_RS05105	Intracellular	GENETIC INFORMATION PROCESSING	NA	NA	Transcription	NA	NA	1	rpoD	RNA polymerase sigma factor RpoD	-0.0741665	-0.14438	-0.0612469	-0.0164608	-0.00986335	-0.135527	-0.148051	-0.107085	0.214232	0.244848	0.275245	-0.0526824	0.106135	0.0267549	-0.0634653	-0.192308	-0.119239	-0.427546	-0.899658	-0.157737	-0.160332	-0.18803	-0.319835	-0.503404	-0.262381	0.255421	0.656096	1.00366	1.16413	1.72403	1.98679	2.03473	2.30977	-0.252168
SP_1095	SPT_1140	SPD_0980	SP_RS05420	SPT_RS05645	SPD_RS05225	Intracellular	METABOLISM	NA	NA	Carbohydrate metabolism	NA	NA	1		Ribose-phosphate pyrophosphokinase 2 (RPPK 2) (EC 2.7.6.1)	0.185277	-0.00787678	0.100551	0.0981118	0.141331	-0.243804	0.0401865	-0.0774785	-0.0111414	0.00849803	-0.394547	0.0618548	-0.062495	0.18992	-0.0158266	0.162132	-0.110609	-0.218892	-1.12076	-0.148295	-0.0952471	-0.126444	-0.00754672	-0.0311525	-0.172765	-0.337081	-0.406111	-0.316864	-0.34389	-0.0796632	0.169255	0.185306	0.402158	0.0495895
SP_1106	SPT_1152	SPD_0990	SP_RS05480	SPT_RS05705	SPD_RS05285	NA	HYPOTHETICAL/UNKNOWN	NA	NA	NA	NA	NA	1			-0.01589	-0.128745	-0.184544	0.0371529	-0.208753	-0.149533	-0.146069	-0.081115	0.181915	-0.0671723	0.0904736	-0.145057	-0.0218701	-0.168725	-0.0425768	-0.194472	-0.169553	-0.385986	-0.75948	-0.152778	-0.169101	-0.174772	-0.422877	-0.569595	-0.861656	-0.813858	-0.0382025	-0.422562	-0.93939	-0.882858	-0.888817	-1.36196	-1.46281	-0.265526
SP_1153	SPT_1180	SPD_1017	SP_RS05690	SPT_RS05845	SPD_RS05420	NA	HYPOTHETICAL/UNKNOWN	NA	NA	NA	NA	NA	1			0.034758	0.301406	-0.0109392	-0.0795198	0.130497	-0.245833	-0.298265	-0.0963774	-0.370205	-0.778664	-0.999568	0.050247	0.0343376	0.149582	0.0466472	0.0153735	-0.619879	-1.26113	-2.73134	0.108089	0.218123	0.102877	-0.0574519	-0.348134	-0.479055	0.183164	0.502965	0.0508238	-0.130268	0.157535	0.306453	0.405927	0.851912	-0.00912036
SP_1160	SPT_1186	SPD_1024	SP_RS05720	SPT_RS05875	SPD_RS05450	Intracellular	METABOLISM	NA	NA	Lipid metabolism	NA	NA	1		lipoate-protein ligase	-0.159139	0.136063	-0.213561	-0.167629	0.229662	-0.0238983	-0.102379	0.0740959	-0.171849	0.367985	0.222808	-0.00412178	-0.122277	-0.156915	-0.30328	-0.339628	-0.264805	-0.794706	-0.797649	0.159389	-0.025644	-0.280259	-1.21406	-0.958952	-0.486084	-0.733271	0.3822	0.127175	0.254619	0.403874	0.355784	0.410258	0.50961	-0.410171
SP_1182	SPT_1042	SPD_1044	SP_RS05820	SPT_RS05150	SPD_RS05550	Intracellular	GENETIC INFORMATION PROCESSING	METABOLISM	NA	Transcription	Carbohydrate metabolism	NA	2		lactose phosphotransferase system repressor	-0.0728284	0.239224	-0.161394	0.0277693	-0.127263	0.275831	0.0172176	-0.0345114	0.257215	0.757055	0.318761	0.149498	0.037242	0.116138	-0.165601	0.00822863	0.014628	-0.053033	-1.19265	-0.0371165	-0.0347186	0.0411125	-0.069032	-0.0454891	-0.365882	-0.794749	0.161814	0.259391	-0.185628	-0.0468125	0.250215	0.212497	-0.0806751	0.197729
SP_1184	SPT_1040	SPD_1046	SP_RS05825	SPT_RS05140	SPD_RS05555	Intracellular	METABOLISM	NA	NA	Carbohydrate metabolism	NA	NA	1		6-phospho-beta-galactosidase 2 (EC 3.2.1.85)	-0.0662236	-0.229667	-0.0401411	0.0148953	0.268298	0.00227935	0.215358	0.86195	0.551336	1.34527	2.16407	0.0933561	0.122066	0.0154432	-0.0893883	-0.0971932	-0.240517	-0.475995	-0.148517	-0.186215	-0.0524848	-0.0954035	0.216985	0.03506	1.50503	3.53459	0.0882964	0.28604	0.711999	1.55893	1.08342	1.78267	1.56494	0.149731
SP_1208	SPT_1018	SPD_1068	SP_RS05935	SPT_RS05025	SPD_RS05665	Intracellular	METABOLISM	NA	NA	Nucleotide metabolism	NA	NA	1	Udk	Uridine/Cytidine kinase	0.00422381	0.116073	-0.147377	0.0294063	-0.433146	-0.140686	-0.136948	-0.434858	-0.23306	-0.128172	-0.336652	0.172102	0.180027	0.113368	0.389678	0.24067	0.458164	0.327182	-0.225359	-0.0159102	0.0826852	-0.0649641	-0.0228241	-0.149681	-0.46429	-0.65503	0.114716	0.208733	0.484641	0.906474	0.903697	0.960191	0.949808	-0.471935
SP_1212	SPT_1016	SPD_1070	SP_RS05950	SPT_RS05010	SPD_RS05680	Intracellular	GENETIC INFORMATION PROCESSING	NA	NA	Translation	NA	NA	1	TruB	tRNA pseudouridine(55) synthase B	-0.0883537	0.045185	-0.0249275	0.015825	-0.0665936	-0.141455	-0.120025	-0.321851	-0.284831	-0.349675	-0.449599	-0.0714223	0.0225122	0.0914001	0.147317	-0.00747502	-0.00853737	-0.0765248	-0.69999	-0.20282	-0.224291	-0.00116363	0.181657	0.353244	0.644445	0.258962	-0.390754	-0.807246	-1.21228	-1.45953	-1.18467	-1.01861	-1.02557	0.0015875
SP_1215	SPT_1012	SPD_1075	SP_RS05965	SPT_RS04995	SPD_RS05700	Membrane	ENVIRONMENTAL INFORMATION PROCESSING	NA	NA	Membrane transport	NA	NA	1	FocA	Formate/nitrite transporter	-0.0231814	0.190454	0.249771	0.204157	-0.150599	0.0496037	0.217821	-0.127975	0.106936	0.480288	1.30639	-0.139659	-0.0283544	0.0646079	0.292822	0.150333	0.300204	-0.0994037	-0.69325	-0.109102	0.334992	0.549372	1.05402	0.796076	0.216674	1.46028	-0.465167	-2.02789	-1.98461	-1.65669	-1.33196	-0.949168	0.631369	0.73653
SP_1225	SPT_1003	SPD_1083	SP_RS06005	SPT_RS04955	SPD_RS05740	NA	HYPOTHETICAL/UNKNOWN	NA	NA	NA	NA	NA	1	VicX	Zn-dependent hydrolase	-0.0191845	0.155367	-0.0215352	-0.273354	-0.0457251	0.155649	0.113544	0.235822	-0.318537	-0.0978169	-0.65369	0.0328097	-0.0684307	-0.0588505	-0.190175	-0.312401	-0.746873	-0.710944	-1.41592	-0.0167619	0.0680958	-0.124922	-0.331313	-0.44961	-0.542738	-1.08616	0.148456	-0.197921	-0.390947	-0.520375	-0.82833	-1.0551	-1.31093	-0.215529
SP_1233	SPT_0995	SPD_1091	SP_RS06045	SPT_RS04915	SPD_RS05780	NA	HYPOTHETICAL/UNKNOWN	NA	NA	NA	NA	NA	1		Hypothetical Protein	0.246956	0.306543	-0.216115	-0.0108452	-0.105269	-0.234556	0.2127	-0.057573	0.412127	0.700063	0.705004	0.0686504	-0.145262	-0.0866024	-0.530437	-0.130398	-0.515016	-0.364028	-0.810985	0.260742	0.0894465	0.10772	0.306721	0.313809	0.758794	0.812759	-0.462028	-0.93293	-0.655659	-0.562658	-0.696403	0.183759	0.739532	0.369174
SP_1261	SPT_0966	SPD_1119	SP_RS06185	SPT_RS04775	SPD_RS05920	Membrane	HYPOTHETICAL/UNKNOWN	NA	NA	NA	NA	NA	1		Hypothetical Protein	0.367856	-0.0479774	0.127822	0.127038	-0.0368945	-0.17817	0.168634	-0.036357	-0.29553	0.311892	0.433441	0.142937	0.0210746	0.0563558	0.102579	0.347797	0.194725	0.217143	-0.145868	-0.0730233	-0.0236518	0.0178702	0.555475	0.840323	0.477799	0.00332923	-0.501534	-0.696172	-0.783122	-0.546762	-0.136097	0.188314	-0.0428839	0.396604
SP_1267	SPT_0961	SPD_1123	SP_RS06210	SPT_RS04755	SPD_RS05940	Extracellular	METABOLISM	METABOLISM	NA	Cell wall metabolism	Various metabolism	NA	2	LicC	Choline-phosphate cytidylyltransferase	0.123327	0.431657	-0.0363944	0.129367	0.0672294	0.474772	0.198653	0.847016	1.31373	1.36635	1.21685	-0.0160814	0.035197	-0.0999288	-0.119426	-0.141231	-0.290499	-0.617872	-1.74369	0.081803	0.129169	0.314534	0.148652	0.183203	-0.00836875	-0.312978	0.434247	0.55218	0.340739	0.327897	0.545744	0.627763	0.271923	0.0474329
SP_1273	SPT_0954	SPD_1129	SP_RS06240	SPT_RS04725	SPD_RS05970	Membrane	METABOLISM	NA	NA	Cell wall metabolism	NA	NA	1	LicD1	Lipopolysaccharide cholinephosphotransferase	0.0687608	0.539151	-0.100586	0.00435888	0.239065	0.0923419	-0.0771139	-0.352189	-0.561162	-0.514639	-0.958302	0.07581	0.0320782	0.0714549	0.0885938	0.201941	0.140646	-0.238792	-0.695849	0.0353548	-0.00829736	0.0645832	0.170578	0.0917345	0.13715	0.285768	-0.274652	-0.889647	-0.984464	-1.07879	-0.96009	-0.886545	-0.371021	-0.0710494
SP_1274	SPT_0953	SPD_1130	SP_RS06245	SPT_RS04720	SPD_RS05975	Membrane	METABOLISM	NA	NA	Cell wall metabolism	NA	NA	1	LicD2	Lipopolysaccharide cholinephosphotransferase LicD2	0.0139596	-0.246824	0.0640278	-0.251994	0.146106	-0.215503	-0.106252	-0.323247	-0.739797	-0.558608	-0.894191	0.139175	-0.0310131	0.241867	0.204529	0.372887	0.166483	0.06469	-0.734525	-0.111846	-0.0413065	-0.0215941	0.0802203	0.197634	0.192532	0.242962	-0.213061	-0.592561	-0.596498	-0.46995	-0.479284	-0.466785	-0.195917	0.10119
SP_1275	SPT_0952	SPD_1131	SP_RS06250	SPT_RS04715	SPD_RS05980	Intracellular	METABOLISM	NA	NA	Nucleotide metabolism	NA	NA	1	CarB	Carbamoyl-phosphate synthase, large subunit	-0.0775942	-0.33446	0.0480352	-0.154281	-0.099955	-0.343429	-0.174217	-1.11771	0.0866296	0.261569	0.653691	-0.0677038	-0.169869	-0.199674	-0.373524	-0.268812	0.301864	-0.742145	-0.516824	0.0247389	-0.103752	-0.715381	-1.29497	-1.36264	-0.430528	-0.284497	0.287902	0.515353	-0.475157	-1.28399	-1.14872	-0.841419	-1.06546	-0.717134
SP_1276	SPT_0951	SPD_1132	SP_RS06255	SPT_RS04710	SPD_RS05985	Intracellular	METABOLISM	NA	NA	Nucleotide metabolism	NA	NA	1	CarA	Carbamoyl-phosphate synthase, small subunit	-0.281628	-0.476507	0.0711862	-0.068379	-0.124104	-0.215061	-0.389209	-1.31987	0.1571	0.137088	0.489784	-0.0960143	-0.131963	-0.197426	-0.227808	-0.172598	0.408206	-0.701252	-0.384566	0.00146194	-0.19346	-0.587725	-0.968093	-1.4146	-0.536714	-0.450017	0.149263	0.280049	-0.840371	-1.40503	-1.14468	-0.697968	-1.13844	-0.615429
SP_1277	SPT_0950	SPD_1133	SP_RS06260	SPT_RS04705	SPD_RS05990	Intracellular	METABOLISM	METABOLISM	NA	Nucleotide metabolism	Amino acid metabolism	NA	2	PyrB	Aspartate carbamoyltransferase	-0.272408	-0.255455	0.143678	-0.0187393	-0.193556	-0.15233	-0.299901	-1.3049	0.290249	0.0788406	0.412316	-0.070537	-0.127226	-0.126208	-0.162923	-0.122423	0.394987	-0.665506	-0.230494	-0.187003	-0.249581	-0.677759	-0.964913	-1.30442	-0.593161	-0.657917	-0.213642	-0.0338785	-1.27619	-1.77726	-1.41692	-0.931175	-1.26662	-0.618654
SP_1278	SPT_0949	SPD_1134	SP_RS06265	SPT_RS04700	SPD_RS05995	Intracellular	GENETIC INFORMATION PROCESSING	METABOLISM	NA	Transcription	Nucleotide metabolism	NA	2	PyrR	Bifunctional pyrimidine regulatory protein/uracil phosphoribosyltransferase	-0.256121	-0.629334	0.396336	-0.0401856	-0.0827403	-0.337051	-0.185965	-1.41292	0.177375	0.343367	-0.0238589	0.0255308	-0.167388	0.178235	-0.209838	-0.0401214	0.345975	-0.0294473	-0.0328301	-0.0714666	-0.232428	-0.580626	-0.976896	-1.44016	-0.659467	-0.670366	-0.353091	-0.129183	-1.40071	-2.02523	-1.8339	-1.11639	-1.01148	-0.448662
SP_1280	SPT_0947	SPD_1136	SP_RS06275	SPT_RS04690	SPD_RS06005	Intracellular	HYPOTHETICAL/UNKNOWN	NA	NA	NA	NA	NA	1		Hypothetical Protein	-0.249797	-0.127869	-0.30257	-0.134152	0.0710836	-0.020469	-0.181464	-0.0141728	-0.0355835	0.256086	-0.464289	-0.128467	-0.109918	-0.225607	0.0264181	-0.181038	-0.222844	-0.408244	-1.45369	0.0293501	0.0377916	0.0676062	0.148423	0.292376	0.498059	-0.0432732	-0.325748	-1.03101	-1.17658	-1.23507	-1.3517	-0.756695	-0.897118	-0.263103
SP_1284	SPT_0943	SPD_1139	SP_RS06295	SPT_RS04675	SPD_RS06025	NA	HYPOTHETICAL/UNKNOWN	NA	NA	NA	NA	NA	1	LemA	LemA protein	0.34324	0.18749	-0.0144452	0.0100344	-0.252474	0.112409	-0.0172747	0.0554156	0.0321621	0.814595	0.379363	-0.0182562	-0.113112	-0.0618306	0.0157637	0.0407648	0.0106123	0.233642	-1.01564	0.0788965	-0.0294853	0.0531589	0.204389	0.779632	1.06225	0.162259	-0.119072	-0.393279	-0.526121	-0.780847	-0.433388	-0.0412906	-0.109491	0.0481451
SP_1286	SPT_0941	SPD_1141	SP_RS06305	SPT_RS04665	SPD_RS06035	Membrane	ENVIRONMENTAL INFORMATION PROCESSING	METABOLISM	NA	Membrane transport	Nucleotide metabolism	NA	2	UraA	Uracil:proton symporter	-0.154289	-0.586384	0.147822	-0.0357014	-0.208937	-0.317867	-0.0953966	-1.19126	-0.134651	0.00696824	0.631723	0.116024	0.00942385	0.139693	0.0470904	0.342957	0.733021	0.210581	0.500689	0.0200705	-0.220943	-0.467487	-0.695034	-1.01674	-0.717184	-0.188584	0.0820017	0.447603	2.32e-05	0.0240149	0.431281	0.753076	0.967934	-0.256059
SP_1288	SPT_0939	SPD_1143	SP_RS06315	SPT_RS04655	SPD_RS06045	Intracellular	GENETIC INFORMATION PROCESSING	NA	NA	Transcription	NA	NA	1		Putative DNA-binding protein	0.328019	0.372387	0.063175	0.0608029	0.148378	0.0804579	0.441816	-0.0997087	0.033046	0.312179	-0.190141	0.122945	-0.0516964	-0.0580924	0.042052	0.0281782	-0.300367	-0.0656491	-0.703613	-0.10922	-0.0191766	-0.0430765	0.145793	0.0506627	-0.198031	-0.645222	-0.89532	-0.922599	-1.26227	-0.606207	-0.526284	-0.705357	-0.716106	0.138851
SP_1289	SPT_0938	SPD_1144	SP_RS06320	SPT_RS04650	SPD_RS06050	NA	HYPOTHETICAL/UNKNOWN	NA	NA	NA	NA	NA	1		Hypothetical Protein	-0.0123028	0.0252454	-0.179866	0.135387	-0.0245017	-0.0238896	-0.247313	-0.0792926	0.44586	0.203788	0.609347	0.01463	0.0412797	-0.051683	0.148288	-0.290786	-0.294689	-0.0467136	-0.148607	-0.273291	-0.0732379	0.0177619	-0.131734	0.185999	0.00243201	-0.373603	-0.411736	-0.363878	-0.0200566	-0.0254297	-0.230747	-0.13061	-0.222831	0.0283093
SP_1294	SPT_0932	SPD_1149	SP_RS06350	SPT_RS04620	SPD_RS06075	Membrane	ENVIRONMENTAL INFORMATION PROCESSING	NA	NA	Membrane transport	NA	NA	1	CrcB1	Camphor resistance protein	0.208998	-0.1146	0.0131921	0.0528647	-0.191258	0.397492	0.197248	-0.0941597	-0.262316	0.44537	-0.0321124	0.0805113	-0.0115127	0.0110642	-0.107904	0.0616205	-0.0990957	-0.106625	-0.372979	0.150497	0.10114	0.0996337	0.187856	0.463808	0.609468	0.154718	0.271482	0.690916	0.679906	1.05611	0.948938	0.838751	0.151493	0.0981298
SP_1295	SPT_0931	SPD_1150	SP_RS06355	SPT_RS04615	SPD_RS06080	Membrane	ENVIRONMENTAL INFORMATION PROCESSING	NA	NA	Membrane transport	NA	NA	1	CrcB2	Camphor resistance protein	0.143743	0.274122	-0.0780069	0.0477493	-0.318105	0.050165	0.103836	-0.24556	0.108882	0.265462	0.277116	-0.105063	-0.00917737	-0.0909718	0.00483136	-0.0870651	-0.061302	0.0717331	-0.45292	-0.0902708	-0.167689	-0.302458	0.0146419	0.288029	0.533927	-0.204027	0.126945	0.166597	0.51664	0.626973	0.80756	0.605017	-0.164344	-0.125026
SP_1296	SPT_0930	SPD_1151	SP_RS06360	SPT_RS04610	SPD_RS06085	Intracellular	METABOLISM	NA	NA	Amino acid metabolism	NA	NA	1		Putative chorismate mutase	-0.248909	0.156742	0.00874884	-0.042967	-0.0989267	0.193162	0.109995	-0.0419418	0.386547	0.465591	0.640634	-0.0724247	-0.0299961	0.0491455	0.182196	-0.265203	0.0661857	-0.0906137	-0.00474511	-0.215872	-0.277829	0.152822	-0.380704	0.361173	0.469273	-0.0632105	-0.306645	-0.00626808	0.540699	0.449654	0.745592	0.428945	-0.11398	-0.179038
SP_1300	SPT_0926	SPD_1155	SP_RS06380	SPT_RS04590	SPD_RS06105	NA	HYPOTHETICAL/UNKNOWN	NA	NA	NA	NA	NA	1		Hypothetical Protein	0.225182	-0.350921	0.0496303	0.0735372	-0.503625	0.00521677	0.105781	0.54351	1.18238	0.886833	0.782188	-0.118389	0.151675	-0.0266199	-0.0575111	0.037795	0.214071	0.0571208	0.788532	0.164539	0.102463	0.445336	0.669214	0.900303	0.411487	0.1487	-0.381726	-0.695608	-0.187869	0.135476	0.387682	0.514071	0.961239	0.137945
SP_1357	SPT_0918	SPD_1191	SP_RS06640	SPT_RS04550	SPD_RS06285	Membrane	ENVIRONMENTAL INFORMATION PROCESSING	NA	NA	Membrane transport	NA	NA	1		Heterodimeric multi-drug efflux ABC transporter, permease/ATP-binding subunit 2	0.0628054	-0.1874	-0.032202	-0.0445908	-0.183459	0.0294261	0.238058	0.65976	0.332782	0.240419	0.523406	0.0761238	-0.124485	-0.0619517	-0.182545	-0.0349783	0.0319467	-0.20358	-0.362003	0.104963	0.0485515	-0.265872	-0.575987	-0.699097	-0.597702	-0.64568	0.586644	0.902276	1.54297	1.86608	1.93099	1.62589	1.22446	0.0643238
SP_1358	SPT_0917	SPD_1192	SP_RS06645	SPT_RS04545	SPD_RS06290	Membrane	ENVIRONMENTAL INFORMATION PROCESSING	NA	NA	Membrane transport	NA	NA	1		Heterodimeric multi-drug efflux ABC transporter, permease/ATP-binding subunit 1	0.0610895	-0.244376	-0.004328	-0.0933336	-0.17673	0.142122	0.154272	0.604001	0.273234	0.46955	0.596603	0.0800031	-0.0912982	0.00517469	-0.146992	0.0325425	-0.0542334	-0.490557	-0.555859	0.130682	0.00998466	-0.137014	-0.24579	-0.59944	-0.450943	-0.369391	0.389922	0.570248	1.23598	1.6736	1.6854	1.61413	1.18966	-0.072336
SP_1380	SPT_0894	SPD_1213	SP_RS06765	SPT_RS04435	SPD_RS06400	NA	HYPOTHETICAL/UNKNOWN	NA	NA	NA	NA	NA	1		Hypothetical Protein	0.0862162	0.16142	0.11919	-0.0119378	0.141111	-0.192148	0.0877414	0.464537	0.220338	0.262153	0.451675	0.211757	0.00595941	-0.065402	-0.0845236	0.0866457	0.205527	0.119629	0.247801	-0.00694908	-0.0870543	0.155533	0.421711	0.613015	0.52171	0.773432	-0.737364	-0.99556	-0.781111	-0.918996	-0.890996	-0.196238	0.0863551	0.333565
SP_1413	SPT_0861	SPD_1244	SP_RS06925	SPT_RS04275	SPD_RS06560	Intracellular	METABOLISM	NA	NA	Various metabolism	NA	NA	1	HprK	HPr kinase/phosphorylase for PTS systems	-0.101727	-0.104231	-0.132091	0.120938	-0.218279	0.0378912	-0.157455	-0.209424	0.0950173	-0.292871	-0.204586	-0.156745	0.0610971	-0.0277623	-0.0820718	-0.242538	-0.206945	-0.44881	-0.706691	-0.194175	-0.123157	-0.193628	-0.140145	0.0512533	0.0404202	-0.452993	-0.628848	-0.697186	-0.573889	-0.613859	-0.474246	-0.451717	-0.562217	-0.128092
SP_1415	SPT_0859	SPD_1246	SP_RS06935	SPT_RS04265	SPD_RS06570	Intracellular	METABOLISM	NA	NA	Carbohydrate metabolism	NA	NA	1	NagB	Glucosamine-6-phosphate deaminase	0.0810732	-0.0935488	-0.139669	-0.186495	0.00910056	-0.129021	-0.573549	-0.962961	-0.901663	0.545278	0.719828	-0.0997001	-0.135813	-0.248544	-0.412267	-0.322102	-0.823001	-0.872902	-0.849552	-0.0766599	-0.0398601	0.395938	0.729172	1.52415	0.969301	0.732538	-0.590549	-0.43115	-0.408116	0.407803	0.995689	0.232812	0.685695	1.45582
SP_1424	SPT_0850	SPD_1254	SP_RS06985	SPT_RS04215	SPD_RS06615	NA	HYPOTHETICAL/UNKNOWN	NA	NA	NA	NA	NA	1		Hypothetical Protein	-0.00316331	0.126103	0.0741385	0.132524	0.117643	0.0557375	-0.113508	0.0770518	-0.254908	0.661288	0.725177	0.0504278	-0.166175	-0.0577231	-0.41189	-0.346175	-0.582736	-0.591759	-0.592418	0.17037	0.250056	0.232256	0.146652	0.0637168	-0.319917	0.382501	-0.140492	-0.261022	0.871352	1.16548	0.723568	0.640334	0.44222	-0.017494
SP_1435	SPT_0836	SPD_1264	SP_RS07040	SPT_RS04155	SPD_RS06665	Membrane	ENVIRONMENTAL INFORMATION PROCESSING	NA	NA	Membrane transport	NA	NA	1		ABC transporter, permease/ATP-binding components	0.0234307	0.317054	-0.207134	-0.0534315	0.144066	0.101233	-0.0510679	-0.316959	-0.421175	-1.3516	-1.55493	0.205479	-0.0719496	-0.228505	-0.303201	-0.311521	-0.959067	-1.55462	-2.93398	0.067537	-0.114936	0.316772	0.129246	0.357529	-0.0887908	0.500453	0.13898	-0.418243	-0.209129	0.0636306	0.119031	0.425562	0.747441	0.14974
SP_1446	SPT_0828	SPD_1275	SP_RS07105	SPT_RS04120	SPD_RS06720	Intracellular	GENETIC INFORMATION PROCESSING	NA	NA	Transcription	NA	NA	1		Transcriptional regulator, GntR family	0.231827	0.223852	0.0114858	0.120832	-0.230471	0.00021005	-0.0095853	-0.305575	0.11335	-0.0749202	-0.102627	0.0768689	-0.0450125	-0.127098	-0.21592	-0.259146	-0.533877	-0.359007	-0.567791	0.126767	0.144547	0.0114904	0.344527	0.436481	0.561856	0.151211	-0.616945	-0.818877	-0.754005	-0.930533	-0.504478	-0.228158	-0.223093	0.260577
SP_1447	SPT_0827	SPD_1276	SP_RS07110	SPT_RS04115	SPD_RS06725	Membrane	HYPOTHETICAL/UNKNOWN	NA	NA	NA	NA	NA	1		Hypothetical Protein	0.0939699	-0.106287	0.0461624	0.0794865	-0.215083	0.0988089	0.0367453	0.340538	0.0102801	-0.114737	-0.0104949	-0.00973608	0.0979999	-0.000699613	-0.0621454	-0.0386997	-0.238477	-0.819766	-0.858027	0.103891	-0.0193793	-0.0109002	-0.0540962	-0.288049	-0.256024	-0.233077	0.126386	0.0771219	0.554392	0.780104	0.411214	0.235545	-0.255352	-0.281851
SP_1465	SPT_0810	SPD_1294	SP_RS07200	SPT_RS04030	SPD_RS06810	NA	HYPOTHETICAL/UNKNOWN	NA	NA	NA	NA	NA	1		Hypothetical Protein	0.335462	0.150969	0.0289902	-0.110385	-0.0533985	-0.306062	-0.0548881	-0.0611743	0.274186	0.757439	1.49337	-0.000857025	-0.124201	-0.117473	-0.0681429	0.0661029	0.161191	0.560873	0.547573	-0.240104	-0.742035	-0.461656	0.661474	0.915433	1.0297	-0.119988	-1.14799	-0.607202	-0.192416	0.261047	-0.172889	0.22928	0.220711	0.101951
SP_1470	SPT_0805	SPD_1300	SP_RS07225	SPT_RS04005	SPD_RS06835	Intracellular	METABOLISM	NA	NA	Cofactor and vitamin metabolism	NA	NA	1	ApbE	Thiamine biosynthesis protein	0.0207819	0.16458	0.156583	0.0200378	0.136692	0.150467	-0.0655255	-0.227728	-0.344421	0.0900111	0.563268	-0.134232	-0.0673338	-0.206928	-0.65799	-0.759689	-1.12464	-0.979761	-2.62394	-0.0958708	0.152998	0.457656	1.02457	0.892328	0.466494	1.8323	-0.459305	-1.0084	-1.20695	-0.162705	0.490622	0.375763	1.28592	0.706619
SP_1471	SPT_0804	SPD_1301	SP_RS07230	SPT_RS04000	SPD_RS06840	Intracellular	METABOLISM	NA	NA	Various metabolism	NA	NA	1		Oxidoreductase	0.178459	0.0417871	0.39903	0.388856	0.142006	0.197433	0.323111	0.355346	0.177952	0.630555	0.970101	-0.177127	-0.172895	-0.264675	-0.697443	-0.598265	-0.940027	-1.41371	-1.18644	-0.289925	0.221361	0.299809	0.880517	1.06591	0.776933	2.252	-0.557924	-1.22799	-1.40751	-0.203801	0.648919	0.923535	2.18984	0.802227
SP_1520	SPT_1458	SPD_1348	SP_RS07485	SPT_RS07240	SPD_RS07090	NA	METABOLISM	NA	NA	Various metabolism	NA	NA	1		Acetyltransferase	-0.220146	0.348161	0.131949	-0.255226	-0.107701	0.182661	0.0119208	-0.224471	-0.258544	-0.272028	-0.934287	0.146232	-0.0287689	0.110456	-0.187864	-0.0120238	-0.364402	-0.357584	-1.02097	0.236782	0.280302	0.296421	0.106442	-0.0233152	0.0232731	-0.0576295	0.440401	0.186588	0.30787	0.26601	0.0520642	0.225161	0.225181	0.217492
SP_1546	SPT_1485	SPD_1375	SP_RS07620	SPT_RS07380	SPD_RS07240	NA	HYPOTHETICAL/UNKNOWN	NA	NA	NA	NA	NA	1		Hypothetical Protein	-0.234627	-0.544605	-0.0402082	-0.14495	-0.45166	-0.212477	0.188469	0.6955	1.46014	2.45374	2.37346	0.0651212	-0.218262	-0.130774	-0.408748	-0.397835	-0.393468	-0.565709	-1.36124	0.133918	-0.0589054	-0.220789	0.0848841	-0.0160811	0.494969	0.186059	0.0138048	-0.24636	-0.358251	-0.272069	-0.0976165	0.713523	-0.501327	-0.156716
SP_1586	SPT_1524	SPD_1413	SP_RS07815	SPT_RS07580	SPD_RS07440	Intracellular	GENETIC INFORMATION PROCESSING	NA	NA	Translation	NA	NA	1		ATP-dependent RNA helicase	0.0863537	-0.046603	-0.0621177	-0.178762	-0.21022	-0.138683	-0.293383	-0.340153	-1.172	-0.789602	0.0270853	0.00948049	-0.0136585	-0.013547	-0.161933	-0.00534871	-0.325628	-0.470584	-0.76549	-0.0213564	0.0437389	-0.241818	-0.488784	-1.03997	-1.68185	-1.61155	0.276524	-0.0997138	-0.316643	-0.0881871	-0.23688	-0.991946	-0.960721	-0.150955
SP_1587	SPT_1525	SPD_1414	SP_RS07820	SPT_RS07585	SPD_RS07445	Membrane	ENVIRONMENTAL INFORMATION PROCESSING	NA	NA	Membrane transport	NA	NA	1		Oxalate:formate antiporter	-0.0164311	-0.338441	0.152148	-0.502223	-0.145327	-0.37672	0.119058	-0.291798	-2.50569	-0.990797	0.673193	0.0663945	-0.180869	0.0647858	-0.110759	0.248665	-1.53093	-1.23236	-1.80082	-0.263776	-0.223144	-0.338122	-0.158773	-0.334981	-3.2547	-4.62779	0.421966	1.28411	1.59086	0.852734	0.10478	-3.29898	-5.17712	-0.117218
SP_1604	SPT_1544	SPD_1429	SP_RS07910	SPT_RS07670	SPD_RS07530	NA	HYPOTHETICAL/UNKNOWN	NA	NA	NA	NA	NA	1		Hypothetical Protein	-0.0925932	0.141865	-0.206537	0.18788	-0.258414	-0.115285	-0.347883	-0.586436	0.144833	-0.335962	-0.50104	-0.169924	0.0701283	-0.24589	0.188003	-0.111824	0.184367	-0.260121	-0.620004	-0.356752	-0.257012	0.0721413	-0.2551	-0.276153	-0.341367	-0.616168	-0.5795	-0.580573	-0.273042	-0.291425	-0.584533	-0.591543	-0.320412	-0.378454
SP_1608	SPT_1549	SPD_1433	SP_RS07930	SPT_RS07690	SPD_RS07550	Intracellular	HYPOTHETICAL/UNKNOWN	NA	NA	NA	NA	NA	1		Oxidoreductase	-0.00421641	0.0946086	0.0314242	-0.0844973	-0.100855	-0.0733801	-0.210507	-0.235568	-0.32224	-0.471495	-0.427823	-0.0386505	-0.0625371	0.0882462	-0.172732	-0.0804198	-0.180834	-0.277348	-0.174496	0.00928311	-0.0690183	-0.0858138	0.0142812	-0.0594388	-0.147695	-0.382664	-0.225557	-0.56563	-0.499266	-0.574871	-0.866816	-0.88404	-0.723497	-0.074146
SP_1609	SPT_1550	SPD_1434	SP_RS07935	SPT_RS07695	SPD_RS07555	NA	HYPOTHETICAL/UNKNOWN	NA	NA	NA	NA	NA	1		Hypothetical Protein	-0.0746195	0.0506751	-0.0750896	0.0678507	-0.0161231	-0.0666513	-0.187514	-0.330444	-0.181468	-0.139401	-0.670325	-0.107031	0.034119	-0.162166	-0.186253	-0.292045	-0.0679141	-0.252229	-0.287307	-0.0539204	-0.144722	-0.0179137	0.0658316	0.135942	-0.0280183	-0.358265	-0.489701	-0.681111	-0.611961	-0.792698	-0.802867	-0.83059	-0.653075	0.0474178
SP_1610	SPT_1551	SPD_1435	SP_RS07940	SPT_RS07700	SPD_RS07560	NA	HYPOTHETICAL/UNKNOWN	NA	NA	NA	NA	NA	1		Hypothetical Protein	-0.0599752	-0.0191439	0.000243696	0.168945	0.00324452	-0.448196	-0.261972	-0.386623	-0.224604	-0.435522	-0.227176	-0.0840397	-0.101721	-0.0360235	0.0693541	-0.471834	-0.0608806	-0.290989	-0.0690901	-0.203923	-0.13683	-0.118324	-0.339717	-0.0133625	-0.115256	-0.445034	-0.621217	-0.707613	-0.698463	-1.09762	-1.32102	-1.20143	-0.88393	-0.0811251
SP_1631	SPT_1570	SPD_1444	SP_RS08040	SPT_RS07795	SPD_RS07605	Intracellular	GENETIC INFORMATION PROCESSING	NA	NA	Translation	NA	NA	1	ThrS	Threonyl-tRNA synthetase	0.0177134	-0.197599	-0.0382462	-0.158727	-0.0537367	-0.443256	-0.093297	-0.0773303	-0.22175	-0.198771	0.164707	0.0225954	-0.0207197	0.0304735	-0.0661226	-0.110861	-0.400605	-0.677829	-1.23515	-0.148825	-0.0864299	-0.241222	-0.201341	-0.528665	-1.18491	-1.2422	0.144275	-0.276627	-1.0393	-1.321	-1.75392	-1.90543	-1.89186	0.0803682
SP_1650	SPT_1590	SPD_1463	SP_RS08145	SPT_RS07895	SPD_RS07720	Membrane	ENVIRONMENTAL INFORMATION PROCESSING	METABOLISM	NA	Membrane transport	Cofactor and vitamin metabolism	NA	2	PsaA	Manganese ABC transporter, Mn-binding componnent	-0.24194	-0.0698308	-0.153876	-0.375007	0.159273	-0.0957953	-0.967574	-1.43709	-1.21079	-1.23436	-1.80236	0.0202025	-0.0637275	-0.234552	-0.493769	-0.439285	-0.820651	-1.82445	-2.18278	0.0781302	0.0220937	-0.221837	-0.672565	-0.972504	-0.516637	-0.336018	0.838429	1.49702	1.00019	-0.447119	-1.37469	-1.60686	-1.65089	0.22929
SP_1651	SPT_1591	SPD_1464	SP_RS08150	SPT_RS07900	SPD_RS07725	Intracellular	METABOLISM	NA	NA	Various metabolism	NA	NA	1	Tpx	Thiol peroxidase	0.0787403	-0.195396	-0.0312432	-0.386476	-0.431102	-0.367372	0.0511179	0.29272	0.333036	1.05231	0.243406	0.230272	-0.252099	0.047033	-0.515435	-0.276792	-1.31822	-1.45246	-3.03562	0.255233	0.151222	0.0223857	-0.19266	-0.127125	0.476071	0.362855	0.639353	0.998301	0.777707	0.294811	-0.0441795	0.0860053	-0.810502	0.030401
SP_1652	SPT_1592	SPD_1465	SP_RS08155	SPT_RS07905	SPD_RS07730	Membrane	HYPOTHETICAL/UNKNOWN	NA	NA	NA	NA	NA	1		Hypothetical Protein	-0.217934	-0.125202	0.0474033	0.0176466	-0.136436	0.0371685	-0.0339596	-0.0709394	0.391393	0.422153	0.243595	-0.0140062	0.0235289	-0.139564	-0.318339	-0.285037	-0.678695	-0.759031	-0.856175	-0.0840534	-0.0774489	-0.0384134	-0.0158911	0.0657808	0.396022	0.628476	0.161114	0.329785	0.658369	0.839107	0.812323	0.667638	0.769578	-0.125521
SP_1653	SPT_1593	SPD_1466	SP_RS08160	SPT_RS07910	SPD_RS07735	Membrane	ENVIRONMENTAL INFORMATION PROCESSING	NA	NA	Membrane transport	NA	NA	1		Putative ABC transporter, ATP-binding component	-0.0257037	-0.236163	-0.106477	-0.0577475	0.0382668	-0.0316677	0.263637	-0.31257	0.540985	0.232769	0.500556	-0.178999	0.0576515	0.0411198	-0.417777	-0.397057	-0.412452	-0.33993	-0.465194	-0.0276458	-0.0729585	0.027123	0.102678	-0.0504559	0.386268	0.771893	-0.0212578	0.431793	0.651292	0.860649	0.573634	0.698893	0.646335	-0.0886247
SP_1654	SPT_1594	SPD_1467	SP_RS08165	SPT_RS07915	SPD_RS07740	NA	HYPOTHETICAL/UNKNOWN	NA	NA	NA	NA	NA	1		Hypothetical Protein	-0.0598853	-0.266044	-0.0786956	0.0254864	-0.0901115	0.0257804	-0.0073815	-0.433466	0.364092	-0.0363245	-0.396472	-0.0675343	0.0875493	-0.0410735	0.128242	-0.135695	-0.0270878	-0.349284	-0.301351	0.0103005	0.0146662	-0.0300071	0.0287237	0.202117	0.0601604	-0.134707	0.00509552	0.182341	0.264459	0.246088	0.228274	0.104361	0.199252	-0.243178
SP_1670	SPT_1609	SPD_1483	SP_RS08250	SPT_RS08000	SPD_RS07825	Intracellular	METABOLISM	NA	NA	Cell wall metabolism	NA	NA	1	MurF	UDP-N-acetylmuramoyl-tripeptide--D-alanyl-D-alanine ligase	0.315916	0.129443	-0.00101027	0.00690739	-0.110277	-0.00167192	-0.210854	-0.264841	-0.114272	-0.419909	-0.683052	-0.0564919	-0.0324611	0.156396	0.137647	0.0742801	0.237003	0.128661	-0.176817	0.0605114	0.0818559	0.241343	0.246844	0.220863	0.0141314	-0.106447	-0.18842	-0.405864	-0.545503	-0.7225	-0.651986	-0.521204	-0.16686	0.0516571
SP_1703	SPT_1641	SPD_1513	SP_RS08420	SPT_RS08160	SPD_RS07980	Membrane	GENETIC INFORMATION PROCESSING	ENVIRONMENTAL INFORMATION PROCESSING	NA	Folding, sorting, degradation	Membrane transport	NA	2	secD	Preprotein translocase subunit SecD	-0.207543	0.123056	0.199131	0.176172	0.132271	0.278468	0.421252	-0.00761932	0.178067	0.225068	1.17621	-0.156542	0.133235	-0.26608	0.0936794	-0.151046	-0.126087	-0.656693	-0.618096	0.17967	0.417076	0.445511	0.621375	0.40801	0.983784	1.80856	0.65953	0.35724	0.754311	0.935913	1.14089	0.923965	1.39331	0.43705
SP_1704	SPT_1642	SPD_1514	SP_RS08425	SPT_RS08165	SPD_RS07985	Membrane	ENVIRONMENTAL INFORMATION PROCESSING	NA	NA	Membrane transport	NA	NA	1			0.218507	-0.151589	0.0756666	-0.129741	0.0451104	0.144944	0.0635486	0.270993	0.0278032	0.348236	0.666999	-0.100691	-0.0234588	-0.275761	-0.256387	-0.256965	-0.560208	-0.434506	-0.218074	0.039297	0.121505	0.321595	0.17664	0.237038	0.445714	1.5194	0.200302	-0.372875	-0.0162129	0.173204	0.447313	0.141232	1.03037	0.135081
SP_1705	SPT_1643	SPD_1515	SP_RS08430	SPT_RS08170	SPD_RS07990	NA	HYPOTHETICAL/UNKNOWN	NA	NA	NA	NA	NA	1			-0.211515	0.278879	0.132136	0.263413	0.0206157	-0.00738417	0.216289	0.368434	-0.415955	0.670619	0.928828	-0.0374502	-0.133696	0.0577962	-0.55576	-0.397826	-0.508295	-0.400427	-0.0254141	0.119918	0.398286	0.350462	0.417852	0.483467	0.597997	1.58281	0.182544	-0.216288	-0.0322667	0.298422	0.676238	0.32479	0.91976	0.537228
SP_1706	SPT_1644	SPD_1516	SP_RS08435	SPT_RS08175	SPD_RS07995	NA	HYPOTHETICAL/UNKNOWN	NA	NA	NA	NA	NA	1			-0.108129	-0.10717	0.160385	0.119016	0.193505	0.105167	-0.0160665	-0.00786476	-0.262208	0.104253	0.955312	0.00309164	-0.035782	-0.172749	-0.126682	-0.108663	-0.316765	-0.72378	-0.283395	0.0960851	0.203443	0.368297	0.3393	0.192616	0.544619	1.22769	-0.0833581	-0.393464	-0.432726	0.199589	0.403205	-0.178719	0.309619	0.385554
SP_1713	SPT_1651	SPD_1523	SP_RS08470	SPT_RS08210	SPD_RS08040	Intracellular	GENETIC INFORMATION PROCESSING	NA	NA	Transcription	NA	NA	1	nrdR	transcriptional regulator NrdR	-0.0594224	-0.27054	-0.25458	-0.0533581	0.114949	-0.145398	-0.256985	-0.360983	0.256748	-0.245861	-0.043821	-0.0344009	0.131145	-0.192113	0.0469239	-0.185808	-0.174039	-0.342477	-0.355171	-0.331869	-0.197222	-0.219501	-0.119205	0.169609	0.393472	-0.0103797	-1.15483	-0.770902	-0.551258	-0.45081	-0.280313	-0.483375	-0.672971	-0.0778516
SP_1724	SPT_1662	SPD_1534	SP_RS08530	SPT_RS08265	SPD_RS08100	Intracellular	METABOLISM	NA	NA	Carbohydrate metabolism	NA	NA	1	scrB	Sucrose-6-phosphate hydrolase	-0.0630583	-0.406267	0.119348	0.0704528	-0.0549589	-0.159072	-0.0676524	0.381179	0.207127	0.866459	0.3998	-0.0340315	-0.0730259	-0.0298061	-0.112773	-0.00199939	0.248418	0.445294	0.905055	-0.0952006	-0.170907	-0.171494	0.0552483	0.0115306	-0.246438	-0.0719484	-0.70055	-0.847556	-0.547158	-0.0366636	0.161755	0.157859	0.254654	0.226671
SP_1731	SPT_1669	SPD_1541	SP_RS08565	SPT_RS08305	SPD_RS08140	Membrane	ENVIRONMENTAL INFORMATION PROCESSING	NA	NA	Membrane transport	NA	NA	1			-0.163672	0.0084163	0.0304092	-0.0279391	-0.146019	0.132764	-0.196466	-0.278819	-0.232463	0.225792	-1.19026	0.0101478	0.0531706	0.0877452	0.0672941	0.089002	0.0689711	0.134418	-0.0201104	0.131449	0.0379755	0.0159775	0.324139	0.198189	0.152992	-0.143978	-0.242194	-0.209853	0.127416	0.272573	0.0615588	0.333605	0.205286	0.155438
SP_1754	SPT_1693	SPD_1564	SP_RS08680	SPT_RS08425	SPD_RS08255	NA	HYPOTHETICAL/UNKNOWN	NA	NA	NA	NA	NA	1			0.123891	0.0247582	-0.0554292	-0.0174913	-0.358502	-0.16022	-0.106558	0.245489	-0.138189	-0.151404	0.377822	-0.0456914	-0.0530164	-0.176673	-0.171484	-0.101307	-0.371613	-0.48241	0.277423	0.014337	-0.123293	-0.0627269	0.128577	-0.0608282	-0.0908915	0.451526	-0.305797	-0.294175	0.157904	0.111104	0.105715	0.105169	0.0138102	0.393909
SP_1778	SPT_1699	SPD_1569	SP_RS08820	SPT_RS08455	SPD_RS08285	Membrane	ENVIRONMENTAL INFORMATION PROCESSING	NA	NA	Membrane transport	NA	NA	1		Aquaporin	-0.192827	-0.213339	-0.103488	-0.308284	-0.350357	-0.101133	-0.0837342	0.39163	0.153256	0.752587	0.783971	0.00359867	-0.104572	-0.0921104	-0.261411	-0.507486	-0.418703	-0.95335	-1.50779	0.0789337	0.0344973	-0.361406	-0.460565	-0.621133	-0.575017	-1.39281	0.440233	0.453135	0.517288	0.417635	-0.000319841	0.263512	-0.984324	-0.610164
SP_1797	SPT_1721	SPD_1584	SP_RS08920	SPT_RS08560	SPD_RS08370	Membrane	ENVIRONMENTAL INFORMATION PROCESSING	NA	NA	Membrane transport	NA	NA	1			0.000249988	0.197982	0.0937035	0.0050247	0.0787158	0.0820762	0.0568204	0.53437	-0.579454	-0.316491	1.7433	-0.00851857	0.023554	-0.0502683	-0.0561457	-0.104387	0.334606	0.651158	1.53769	-0.0672569	-0.0343496	-0.102213	0.168087	0.146951	0.327389	0.442456	-0.119268	0.260157	-0.193148	1.59998	1.16637	1.16551	0.719464	-0.209593
SP_1799	SPT_1723	SPD_1586	SP_RS08930	SPT_RS08570	SPD_RS08380	Intracellular	GENETIC INFORMATION PROCESSING	NA	NA	Transcription	NA	NA	1			-0.132197	0.404708	-0.0720673	0.0530953	-0.0367907	0.147974	-0.11981	-0.391821	0.0301544	-0.335284	-0.716439	-0.0151737	0.0807559	-0.285434	-0.131208	-0.43354	-0.589477	-0.391238	0.644645	-0.093769	-0.0369135	-0.0566027	-0.0421176	0.0441719	0.0210541	0.241341	0.100344	1.04184	1.36016	1.45008	1.25775	0.989931	0.636151	-0.11021
SP_1808	SPT_1731	SPD_1593	SP_RS08975	SPT_RS08615	SPD_RS08425	NA	GENETIC INFORMATION PROCESSING	NA	NA	Folding, sorting, degradation	NA	NA	NA		type IV prepilin peptidase	-0.221826	-0.0936555	0.0487859	0.103595	0.0132983	0.472543	0.149499	0.852085	0.969758	2.30637	1.97259	0.134371	0.0203234	0.041052	0.348623	0.414443	0.832204	1.04501	0.562747	-0.0694584	0.121359	0.00175716	-0.182217	-0.454736	0.0719954	0.34585	0.318261	0.956726	1.42209	1.37217	0.967673	0.839212	-0.156478	-0.148658
SP_1809	SPT_1732	SPD_1594	SP_RS08980	SPT_RS08620	SPD_RS08430	Intracellular	GENETIC INFORMATION PROCESSING	NA	NA	Transcription	NA	NA	1			-0.207739	0.243205	-0.14384	0.383888	0.213678	0.492118	0.581109	1.00134	1.99314	2.43074	2.96122	-0.0508743	-0.0454572	-0.0963959	0.317819	0.617171	1.46419	1.64857	2.34724	0.000175177	-0.0666761	0.170048	-0.0303541	0.325279	0.685655	1.25005	0.147592	0.72655	1.31257	1.289	1.5107	1.47359	1.61455	-0.1808
SP_1810	SPT_1733	SPD_1595	SP_RS08985	SPT_RS08625	SPD_RS08435	NA	HYPOTHETICAL/UNKNOWN	NA	NA	NA	NA	NA	1			-0.320444	-0.0760039	-0.0298522	0.348402	0.179366	0.390534	0.626788	0.90012	2.5111	2.86168	3.14577	-0.00930327	-0.166904	0.00938386	0.4231	0.614977	1.52756	1.87039	2.78713	-0.0990111	-0.0662557	0.0208124	0.0252324	0.287374	0.594291	1.67597	-0.0780571	0.633256	1.05717	1.27156	1.43869	1.67269	1.95487	-0.0539087
SP_1811	SPT_1734	SPD_1596	SP_RS08990	SPT_RS08630	SPD_RS08440	Intracellular	METABOLISM	NA	NA	Amino acid metabolism	NA	NA	1	trpA	tryptophan synthase subunit alpha	0.0129212	-0.0210525	0.0373121	-0.0835346	-0.080489	0.322498	-0.155369	0.313764	0.180118	0.949279	0.653446	0.106194	0.00302965	0.0363172	0.278139	-0.116227	-0.23605	-0.772255	-0.861911	-0.0651214	0.102422	-0.0916734	-0.292069	-0.445535	0.080358	0.329637	0.504938	1.10452	1.45293	1.39691	0.559208	-0.335725	-1.40633	0.0242966
SP_1812	SPT_1735	SPD_1597	SP_RS08995	SPT_RS08635	SPD_RS08445	Intracellular	METABOLISM	NA	NA	Amino acid metabolism	NA	NA	1	trpB	tryptophan synthase subunit beta	-0.152869	-0.511274	0.0907812	-0.184432	-0.14649	-0.449949	-0.120392	-0.113249	-0.192399	0.0910777	-0.0216176	-0.0700831	-0.139498	-0.21838	-0.173327	-0.470136	-1.40658	-1.49714	-1.43291	-0.0558297	-0.0689567	-0.143595	-0.124368	-0.254259	0.0252014	0.247329	0.492198	1.02497	1.47537	1.11768	-0.100208	-1.42708	-2.62816	-0.0196721
SP_1813	SPT_1736	SPD_1598	SP_RS09000	SPT_RS08640	SPD_RS08450	Intracellular	METABOLISM	NA	NA	Amino acid metabolism	NA	NA	1	trpF	N-(5'-phosphoribosyl)anthranilate isomerase	0.0176409	0.0341369	-0.0493425	0.0473009	-0.132336	-0.013954	-0.342015	-0.128178	0.0288756	0.15343	-0.126302	-0.0582023	-0.0162255	-0.194772	-0.497277	-0.993849	-0.968658	-1.94704	-1.62992	-0.0504747	-0.108273	0.0170108	-0.352568	-0.104358	0.0271486	-0.0417274	0.461501	0.814496	1.70884	1.08565	-0.458181	-1.09513	-2.51576	-0.115725
SP_1814	SPT_1737	SPD_1599	SP_RS09005	SPT_RS08645	SPD_RS08455	Intracellular	METABOLISM	NA	NA	Amino acid metabolism	NA	NA	1	trpC	indole-3-glycerol-phosphate synthase	-0.216223	-0.11639	-0.152248	-0.0765137	-0.153621	-0.0481024	-0.319205	-0.246021	-0.0832838	0.692588	0.170897	-0.0607997	0.0684836	-0.182016	-0.256393	-1.1483	-1.38452	-1.50223	-1.4849	-0.0972597	-0.0796246	-0.287101	-0.393902	-0.229186	0.0975861	0.129941	0.505983	0.96037	1.43035	0.973314	-0.407413	-1.18649	-2.45931	0.182986
SP_1815	SPT_1738	SPD_1600	SP_RS09010	SPT_RS08650	SPD_RS08460	Intracellular	METABOLISM	NA	NA	Amino acid metabolism	NA	NA	1	trpD	anthranilate phosphoribosyltransferase	-0.101638	-0.387359	-0.0379489	-0.176377	-0.21982	0.303652	-0.181475	0.0652131	0.100054	0.828338	0.147699	-0.0283098	-0.0653279	-0.0399661	-0.39861	-0.554285	-1.27978	-1.70343	-1.37149	-0.19485	-0.10537	0.0267612	-0.316335	-0.28041	-0.0289134	0.121835	0.160635	0.76416	1.36352	0.764313	-0.175459	-1.26085	-2.5592	0.166595
SP_1816	SPT_1739	SPD_1601	SP_RS09015	SPT_RS08655	SPD_RS08465	Intracellular	METABOLISM	NA	NA	Amino acid metabolism	NA	NA	1	trpG	anthranilate synthase component II	-0.204966	-0.0299549	0.0174823	-0.130376	-0.130569	0.169357	-0.278246	-0.403826	-0.12199	0.657969	0.0753079	0.0513857	-0.171913	-0.0943508	0.206321	-0.287638	-0.967674	-1.27407	-1.20445	0.0333685	-0.182044	-0.0354337	-0.191379	-0.405036	0.0251279	0.140167	0.0973543	0.341753	0.72743	0.846518	-0.528841	-1.26469	-1.96297	0.0959857
SP_1817	SPT_1740	SPD_1602	SP_RS09020	SPT_RS08660	SPD_RS08470	Intracellular	METABOLISM	NA	NA	Amino acid metabolism	NA	NA	1	trpE	anthranilate synthase component I	-0.292501	-0.0385477	-0.0957169	-0.186112	-0.195996	-0.117017	-0.0978598	-0.133933	0.244302	0.449215	0.217249	-0.184873	0.014813	0.0654437	-0.00664975	-0.404271	-0.848134	-1.44742	-0.883987	-0.0244134	0.129843	0.0428062	-0.116671	-0.0130194	0.184936	0.155843	0.211184	0.678209	0.982587	0.65239	-0.00913117	-1.08507	-2.24785	0.293405
SP_1823	SPT_1743	SPD_1606	SP_RS09045	SPT_RS08685	SPD_RS08495	Membrane	ENVIRONMENTAL INFORMATION PROCESSING	NA	NA	Membrane transport	NA	NA	1	mgtC	Mg(2+)-transport-ATPase-associated protein MgtC	-0.0437415	0.145474	0.0593637	0.00116706	-0.0993786	-0.11207	-0.0172767	0.22301	0.603861	-0.194413	0.213846	0.0292612	-0.0881429	-0.285656	-0.252898	-0.345973	-0.588232	-0.627139	-1.17742	0.132615	0.0880933	0.0734864	-0.112039	0.203791	0.0540358	-0.0498652	0.0688201	-0.279981	-0.261372	-0.652245	0.0311596	-0.31478	-0.189982	-0.00625992
SP_1833	SPT_1752	SPD_1617	SP_RS09095	SPT_RS08735	SPD_RS08545	Cell Wall	CELLULAR PROCESSES	NA	NA	Structural proteins	NA	NA	1		Cell wall surface anchor family protein	0.0710118	-0.149534	0.0257023	-0.0538375	0.239821	-0.0635396	0.283737	0.499837	0.630945	0.805653	0.637196	-0.0564685	-0.0852727	-0.0686246	-0.677597	-0.391971	-0.191409	-0.229096	-0.412928	0.168264	-0.204376	-0.13017	0.118396	0.211881	0.358123	-0.128859	-0.378793	-0.0515554	-0.803042	-0.0339751	0.467064	0.195219	-0.550261	-0.304536
SP_1839	SPT_1756	SPD_1621	SP_RS09120	SPT_RS08750	SPD_RS08570	Membrane	ENVIRONMENTAL INFORMATION PROCESSING	NA	NA	Membrane transport	NA	NA	1			-0.048884	0.00347869	0.0396573	-0.234457	-0.104552	-0.0516297	-0.146302	0.0736734	-0.371752	0.0250714	-0.590772	0.0689606	-0.106956	0.11833	-0.100455	0.0302516	-0.121308	0.255999	0.419383	0.0698969	0.025247	-0.0912865	-0.126479	-0.0780388	-0.174974	-0.850228	0.209554	0.0422081	0.24013	-0.0538548	-0.287205	-0.137964	-0.515319	-0.0669535
SP_1847	SPT_1764	SPD_1628	SP_RS09165	SPT_RS08790	SPD_RS08605	Intracellular	METABOLISM	NA	NA	Nucleotide metabolism	NA	NA	1	xpt	Xanthine phosphoribosyltransferase	0.274793	-0.278692	0.109119	-0.354948	0.138876	-0.24736	-0.0729077	-0.229659	-3.49717	-2.25444	-0.0781864	0.0335613	-0.248871	0.0913041	0.036986	-0.237585	-1.82685	-0.29893	0.506045	-0.0253298	-0.118217	-0.290646	-0.0943455	-1.43856	-5.12302	-5.68333	0.354357	0.389191	0.359736	0.523337	-0.659588	-4.37469	-5.4695	-0.17852
SP_1848	SPT_1765	SPD_1629	SP_RS09170	SPT_RS08795	SPD_RS08610	Membrane	ENVIRONMENTAL INFORMATION PROCESSING	METABOLISM	NA	Membrane transport	Nucleotide metabolism	NA	2	pbuX	Xanthine permease	-0.196653	-0.388362	0.0460983	-0.506217	0.0123928	-0.205816	-0.202054	-0.829576	-4.12704	-2.09739	0.0625685	-0.0569423	-0.0193338	-0.0182059	0.158281	-0.457893	-2.07926	-0.571274	0.34522	-0.193528	-0.214893	-0.282371	-0.283154	-1.10044	-5.24561	-5.977	0.274551	0.889636	0.929704	0.724072	-0.254171	-4.84805	-6.27041	-0.0873488
SP_1851	SPT_1768	SPD_1632	SP_RS09185	SPT_RS08810	SPD_RS08625	Intracellular	METABOLISM	NA	NA	Various metabolism	NA	NA	1		acyl-CoA thioesterase	0.269988	0.00396071	0.0327061	-0.175254	-0.227419	0.138969	0.271504	0.27639	0.443394	0.344856	-0.0428021	0.0731408	-0.177036	-0.124011	-0.12619	-0.234274	0.175015	0.837709	0.718029	-0.0809429	-0.0142945	-0.177317	-0.215679	-0.245999	0.0955372	0.216991	0.235517	0.326087	0.470465	0.409382	0.226924	0.740597	0.730187	-0.207669
SP_1854	SPT_1771	SPD_1635	SP_RS09200	SPT_RS08825	SPD_RS08640	Intracellular	GENETIC INFORMATION PROCESSING	NA	NA	Transcription	NA	NA	1	galR	Galactose operon repressor	0.128833	-0.271211	0.0476777	0.144175	-0.208451	-0.0938928	0.133479	0.385647	1.0622	0.631853	0.42367	-0.190727	-0.245904	-0.354507	-0.819164	-0.672617	-0.780706	-0.609673	0.675836	0.186916	0.105024	0.176061	0.294294	0.175871	-0.182091	-0.356675	-0.379571	-0.0286162	0.75332	1.13177	1.3758	0.990687	0.53232	0.0968124
SP_1863	SPT_1781	SPD_1645	SP_RS09245	SPT_RS08870	SPD_RS08700	Intracellular	GENETIC INFORMATION PROCESSING	NA	NA	Transcription	NA	NA	1			-0.0734706	-0.110844	-0.280615	0.097983	0.0390388	0.213561	0.0451966	0.188414	0.999516	1.05638	0.165389	-0.0740554	-0.134105	-0.49662	-0.322723	-0.583211	-0.0921438	0.00396274	-0.13972	-0.0935091	-0.0524352	-0.297457	-0.61946	-0.468952	0.157589	-0.0244796	-0.328568	0.0699894	0.288592	0.290021	-0.10657	0.287631	-0.580425	-0.619317
SP_1864	SPT_1782	SPD_1646	SP_RS09250	SPT_RS08875	SPD_RS08705	NA	HYPOTHETICAL/UNKNOWN	NA	NA	NA	NA	NA	1			-0.0082986	0.145106	0.157248	-0.113758	-0.323214	0.299236	0.11599	-0.241668	-0.521432	-0.141553	-0.98238	0.190318	-0.0590074	0.205114	-0.104517	0.209022	-0.0708748	0.130335	-0.737412	0.239762	0.166887	0.130218	0.453649	0.187103	-0.145181	-0.246449	0.595453	0.684969	0.201505	-0.315653	-0.512119	-0.564451	-0.591868	0.299261
SP_1869	SPT_1786	SPD_1649	SP_RS09270	SPT_RS08895	SPD_RS08725	Membrane	ENVIRONMENTAL INFORMATION PROCESSING	NA	NA	Membrane transport	NA	NA	1			0.182763	-0.0584759	0.202785	0.0754028	0.105645	-0.103386	0.262377	0.967338	0.484999	1.83614	2.09953	0.15929	-0.0584698	0.212143	-0.268225	0.0686652	0.700073	1.64302	3.24264	0.08098	-0.0257524	-0.0810314	-0.0617417	0.113419	0.281405	1.13192	0.531463	0.659018	0.5135	0.233751	-0.0385211	0.276092	-0.173939	0.27901
SP_1870	SPT_1787	SPD_1650	SP_RS09275	SPT_RS08900	SPD_RS08730	Membrane	ENVIRONMENTAL INFORMATION PROCESSING	NA	NA	Membrane transport	NA	NA	1			0.186888	-0.326451	0.348269	0.203686	0.00121407	0.00780496	0.203439	0.861142	0.527205	1.97183	2.22566	0.0981958	-0.0485836	0.0035551	0.182038	-0.0645294	0.615498	1.83578	3.26676	0.0173478	0.00308844	-0.154196	-0.0270714	-0.13155	0.324681	1.19449	0.43463	0.853081	0.603021	0.262377	-0.271696	0.429543	0.111975	0.213733
SP_1871	SPT_1788	SPD_1651	SP_RS09280	SPT_RS08905	SPD_RS08735	Membrane	ENVIRONMENTAL INFORMATION PROCESSING	NA	NA	Membrane transport	NA	NA	1			0.257418	-0.103723	0.219796	0.237136	0.00478081	-0.340844	0.341337	0.570262	0.79156	1.78137	2.05242	-0.0121712	-0.159058	-0.188631	-0.0212691	0.216587	0.733445	1.76271	3.15566	-0.0687282	0.0557809	-0.0934607	-0.0622074	-0.105612	0.192541	1.07315	0.395677	0.763229	0.28081	0.303466	-0.377539	0.307914	-0.0689914	0.0265161
SP_1872	SPT_1789	SPD_1652	SP_RS09285	SPT_RS08910	SPD_RS08740	Membrane	ENVIRONMENTAL INFORMATION PROCESSING	NA	NA	Membrane transport	NA	NA	1			-0.0610182	0.270051	0.23604	0.0134969	0.0140721	-0.027665	0.0691122	0.468006	0.510715	1.56157	2.20423	0.0664891	0.00576563	0.108862	-0.297253	0.231586	0.642849	1.55613	2.78776	0.0208041	0.0473448	0.0237973	-0.179194	-0.156157	-0.0761866	0.920336	0.696383	1.04892	0.755563	0.375028	0.161565	0.932323	0.701747	0.0656785
SP_1887	SPT_1809	SPD_1667	SP_RS09375	SPT_RS09010	SPD_RS08820	Membrane	ENVIRONMENTAL INFORMATION PROCESSING	NA	NA	Membrane transport	NA	NA	1	amiF	Oligopeptide transport ATP-binding protein AmiF	0.025341	-0.105794	-0.0377994	-0.0368947	-0.0386959	-0.069711	-0.0901753	-0.0468396	-0.358377	-0.446844	0.158549	-0.07396	0.033946	-0.0654581	-0.0504096	-0.0272534	-0.047185	-0.382003	-0.365405	0.0065741	0.0234562	-0.113349	-0.236894	-0.286321	-0.41261	-0.181479	0.366343	0.808095	0.869073	1.17792	1.4121	1.01879	0.727167	0.147456
SP_1888	SPT_1810	SPD_1668	SP_RS09380	SPT_RS09015	SPD_RS08825	Membrane	ENVIRONMENTAL INFORMATION PROCESSING	NA	NA	Membrane transport	NA	NA	1	amiE	Oligopeptide transport ATP-binding protein AmiE	-0.0902573	-0.103512	-0.0202	-0.054141	-0.0155147	-0.142661	-0.0686206	-0.0351053	-0.391119	-0.441928	0.0349801	-0.0337825	-0.0842167	-0.0101472	-0.166	0.00300641	-0.165774	-0.371969	-0.268978	-0.0508108	-0.0789974	-0.24948	-0.38081	-0.519457	-0.520808	-0.302203	0.178947	0.497679	0.645705	1.00921	1.17196	0.765383	0.549812	0.169804
SP_1889	SPT_1811	SPD_1669	SP_RS09385	SPT_RS09020	SPD_RS08830	Membrane	ENVIRONMENTAL INFORMATION PROCESSING	NA	NA	Membrane transport	NA	NA	1	amiD	Oligopeptide transport ATP-binding protein AmiD	-0.0393181	-0.10972	0.0140388	-0.0980017	0.0451553	0.031174	-0.0724539	-0.0191704	-0.242937	-0.332436	0.241995	0.000797914	-0.0890451	0.0597592	-0.10868	-0.0118647	-0.0702026	-0.25124	-0.179537	0.0104888	-0.0370459	-0.151939	-0.300393	-0.341925	-0.457714	-0.0578099	0.287186	0.610022	0.658006	1.09965	1.42354	1.00889	0.854123	0.159316
SP_1890	SPT_1812	SPD_1670	SP_RS09390	SPT_RS09025	SPD_RS08835	Membrane	ENVIRONMENTAL INFORMATION PROCESSING	NA	NA	Membrane transport	NA	NA	1	amiC	Oligopeptide transport ATP-binding protein AmiF	-0.0682648	-0.337251	-0.00643933	-0.0589303	0.154296	-0.10497	-0.0465349	-0.0781974	-0.397344	-0.320015	0.262652	0.0340297	-0.0783127	-0.0646934	-0.103915	0.0531096	-0.0661897	-0.306965	-0.181754	-0.0593509	-0.0913769	-0.210468	-0.344396	-0.416878	-0.3708	0.153164	0.0244268	0.396562	0.465358	0.988233	1.29227	1.06303	0.991426	0.138178
SP_1906	SPT_1855	SPD_1709	SP_RS09585	SPT_RS09225	SPD_RS09030	Intracellular	GENETIC INFORMATION PROCESSING	NA	NA	Folding, sorting, degradation	NA	NA	1	groEL	Heat shock protein 60 family chaperone GroEL	-0.159907	-0.473192	0.897261	0.811718	-0.106146	0.913961	1.65294	1.72251	2.2966	2.5799	2.34619	0.0120851	-0.155463	0.00764284	0.0401577	0.193704	0.747162	1.18957	0.655619	-0.00345926	-0.0552042	0.055123	0.461128	0.520086	0.882431	0.443719	-0.153782	-0.365727	-1.32817	-2.19657	-1.71897	0.0563181	0.26638	-0.0330845
SP_1907	SPT_1856	SPD_1710	SP_RS09590	SPT_RS09230	SPD_RS09035	Intracellular	GENETIC INFORMATION PROCESSING	NA	NA	Folding, sorting, degradation	NA	NA	1	groES	Heat shock protein 60 family co-chaperone GroES	-0.159475	-0.506932	0.286581	0.644854	-0.0240901	0.766767	1.48313	1.68499	2.81472	3.20741	2.50706	0.00247027	0.137322	-0.0400913	0.115902	0.108004	0.926146	1.43002	1.20384	-0.335855	-0.307501	-0.239192	-0.285267	0.253989	0.516552	-0.000871256	-0.583307	-1.11091	-1.78918	-2.9216	-1.991	-0.402504	-0.341493	-0.0914271
SP_1911	SPT_1860	SPD_1714	SP_RS09610	SPT_RS09250	SPD_RS09055	NA	METABOLISM	NA	NA	Various metabolism	NA	NA	1		Thioredoxin	0.00717713	-0.106029	-0.019017	0.17269	-0.199069	-0.143376	-0.000457154	-0.0466535	-0.0161641	0.591348	-0.341602	0.00317108	0.113934	0.162435	0.0747068	0.0304498	0.291426	0.652865	0.862962	-0.0655456	0.0672791	0.0492748	0.0835308	0.222062	0.147266	-0.284821	-0.315513	-0.0717638	-0.149565	-0.124954	0.0616853	-0.0908567	-0.174455	0.056831
SP_1912	SPT_1861	SPD_1715	SP_RS09615	SPT_RS09255	SPD_RS09060	NA	HYPOTHETICAL/UNKNOWN	NA	NA	NA	NA	NA	1			-0.196401	-0.0470081	-0.0147612	0.301712	-0.294638	-0.103885	-0.266287	-0.221913	0.7239	-0.0114033	-0.263886	-0.0420059	-0.0563825	0.0485231	0.373169	-0.223438	0.348105	0.158577	1.17826	-0.17281	0.109842	0.582153	0.0908329	0.485612	0.842813	-0.142538	-0.197479	-0.335168	0.417374	0.533212	0.686189	0.337121	0.254861	-0.189953
SP_1914	SPT_1864	SPD_1717	SP_RS09630	SPT_RS09275	SPD_RS09075	NA	HYPOTHETICAL/UNKNOWN	NA	NA	NA	NA	NA	1			0.21411	-0.123701	0.107423	0.230377	-0.28441	0.183625	0.159562	0.118389	0.577288	1.33271	0.683257	0.0311899	-0.0688784	-0.137061	-0.204132	-0.0832824	0.107796	0.563452	1.44362	0.0357744	0.243474	0.51458	0.734453	0.36964	0.439341	0.488311	0.384344	0.59749	0.719637	0.898739	0.871778	0.806043	0.537282	0.622007
SP_1915	SPT_1865	SPD_1718	SP_RS09635	SPT_RS09280	SPD_RS09080	Intracellular	GENETIC INFORMATION PROCESSING	NA	NA	Transcription	NA	NA	1			0.0413943	-0.0144184	0.0123779	0.164337	-0.254302	0.229155	-0.0514426	0.276727	0.993869	0.742824	0.280753	-0.0537167	-0.0230444	-0.0205434	-0.124716	-0.118832	0.2393	0.285353	1.46979	-0.0580661	0.282742	0.450604	0.543229	0.275705	0.150389	0.231478	0.292853	0.988162	1.01547	1.09804	0.892271	0.600966	0.244108	0.451432
SP_1917	SPT_1867	SPD_1720	SP_RS09645	SPT_RS09290	SPD_RS09090	NA	HYPOTHETICAL/UNKNOWN	NA	NA	NA	NA	NA	1			-0.37252	0.0998872	0.00468995	-0.0442489	0.234489	0.0729163	0.242969	-0.283511	0.0679707	-0.231496	0.76084	-0.14183	0.053734	-0.0265825	0.304519	-0.246482	0.385205	0.192507	2.04961	-0.200432	0.0550805	-0.0613666	-0.358341	-0.207671	0.379206	0.179007	0.0760126	0.284479	0.131452	0.5889	0.431929	0.350222	0.0890343	-0.0407301
SP_1924	SPT_1873	SPD_1727	SP_RS09675	SPT_RS09320	SPD_RS09130	NA	HYPOTHETICAL/UNKNOWN	NA	NA	NA	NA	NA	1			0.15752	0.655179	-0.166548	0.0742557	-0.00167378	0.140082	-0.161089	-0.136472	-0.337407	-0.349317	0.851929	-0.20665	0.119981	-0.0400238	0.0290704	0.21503	-0.0297038	-0.530302	-0.312916	0.375669	-0.898248	-0.918772	0.0729486	-0.236929	-1.12613	-1.53353	-0.458432	-0.759375	-0.687407	-1.16495	-2.04298	-2.16114	-0.98391	-0.501853
SP_1925	SPT_1874	SPD_1728	SP_RS09680	SPT_RS09325	SPD_RS09135	NA	HYPOTHETICAL/UNKNOWN	NA	NA	NA	NA	NA	1			0.393762	0.660463	-0.0196296	0.202878	0.00881801	0.248155	0.0332444	-0.193142	0.037573	0.154399	0.797357	-0.0214801	0.133177	0.000769342	0.123455	0.0840459	-0.0308558	-0.305924	-0.254592	0.228374	-1.05336	-0.996103	-0.155362	-0.211673	-1.1843	-1.78288	-0.692643	-0.951324	-0.975717	-1.49008	-2.21528	-2.16463	-0.922471	-0.498665
SP_1926	SPT_1875	SPD_1729	SP_RS09685	SPT_RS09330	SPD_RS09140	NA	HYPOTHETICAL/UNKNOWN	NA	NA	NA	NA	NA	1			0.307291	0.636635	0.0430969	0.20212	-0.0462236	0.204751	0.0853727	0.0664089	0.135429	0.527637	0.914403	-0.0491556	0.0826188	0.123128	0.0109226	0.291361	0.0637686	-0.0990156	-0.357081	-0.0424647	-1.34943	-1.21969	-0.511398	-0.304298	-1.11721	-2.10525	-1.36442	-1.59857	-1.1259	-1.97985	-2.71102	-2.33118	-1.19929	-0.352635
SP_1945	SPT_1903	SPD_1744	SP_RS09775	SPT_RS09455	SPD_RS09225	NA	HYPOTHETICAL/UNKNOWN	NA	NA	NA	NA	NA	1			-0.0094351	-0.0578289	0.0586309	-0.0625541	0.269732	-0.0553902	0.0163444	0.187232	-0.0199468	0.00390564	0.933077	0.152669	-0.0128001	0.0305998	-0.267056	-0.033366	0.414326	0.456087	0.704433	0.145549	0.105327	0.16312	0.0336802	-0.216407	-0.0226122	0.11589	-0.215158	-0.177648	-0.222508	-0.202981	-0.0669315	0.648368	0.793756	-0.0986095
SP_1947	SPT_1905	SPD_1746	SP_RS09785	SPT_RS09465	SPD_RS09235	NA	HYPOTHETICAL/UNKNOWN	NA	NA	NA	NA	NA	1			-0.0276885	-0.180866	-0.010939	0.0684563	0.0297485	0.0599052	0.00166818	-0.187539	0.887748	0.00160298	2.73987	-0.131551	0.027977	-0.0418844	-0.174291	-0.0950522	-0.235448	-0.74631	0.279515	0.0137736	-0.00860216	-0.166585	-0.622376	-0.102865	0.343685	0.352189	0.146681	0.846919	0.501424	0.331061	1.09834	1.05139	1.42686	0.0600874
SP_1987	SPT_1967	SPD_1784	SP_RS09985	SPT_RS09740	SPD_RS09430	Membrane	ENVIRONMENTAL INFORMATION PROCESSING	NA	NA	Membrane transport	NA	NA	1			0.0608829	0.0815389	0.0810542	0.167304	0.0373368	-0.122975	0.0682616	-0.127258	-0.396901	-0.730244	-0.96811	0.0296591	0.0316521	0.0550014	0.275851	0.18729	0.223159	0.461077	1.03755	0.267781	0.298732	0.267358	0.221341	0.326137	-0.0165543	-0.545411	0.498338	0.777994	0.721911	0.198173	-0.219215	-0.936795	-1.04457	-0.276943
SP_1988	SPT_1968	SPD_1785	SP_RS09990	SPT_RS09745	SPD_RS09435	Membrane	HYPOTHETICAL/UNKNOWN	NA	NA	NA	NA	NA	1		immunity protein	-0.130613	-0.19614	-0.0572311	-0.105569	0.0528919	0.148181	-0.256632	-0.0956076	-0.779772	-0.795605	-0.802141	-0.0368154	0.0924032	0.154538	0.364023	0.35368	0.233652	0.690108	1.26694	0.0274471	-0.00965606	0.175655	0.25819	0.379105	-0.0299339	-0.54959	0.285575	0.283548	0.216142	0.139553	-0.164285	-0.957248	-1.31199	-0.0682272
SP_1991	SPT_1971	SPD_1788	SP_RS10005	SPT_RS09760	SPD_RS09450	NA	HYPOTHETICAL/UNKNOWN	NA	NA	NA	NA	NA	1			-0.315699	-0.288531	-0.0741267	-0.0598403	0.264616	-0.250691	-0.173318	-0.212602	-0.133243	-0.170992	0.0328858	-0.0415077	0.0514723	-0.099436	0.407828	0.143329	0.571299	0.776672	1.14762	-0.270561	-0.243767	-0.00217749	-0.0694315	0.252991	0.521511	0.513869	-0.506189	-0.294205	-0.739087	-1.12297	-0.778985	-1.23145	-0.73326	0.0486354
SP_1996	SPT_1976	SPD_1793	SP_RS10030	SPT_RS09785	SPD_RS09475	Intracellular	HYPOTHETICAL/UNKNOWN	NA	NA	NA	NA	NA	1	uspA	universal stress protein	-0.377031	-0.505829	0.0422202	-0.381016	-0.496431	0.0592195	-0.40532	-0.536406	-1.148	-0.14808	-0.313413	-0.121745	0.03489	-0.0778033	0.263049	0.323211	0.0334953	0.560557	-0.567718	-0.0496252	-0.17675	0.226758	0.649106	0.837011	1.11061	1.29771	-0.630027	0.0454954	0.866776	1.4033	1.41413	1.32576	1.25203	0.635762
SP_1998	SPT_1978	SPD_1796	SP_RS10040	SPT_RS09795	SPD_RS09485	Intracellular	METABOLISM	NA	NA	Amino acid metabolism	NA	NA	1		L-asparaginase	-0.000460646	-0.136221	0.0686825	0.128623	-0.280391	-0.118093	0.0416227	0.0885451	-0.0151872	-0.0485798	-0.178876	-0.00694439	0.0726403	0.0286926	0.137985	0.329616	0.483569	0.804556	1.44979	-0.0436619	-0.0879728	-0.176037	-0.0353623	-0.0235836	-0.16468	0.0791431	-0.183431	0.268916	0.816582	1.47598	1.71806	1.25869	1.12903	0.131702
SP_2016	SPT_2013	SPD_1826	SP_RS10205	SPT_RS09970	SPD_RS09650	Intracellular	METABOLISM	NA	NA	Cofactor and vitamin metabolism	NA	NA	1	nadC	Quinolinate phosphoribosyltransferase	-0.322857	-0.374326	-0.0622168	-0.083417	0.208141	-0.0990561	0.0555228	-0.187095	0.720718	1.30881	1.79827	-0.0281642	-0.304517	-0.184567	-0.396271	-0.437068	-0.138599	0.692394	2.04257	-0.0860917	-0.0781941	-0.197911	-0.506441	-0.585385	0.252668	1.53965	-0.0449951	0.115446	-0.0232853	-0.0828785	-0.636765	-1.12939	-0.366032	0.0392327
SP_2017	SPT_2014	SPD_1827	SP_RS10210	SPT_RS09975	SPD_RS09655	Membrane	ENVIRONMENTAL INFORMATION PROCESSING	NA	NA	Membrane transport	NA	NA	1		dicarboxylate carrier protein MatC	-0.3168	-0.399497	-0.0772986	-0.209953	-0.217219	-0.18896	-0.0434786	0.00188812	0.855689	1.20174	2.38027	-0.0560458	-0.335972	-0.228397	-0.762441	-0.343706	-0.0839526	-0.00167066	0.988628	0.0656099	-0.130079	-0.241391	-0.238947	-0.341543	0.736975	1.79449	0.0764365	0.220143	0.0478104	-0.0605269	-0.349411	-0.289556	-0.475351	-0.0865461
SP_2021	SPT_2017	SPD_1830	SP_RS10225	SPT_RS09990	SPD_RS09670	Intracellular	METABOLISM	NA	NA	Carbohydrate metabolism	NA	NA	1	bglB	beta-glucosidase	0.00851438	0.201458	-0.133982	-0.112535	0.167946	0.369352	0.239815	0.328207	0.934519	1.52783	2.02668	-0.046075	-0.17475	-0.356285	-0.394501	-0.450603	0.467752	2.05362	3.90007	-0.241753	-0.231677	0.00332213	-0.240094	-0.0717776	0.508328	1.21387	-0.0241962	0.149009	0.294956	0.994067	1.48131	2.03891	2.41257	-0.0536121
SP_2028	SPT_2023	SPD_1837	SP_RS10255	SPT_RS10020	SPD_RS09700	Intracellular	GENETIC INFORMATION PROCESSING	GENETIC INFORMATION PROCESSING	NA	Folding, sorting, degradation	Membrane transport	NA	2		protein-tyrosine phosphatase	0.225854	0.263919	0.0359655	0.14828	-0.00144237	0.220041	-0.0265046	-0.361993	0.0615458	0.0287923	-0.543251	0.047423	0.0604674	0.177309	0.159685	0.265869	0.51649	0.957656	1.0889	-0.100465	0.028211	0.000751476	0.0735074	0.00610047	0.0374451	-0.080293	-0.382202	0.0595166	0.308649	0.54234	0.48316	0.470283	0.262078	0.119384
SP_2039	SPT_2034	SPD_1848	SP_RS10310	SPT_RS10075	SPD_RS09755	NA	HYPOTHETICAL/UNKNOWN	NA	NA	NA	NA	NA	1			0.281512	-0.306095	-0.0510788	0.0270518	-0.0147693	-0.0164102	0.0894918	0.0725297	0.706137	0.288062	0.219568	-0.0551539	-0.267907	0.0151643	0.19681	-0.182663	0.410256	0.505946	1.48131	-0.190205	-0.129758	0.126713	0.125499	0.0537982	0.236007	-0.267228	-0.19746	0.0968138	0.510359	0.5618	0.383372	0.605864	0.461125	-0.0383367
SP_2101	SPT_2110	SPD_1927	SP_RS10700	SPT_RS10450	SPD_RS10140	Membrane	ENVIRONMENTAL INFORMATION PROCESSING	METABOLISM	NA	Membrane transport	Cofactor and vitamin metabolism	NA	2			0.167454	0.199485	-0.106999	-0.0840346	-0.17123	0.182879	-0.146676	-0.342529	-0.210987	-0.00690821	-0.217532	-0.0626202	-0.0515924	-0.114185	0.0101283	-0.151945	-0.565084	-1.18861	-1.57895	-0.0588308	0.0376748	-0.168151	-0.515161	-0.478362	-0.304337	-0.207217	0.276441	0.795935	0.886111	0.496855	0.318049	0.137821	0.212846	-0.0683297
SP_2102	SPT_2111	SPD_1928	SP_RS10705	SPT_RS10455	SPD_RS10145	NA	HYPOTHETICAL/UNKNOWN	NA	NA	NA	NA	NA	1			0.0402691	0.18295	-0.22207	0.048814	-0.289679	0.0902169	-0.0445294	-0.146596	0.0984915	-0.346867	-0.231022	-0.054874	0.0270642	-0.0883716	-0.0182041	-0.252222	-0.639013	-1.46448	-1.58717	-0.574967	-0.467987	-0.448163	-0.705882	-0.774342	-0.443481	-0.53835	-0.357651	0.367795	0.679564	0.211507	0.318022	0.450681	-0.218813	-0.365061
SP_2107	SPT_2115	SPD_1933	SP_RS10740	SPT_RS10485	SPD_RS10180	Intracellular	METABOLISM	NA	NA	Carbohydrate metabolism	NA	NA	1	malM	4-alpha-glucanotransferase	-0.30322	-0.608742	0.222646	0.137131	0.0588444	-0.0786204	0.0752364	0.324616	0.757724	1.44858	1.23217	-0.115199	0.020528	0.0177413	0.208266	0.419074	0.998395	1.67689	1.65672	-0.056129	0.349641	0.98034	1.95443	2.68367	2.65542	2.83015	-0.087236	0.201169	0.0986294	0.591719	0.765721	1.12553	1.91475	0.936419
SP_2108	SPT_2116	SPD_1934	SP_RS10745	SPT_RS10490	SPD_RS10185	Membrane	ENVIRONMENTAL INFORMATION PROCESSING	METABOLISM	NA	Membrane transport	Carbohydrate metabolism	NA	2	malX	Maltodextrin ABC transporter, substrate-binding protein	-0.354579	-0.447968	0.271556	0.189528	-0.0902165	-0.192908	0.0291106	0.043869	-0.336087	0.140819	0.568355	-0.0531415	-0.0580294	0.0649462	-0.091005	0.165486	0.0418831	0.584357	0.0826722	-0.194988	-0.190207	-0.753142	-0.769859	-0.924854	-0.163888	1.03147	-0.807094	-1.06528	-1.0667	0.114348	0.907405	0.819588	1.58416	0.159787
SP_2156	SPT_2169	SPD_1984	SP_RS11000	SPT_RS10740	SPD_RS10425	NA	HYPOTHETICAL/UNKNOWN	NA	NA	NA	NA	NA	1			0.0502506	0.0607529	0.10142	0.12406	-0.375151	-0.115545	0.0812977	-0.244786	0.3339	0.804094	-0.152573	-0.0281306	-0.184115	0.0784857	-0.0135719	0.0848405	0.533647	1.50385	1.53344	0.0592574	0.134842	0.0403332	0.566047	0.897039	1.20728	0.438271	-0.470481	0.246052	0.434149	0.4111	0.395037	1.02261	0.480162	0.420939
SP_2157	SPT_2170	SPD_1985	SP_RS11005	SPT_RS10745	SPD_RS10430	Intracellular	METABOLISM	NA	NA	Carbohydrate metabolism	NA	NA	1			-0.34004	-0.574123	0.137161	-0.106598	-0.233458	-0.0531718	0.0689983	-0.243233	-0.362326	1.32195	-0.430603	-0.11421	0.140744	0.0793701	0.437875	0.656837	1.33666	1.00009	0.802584	-0.0795187	0.0928567	0.269439	0.78686	1.12781	1.82757	3.29613	0.162477	0.429232	-0.0861661	-0.0630154	-0.177211	0.0345973	1.85008	0.463074
SP_2165	SPT_2178	SPD_1993	SP_RS11045	SPT_RS10785	SPD_RS10470	Intracellular	METABOLISM	NA	NA	Carbohydrate metabolism	NA	NA	1	fucU	L-fucose mutarotase	-0.0242316	0.0585842	0.0959157	0.00478126	0.232159	0.171612	-0.0670248	0.030984	-0.36959	-0.423781	0.559355	-0.0553508	-0.0429253	0.0315126	-0.238598	0.234922	0.975635	1.95174	1.86451	0.0131995	0.00647661	-0.18483	0.217223	0.622719	0.844957	2.7	0.520058	1.07774	0.266368	1.29087	1.2237	0.98432	2.36641	0.0774386
SP_2195	SPT_2214	SPD_2023	SP_RS11215	SPT_RS10950	SPD_RS10620	Intracellular	GENETIC INFORMATION PROCESSING	NA	NA	Transcription	NA	NA	1	ctsR	Transcriptional regulator CtsR	0.0542466	-0.272685	-0.155814	0.211947	0.018512	0.303341	0.693372	0.936243	1.3556	1.34976	1.13631	-0.111615	-0.052041	0.0163292	0.224982	0.155495	0.801102	1.52891	2.53924	-0.383108	-0.263653	-0.0894973	-0.304657	0.0938246	0.436801	0.134692	-0.462061	-0.143447	0.145409	-0.341513	0.00699539	-0.0198016	-0.449129	-0.208827
SP_2196	SPT_2215	SPD_2024	SP_RS11220	SPT_RS10955	SPD_RS10625	Membrane	ENVIRONMENTAL INFORMATION PROCESSING	NA	NA	Membrane transport	NA	NA	1	ThiZ	ABC thiamin transporter, ATP-binding component	-0.112936	0.302374	-0.0373688	-0.140943	-0.160822	0.370759	-0.00915222	0.415663	0.308546	0.561854	0.749467	0.0352002	-0.017565	0.17542	0.0933672	0.0937224	0.104807	0.607684	1.0722	0.0908986	0.103055	0.0616889	-0.403159	-0.359712	0.812139	1.47347	0.603359	0.442262	0.564565	0.399403	-0.0666788	-0.522346	-0.263847	-0.119061
SP_2197	SPT_2216	SPD_2025	SP_RS11225	SPT_RS10960	SPD_RS10630	Membrane	ENVIRONMENTAL INFORMATION PROCESSING	NA	NA	Membrane transport	NA	NA	1	ThiY	ABC thiamin transporter, thiamin-binding component	-0.0401531	-0.0553265	-0.0623309	-0.211748	-0.0328316	0.0642584	-0.155805	0.420153	0.408507	0.370551	0.998605	0.111169	-0.0168099	0.000532645	0.0491857	-0.0893592	0.0811889	0.533181	1.16233	0.0909474	-0.0249136	-0.09326	-0.342819	-0.378763	0.709511	1.37518	0.230363	0.0286166	0.166904	-0.0489314	-0.315675	-0.744411	-0.5661	-0.0998687
SP_2206	SPT_2224	SPD_2033	SP_RS11265	SPT_RS11000	SPD_RS10670	Intracellular	GENETIC INFORMATION PROCESSING	NA	NA	Translation	NA	NA	1	raiA	Ribosome-associated translation inhibitor	-0.203078	0.338087	-0.0104439	0.141185	-0.29094	0.399569	0.083075	-0.0921723	0.351216	1.1358	1.10266	-0.0464744	0.240345	0.262381	0.747738	0.784225	1.72982	2.55407	0.733134	-0.0607729	0.179997	0.61643	0.844923	1.02811	1.35465	1.29497	-0.530846	-0.457645	-0.597105	-0.383409	-0.142752	-0.00332917	0.945861	0.474633
SP_2217	SPT_2235	SPD_2044	SP_RS11320	SPT_RS11055	SPD_RS10725	Membrane	CELLULAR PROCESSES	NA	NA	Cell division	NA	NA	1	mreD	rod shpae-determining protein	0.0427562	-0.073611	-0.0772436	-0.000799573	0.0655978	-0.0528779	-0.0778011	-0.217173	-1.05186	-1.14164	-0.829595	0.118257	0.0458812	0.307499	0.654799	1.02539	1.39039	1.94628	2.23351	0.190758	0.162642	0.136517	-0.333845	-0.595122	-0.654917	-0.506606	0.511022	0.44254	0.627545	0.0956736	0.0702693	-0.430344	-0.404266	-0.420248
SP_2226	SPT_2244	SPD_2053	SP_RS11365	SPT_RS11100	SPD_RS10770	Intracellular	GENETIC INFORMATION PROCESSING	NA	NA	Translation	NA	NA	1	ybcJ	Ribosome-associated protein YbcJ, S4-like RNA binding protein	0.193378	0.0549095	-0.181437	-0.0560888	0.124987	0.0561239	-0.0742138	-0.753417	-0.120328	-0.242532	-0.614704	0.172636	0.0663558	0.147525	0.311534	0.920925	1.71321	2.47463	3.19278	-0.104671	-0.0578497	-0.0143605	0.0782866	0.153397	-0.0800139	0.304466	-0.0509424	0.190259	0.128072	0.0311911	0.164667	-0.150733	0.395117	-0.188354
SP_0595	SPT_0624	SPD_0518	SP_RS02940	SPT_RS03110	SPD_RS02785	NA	HYPOTHETICAL/UNKNOWN	NA	NA	NA	NA	NA	1			0.238056	0.360831	-0.0622621	-0.041376	0.257689	0.417059	0.131212	0.104785	-0.0417348	-0.933279	-1.27346	0.146811	0.136471	0.0622756	0.153936	-0.033709	0.325521	0.193107	0.433375	0.0650415	0.162784	0.153803	-0.224251	-0.529873	-0.930601	-0.122403	0.806148	0.916495	0.303366	0.176127	0.335153	0.536483	1.04949	-0.339745
SP_0408	SPT_0445	SPD_0372	SP_RS02020	SPT_RS02245	SPD_RS01995	Membrane	ENVIRONMENTAL INFORMATION PROCESSING	ENVIRONMENTAL INFORMATION PROCESSING	NA	Membrane transport	NA	NA	2		sodium:alanine symporter family protein	0.141169	-0.038998	-0.0224903	-0.0292063	-0.185827	-0.0422986	-0.354592	-0.312939	-1.10655	-1.69439	-0.18665	-0.0146239	-0.02278	0.0768986	-0.136433	-0.0323557	-0.132364	-0.294305	1.54446	0.0201505	-4.35e-05	-0.123218	0.182658	0.190248	0.371014	-0.31012	0.0842597	-0.23147	-0.647163	-0.73428	-1.08377	-1.45514	-1.82005	0.681649
SP_0409	SPT_0446	SPD_0373	SP_RS02025	SPT_RS02250	SPD_RS02000	Intracellular	METABOLISM	NA	NA	Various metabolism	NA	NA	1			0.0893162	-0.23176	0.406472	0.0102086	-0.133163	-0.0363067	0.119427	0.148216	-0.231352	-1.57436	-2.35749	0.0263256	0.070439	-0.148225	0.121567	-0.0104003	-0.833052	-1.52452	-3.66338	-0.0426925	-0.135392	0.00650323	0.340827	-0.241335	0.772416	0.848421	0.289521	0.610143	0.422588	-0.124776	0.108848	1.23498	0.626275	0.122307
SP_1638	SPT_1577	SPD_1450	SP_RS08075	SPT_RS07830	SPD_RS07640	Intracellular	GENETIC INFORMATION PROCESSING	NA	NA	Transcription	NA	NA	1		Putative metal ion-dependent transcriptional regulator	-0.0213378	-0.0315639	-0.0207394	-0.138	-0.304393	-0.269456	-0.0513226	-0.385935	-0.157126	-0.645534	-0.156868	-0.0545771	0.0474966	0.109213	0.0178056	0.0225497	-0.0403378	-0.0125769	0.0405383	-0.0289072	-0.0918662	-0.0575955	0.273873	0.100074	-0.168261	-0.406031	-0.732956	-0.821212	-0.856982	-0.825575	-0.659493	-0.436117	-0.52224	0.16566
SP_1640	SPT_1579	SPD_1452	SP_RS08090	SPT_RS07840	SPD_RS07650	NA	HYPOTHETICAL/UNKNOWN	NA	NA	NA	NA	NA	1		Hypothetical Protein	0.274405	0.46916	0.0229391	-0.120437	-0.00484781	0.0515778	-0.0961728	0.464906	-0.142703	0.157536	0.661116	-0.0117854	-0.159396	0.23164	0.171988	-0.0608766	-0.196733	-0.0920688	0.538904	-0.0572339	0.00886536	-0.157031	-0.0177186	-0.40668	0.112714	0.310583	-0.0193057	0.087513	0.534967	0.824023	0.307472	0.179696	0.200947	0.157287
SP_0202	SPT_0249	SPD_0187	SP_RS00980	SPT_RS01260	SPD_RS01015	Intracellular	METABOLISM	NA	NA	Nucleotide metabolism	NA	NA	1	nrdD	anaerobic ribonucleoside triphosphate reductase	0.0207704	0.0991625	0.0884944	0.120327	-0.0900948	0.0437418	0.131932	-0.0138403	0.143818	-0.163432	-0.238871	-0.523503	-0.747646	-0.486832	-0.176314	0.225493	0.930296	1.51478	2.04918	-0.110141	-0.115466	-0.199064	-0.243311	-0.424852	0.262595	0.434776	-0.0915551	0.264771	0.138024	-0.184406	-0.358879	-0.36332	0.0451975	-0.0479005
SP_0710	SPT_0726	SPD_0617	SP_RS03475	SPT_RS03620	SPD_RS03300	Membrane	ENVIRONMENTAL INFORMATION PROCESSING	METABOLISM	NA	Membrane transport	Amino acid metabolism	NA	2	hisM	ABC-type amino acid transport system, permease component	-0.467034	-0.3874	0.115766	0.137989	0.15973	0.108303	0.167719	0.485982	1.34016	1.63809	0.602612	0.0864828	0.0916319	0.0659802	0.0999438	-0.0154346	0.722674	-0.0854293	-0.0293535	0.131758	-0.0199802	-0.0774425	0.359156	0.749195	0.961829	1.464	0.444992	0.196354	0.931711	0.820283	0.727757	1.24319	1.32111	0.217771
SP_0447	SPT_0483	SPD_0406	SP_RS02200	SPT_RS02420	SPD_RS02160	Intracellular	METABOLISM	NA	NA	Amino acid metabolism	NA	NA	1	ilvC	ketol-acid reductoisomerase (EC 1.1.1.86)	-0.129448	-0.0110537	-0.142261	-0.103484	0.286198	-0.135339	-0.150719	-0.345242	-0.669352	-0.672281	-0.590368	-0.126817	-0.224829	-0.130677	-0.39082	-0.42262	-0.732459	-0.545874	-0.393755	-0.131505	-0.144763	-0.253151	-0.479268	-0.437059	-0.703665	-0.285816	-0.0402099	0.723666	1.30963	1.75445	1.55421	0.94936	0.225867	0.0963087
SP_0948	SPT_1255	SPD_0838	SP_RS04690	SPT_RS06230	SPD_RS04460	Intracellular	METABOLISM	NA	NA	Energy metabolism	NA	NA	1		Phosphate starvation-inducible protein PhoH	-0.0484506	-0.329467	-0.00478402	-0.0881888	0.222651	-0.165036	-0.163987	-0.331738	-0.26966	0.000378973	0.199995	-0.082855	0.040242	-0.00179086	0.0892301	-0.0810406	-0.180145	-0.470548	-0.713428	-0.185836	-0.197083	-0.291252	-0.324463	-0.305944	-0.267368	-0.0862874	-0.228391	-0.338538	-0.332087	-0.187451	-0.241567	-0.319023	-0.0529585	-0.108138
SP_0457	SPT_0495	SPD_0417	SP_RS02255	SPT_RS02475	SPD_RS02215	Cell Wall	METABOLISM	NA	NA	Cell wall metabolism	NA	NA	1	uppP	UDP pyrophosphate phosphatase	0.0839634	-0.0432552	0.148327	-0.0211941	-0.203109	0.119944	-0.0816852	-0.281248	-0.74643	-0.220762	0.140126	0.0587545	-0.0431067	0.0461521	-0.186977	0.119915	-0.0591097	-0.106751	-0.0520085	0.185812	0.204531	0.0847464	0.0213702	-0.0335418	-0.231556	-0.510597	0.079403	-0.0587873	-0.163929	-0.207134	-0.248047	-0.4142	-0.444905	0.141854
SP_1787	SPT_1714	SPD_1578	SP_RS08870	SPT_RS08525	SPD_RS08340	NA	HYPOTHETICAL/UNKNOWN	NA	NA	NA	NA	NA	1			-0.122985	0.205677	0.0388196	-0.0253551	0.0523266	-0.0709817	-0.0261548	-0.663985	-0.0990604	-0.631853	-1.13494	0.0415669	0.0211806	-0.136726	0.139919	-0.140636	0.137874	-0.0640682	0.157088	0.0332865	-0.154013	0.0465679	0.242017	-0.0313906	-0.364538	-0.468515	-0.411204	-0.0363726	0.185256	-0.0942738	-0.787038	-0.695404	-0.859434	-0.205663
SP_0489	SPT_0529	SPD_0438	SP_RS02410	SPT_RS02635	SPD_RS02330	Membrane	HYPOTHETICAL/UNKNOWN	NA	NA	NA	NA	NA	1		PAP2 family protein	0.0117203	-0.45076	0.0845324	0.150846	-0.00424032	-0.123531	0.128916	0.498946	0.0982877	0.659672	0.375336	0.0554081	-0.166948	-0.0623699	-0.591696	-0.225158	-0.443776	-0.371417	0.366238	0.0387349	0.123737	0.00394704	0.0740628	0.275805	0.582494	0.460299	0.135779	-0.0184624	0.133197	0.0977207	0.248159	0.137099	-0.21219	0.052116
SP_0496	SPT_0534	SPD_0443	SP_RS02445	SPT_RS02665	SPD_RS02355	Membrane	ENVIRONMENTAL INFORMATION PROCESSING	NA	NA	Membrane transport	NA	NA	1		Na/Pi cotransporter II-like protein	0.201234	0.0860172	0.221958	-0.00947188	-0.0811751	-0.0614145	0.0055105	-0.276227	-0.654745	-0.567857	-0.601988	0.0772652	0.127409	0.140246	0.169372	0.309599	0.21259	0.497082	0.805857	0.0163308	0.0527452	-0.0182887	0.190503	0.0420739	-0.179174	-0.237637	0.186719	0.2028	0.162276	0.183661	0.192207	0.158577	-0.122312	0.139033
SP_0002	SPT_0002	SPD_0002	SP_RS00010	SPT_RS00040	SPD_RS00010	Intracellular	GENETIC INFORMATION PROCESSING	NA	NA	Replication	NA	NA	1	dnaN	DNA polymerase III beta sliding clamp subunit	-0.184837	0.0376058	0.117939	-0.134531	0.115609	0.201198	0.301495	0.33261	0.29406	0.668511	0.756695	0.165103	-0.0801867	0.0711586	0.233311	0.563828	0.569226	1.06446	1.23475	0.0634873	-0.0510859	-0.090221	-0.302779	-0.374802	-0.167859	0.0821248	0.22071	0.498259	1.13125	1.42256	1.4533	1.45973	1.38225	0.160954
SP_0377	SPT_0420	SPD_0345	SP_RS01845	SPT_RS02125	SPD_RS01835	Cell Wall	HYPOTHETICAL/UNKNOWN	NA	NA	NA	NA	NA	1		choline binding protein C	0.0517863	0.0597845	-0.165654	0.0676341	0.355861	0.235467	-0.0784751	-0.112699	0.170097	-0.390812	-0.779503	-0.0580475	0.0468414	-0.139612	0.176459	0.0235652	0.348656	0.488082	0.31846	-0.165211	0.0327005	0.0738635	-0.308051	-0.216397	-0.237153	-0.0882902	0.0847214	-0.118362	-0.351035	-0.709702	-0.485303	-0.608174	-0.368179	-0.401162
SP_0024	SPT_0064	SPD_0030	SP_RS00160	SPT_RS00325	SPD_RS00165	Intracellular	METABOLISM	NA	NA	Various metabolism	NA	NA	1			0.0387601	-0.136593	-0.013582	-0.0943894	-0.137527	-0.0167356	-0.168427	-0.256606	-0.111485	0.266102	0.236045	-0.0871748	0.139273	0.292777	0.59986	0.790335	1.35759	1.75521	2.01529	0.141542	-0.157765	-0.282804	-0.151616	-0.00932885	-0.0999157	-0.379829	0.033377	-0.390738	-0.22373	-0.402784	-0.824641	-1.39452	-1.01899	-0.213136
SP_0026	SPT_0065	SPD_0031	SP_RS00170	SPT_RS00330	SPD_RS00170	NA	HYPOTHETICAL/UNKNOWN	NA	NA	NA	NA	NA	1			0.104143	0.223154	-0.0484754	-0.0516	-0.343701	0.127131	0.0370823	-0.338	-0.443134	0.460573	0.350102	0.0462997	0.183889	0.332601	0.579736	0.842039	1.33406	1.55327	1.41344	0.231157	0.053305	-0.214569	0.00258626	0.149352	0.0322621	-0.487626	0.216843	-0.143	0.175174	-0.309218	-1.08277	-1.39566	-1.26638	-0.189439
SP_0035	SPT_0073	SPD_0041	SP_RS00215	SPT_RS00370	SPD_RS00215	Intracellular	METABOLISM	NA	NA	Amino acid metabolism	NA	NA	1	araT	aromatic amino acid aminotransferase	-0.0918599	0.141449	0.0172853	-0.0783645	0.063959	-0.17743	-0.279832	-0.50009	-0.503896	-0.48313	-0.22407	-0.0590427	0.161674	0.463269	0.73124	0.871496	1.47525	2.17087	2.4877	-0.207999	-0.0491498	-0.0670756	0.0159659	0.130175	0.209639	-0.0630353	-0.654603	-0.360439	-0.612965	-0.418358	-0.363676	-0.287475	-0.199749	0.105616
SP_0037	SPT_0075	SPD_0043	SP_RS00225	SPT_RS00380	SPD_RS00225	Intracellular	METABOLISM	NA	NA	Lipid metabolism	NA	NA	1	plsX	glycerol-3-phosphate acyltransferase PlsX	0.00349596	0.0533877	-0.0162652	-0.0980584	0.19321	-0.217944	-0.295058	-0.453506	-0.399202	-0.324855	-0.320513	-0.0364151	0.181358	0.380678	0.657535	0.836748	1.42143	1.99326	2.45031	-0.098726	-0.0539664	0.0822592	0.0209625	0.0312559	0.12824	0.215286	-0.192454	-0.0420752	-0.119153	-0.157887	-0.0788898	-0.122656	0.17658	0.0273947
SP_0041	SPT_0078	SPD_0046	SP_RS00240	SPT_RS00395	SPD_RS00240	Extracellular	CELLULAR PROCESSES	NA	NA	Cellular community	NA	NA	1	blpU	bacteriocin BlpU	0.373089	-0.218715	-0.0236148	-0.039594	0.25215	-0.268062	-0.0754521	-0.436195	0.49563	-0.724755	-0.185278	0.0473622	0.151435	0.167609	0.407429	0.622383	1.453	1.86173	2.16605	0.0225297	0.0566888	0.115987	-0.400769	0.218996	0.314934	0.0881019	-0.423613	-0.324244	-0.371113	-0.410052	-0.119864	-0.287644	0.330541	-0.146055
SP_0415	SPT_0452	SPD_0378	SP_RS02050	SPT_RS02275	SPD_RS02025	Intracellular	METABOLISM	NA	NA	Lipid metabolism	NA	NA	1		enoyl-CoA hydratase	0.3294	0.365514	-0.219547	0.269141	0.174453	0.661363	-0.130081	0.253807	-0.14196	-0.560983	-0.015288	-0.177694	0.0722212	-0.117023	-0.0710146	-0.0985626	-0.528065	-0.141954	-0.309025	-0.107906	-0.649016	0.0535458	0.756217	0.605859	-0.57398	-0.323686	-0.879419	-0.926639	-0.395102	-0.586744	-1.54717	-2.4177	-0.883393	0.227977
SP_0556	SPT_0586	SPD_0482	SP_RS02730	SPT_RS02920	SPD_RS02570	Intracellular	GENETIC INFORMATION PROCESSING	NA	NA	Translation	NA	NA	1	infB	translation initiation factor IF-2	-0.129415	-0.144478	-0.179715	-0.117547	0.210403	-0.27579	-0.0534261	0.26401	0.0446859	-0.167609	0.314903	0.0229055	-0.018103	-0.209263	-0.222937	-0.15095	0.0735105	0.0654404	0.235985	-0.0587262	-0.130497	-0.130071	-0.0675431	-0.30903	-0.450333	-0.0228246	-0.913996	-1.41877	-1.67966	-1.60992	-1.46762	-1.07811	-0.868552	-0.291473
SP_0558	SPT_0588	SPD_0484	SP_RS02740	SPT_RS02930	SPD_RS02580	NA	HYPOTHETICAL/UNKNOWN	NA	NA	NA	NA	NA	1		EcsC protein family	-0.244489	0.042022	-0.00744198	0.0710718	0.308084	0.19005	0.214062	0.448634	0.654477	1.26272	1.58027	-0.0757068	0.0218127	-0.222639	-0.194591	0.0945022	-0.734287	1.14633	0.628881	-0.0754813	0.0137369	-0.0166021	0.0977659	-0.102989	-0.0788808	0.685885	0.275189	0.649842	0.739961	2.14365	1.51674	1.45459	1.74222	-0.105877
SP_0559	SPT_0589	SPD_0485	SP_RS02745	SPT_RS02935	SPD_RS02585	NA	HYPOTHETICAL/UNKNOWN	NA	NA	NA	NA	NA	1			-0.0561211	0.22939	0.0115008	0.00433623	0.0808213	0.0409016	0.236753	0.363923	0.317588	NA	1.11584	-0.00691595	-0.00271531	-0.0424131	0.0242614	-0.184237	-0.0581426	-0.240558	0.3128	0.0102499	-0.0248753	0.0725522	0.0479987	-0.153736	0.269363	0.229214	0.486383	0.442908	0.377179	1.09977	1.03205	2.2839	1.78948	-0.0849143
SP_0565	SPT_0596	SPD_0491	SP_RS02775	SPT_RS02970	SPD_RS02620	Intracellular	METABOLISM	NA	NA	Cofactor and vitamin metabolism	NA	NA	1		flavin reductase	-0.0557084	0.061647	-0.00871691	-0.0919949	-0.0904514	-0.159319	-0.513459	-0.404002	-0.225122	-0.554826	-0.95758	-0.073237	-0.0350856	-0.259815	0.112301	-0.482114	-0.300882	-0.472033	-1.05577	-0.045924	-0.105897	0.033842	-0.131469	-0.106437	-0.54408	-0.842475	0.354391	-0.419075	-0.767759	-1.44649	-1.70758	-1.81148	-1.35525	-0.219727
SP_2136	SPT_2148	SPD_1965	SP_RS10900	SPT_RS10640	SPD_RS10335	Cell Wall	CELLULAR PROCESSES	NA	NA	Cellular community	NA	NA	1	pcpA	Choline binding protein PcpA	-0.206694	0.145166	-0.0111953	-0.120343	0.0238055	0.307249	-0.221479	-0.0511857	-0.285392	-0.72461	-1.11946	0.206234	-0.0453389	-0.0414378	0.0523968	0.288	0.987439	1.64158	1.773	-0.00440001	-0.029875	0.232347	-0.117369	0.192236	0.308707	0.4629	0.182195	0.345121	0.53001	-0.128089	-0.297878	-0.671343	-0.965742	0.0458044
SP_0071	SPT_1181	SPD_1018	SP_RS00380	SPT_RS05850	SPD_RS05425	Membrane	GENETIC INFORMATION PROCESSING	NA	NA	Folding, sorting, degradation	NA	NA	1			-0.169171	-0.0355378	-0.112909	-0.141403	0.317018	-0.108441	-0.210903	-0.346216	-0.173219	-0.399444	-0.51303	0.10702	0.0948865	-0.0142948	0.378148	0.4535	0.903765	1.07226	1.12192	-0.155644	-0.149293	0.0622148	-0.201768	-0.0175016	-0.223094	-0.34555	-0.366391	-0.0388906	0.000773987	0.0225135	0.227441	0.443772	0.494304	-0.163544
SP_0071	SPT_1181	SPD_1018	SP_RS00380	SPT_RS05850	SPD_RS05425	Membrane	GENETIC INFORMATION PROCESSING	NA	NA	Folding, sorting, degradation	NA	NA	1			-0.169171	-0.0355378	-0.112909	-0.141403	0.317018	-0.108441	-0.210903	-0.346216	-0.173219	-0.399444	-0.51303	0.10702	0.0948865	-0.0142948	0.378148	0.4535	0.903765	1.07226	1.12192	-0.155644	-0.149293	0.0622148	-0.201768	-0.0175016	-0.223094	-0.34555	-0.366391	-0.0388906	0.000773987	0.0225135	0.227441	0.443772	0.494304	-0.163544
SP_0071	SPT_1181	SPD_1018	SP_RS00380	SPT_RS05850	SPD_RS05425	Membrane	GENETIC INFORMATION PROCESSING	NA	NA	Folding, sorting, degradation	NA	NA	1			-0.169171	-0.0355378	-0.112909	-0.141403	0.317018	-0.108441	-0.210903	-0.346216	-0.173219	-0.399444	-0.51303	0.10702	0.0948865	-0.0142948	0.378148	0.4535	0.903765	1.07226	1.12192	-0.155644	-0.149293	0.0622148	-0.201768	-0.0175016	-0.223094	-0.34555	-0.366391	-0.0388906	0.000773987	0.0225135	0.227441	0.443772	0.494304	-0.163544
SP_0071	SPT_1181	SPD_1018	SP_RS00380	SPT_RS05850	SPD_RS05425	Membrane	GENETIC INFORMATION PROCESSING	NA	NA	Folding, sorting, degradation	NA	NA	1			-0.169171	-0.0355378	-0.112909	-0.141403	0.317018	-0.108441	-0.210903	-0.346216	-0.173219	-0.399444	-0.51303	0.10702	0.0948865	-0.0142948	0.378148	0.4535	0.903765	1.07226	1.12192	-0.155644	-0.149293	0.0622148	-0.201768	-0.0175016	-0.223094	-0.34555	-0.366391	-0.0388906	0.000773987	0.0225135	0.227441	0.443772	0.494304	-0.163544
SP_0071	SPT_1181	SPD_1018	SP_RS00380	SPT_RS05850	SPD_RS05425	Membrane	GENETIC INFORMATION PROCESSING	NA	NA	Folding, sorting, degradation	NA	NA	1			-0.169171	-0.0355378	-0.112909	-0.141403	0.317018	-0.108441	-0.210903	-0.346216	-0.173219	-0.399444	-0.51303	0.10702	0.0948865	-0.0142948	0.378148	0.4535	0.903765	1.07226	1.12192	-0.155644	-0.149293	0.0622148	-0.201768	-0.0175016	-0.223094	-0.34555	-0.366391	-0.0388906	0.000773987	0.0225135	0.227441	0.443772	0.494304	-0.163544
SP_0071	SPT_1181	SPD_1018	SP_RS00380	SPT_RS05850	SPD_RS05425	Membrane	GENETIC INFORMATION PROCESSING	NA	NA	Folding, sorting, degradation	NA	NA	1			-0.169171	-0.0355378	-0.112909	-0.141403	0.317018	-0.108441	-0.210903	-0.346216	-0.173219	-0.399444	-0.51303	0.10702	0.0948865	-0.0142948	0.378148	0.4535	0.903765	1.07226	1.12192	-0.155644	-0.149293	0.0622148	-0.201768	-0.0175016	-0.223094	-0.34555	-0.366391	-0.0388906	0.000773987	0.0225135	0.227441	0.443772	0.494304	-0.163544
SP_0071	SPT_1181	SPD_1018	SP_RS00380	SPT_RS05850	SPD_RS05425	Membrane	GENETIC INFORMATION PROCESSING	NA	NA	Folding, sorting, degradation	NA	NA	1			-0.169171	-0.0355378	-0.112909	-0.141403	0.317018	-0.108441	-0.210903	-0.346216	-0.173219	-0.399444	-0.51303	0.10702	0.0948865	-0.0142948	0.378148	0.4535	0.903765	1.07226	1.12192	-0.155644	-0.149293	0.0622148	-0.201768	-0.0175016	-0.223094	-0.34555	-0.366391	-0.0388906	0.000773987	0.0225135	0.227441	0.443772	0.494304	-0.163544
SP_0071	SPT_1181	SPD_1018	SP_RS00380	SPT_RS05850	SPD_RS05425	Membrane	GENETIC INFORMATION PROCESSING	NA	NA	Folding, sorting, degradation	NA	NA	1			-0.169171	-0.0355378	-0.112909	-0.141403	0.317018	-0.108441	-0.210903	-0.346216	-0.173219	-0.399444	-0.51303	0.10702	0.0948865	-0.0142948	0.378148	0.4535	0.903765	1.07226	1.12192	-0.155644	-0.149293	0.0622148	-0.201768	-0.0175016	-0.223094	-0.34555	-0.366391	-0.0388906	0.000773987	0.0225135	0.227441	0.443772	0.494304	-0.163544
SP_0071	SPT_1181	SPD_1018	SP_RS00380	SPT_RS05850	SPD_RS05425	Membrane	GENETIC INFORMATION PROCESSING	NA	NA	Folding, sorting, degradation	NA	NA	1			-0.169171	-0.0355378	-0.112909	-0.141403	0.317018	-0.108441	-0.210903	-0.346216	-0.173219	-0.399444	-0.51303	0.10702	0.0948865	-0.0142948	0.378148	0.4535	0.903765	1.07226	1.12192	-0.155644	-0.149293	0.0622148	-0.201768	-0.0175016	-0.223094	-0.34555	-0.366391	-0.0388906	0.000773987	0.0225135	0.227441	0.443772	0.494304	-0.163544
SP_0071	SPT_1181	SPD_1018	SP_RS00380	SPT_RS05850	SPD_RS05425	Membrane	GENETIC INFORMATION PROCESSING	NA	NA	Folding, sorting, degradation	NA	NA	1			-0.169171	-0.0355378	-0.112909	-0.141403	0.317018	-0.108441	-0.210903	-0.346216	-0.173219	-0.399444	-0.51303	0.10702	0.0948865	-0.0142948	0.378148	0.4535	0.903765	1.07226	1.12192	-0.155644	-0.149293	0.0622148	-0.201768	-0.0175016	-0.223094	-0.34555	-0.366391	-0.0388906	0.000773987	0.0225135	0.227441	0.443772	0.494304	-0.163544
SP_0071	SPT_1181	SPD_1018	SP_RS00380	SPT_RS05850	SPD_RS05425	Membrane	GENETIC INFORMATION PROCESSING	NA	NA	Folding, sorting, degradation	NA	NA	1			-0.169171	-0.0355378	-0.112909	-0.141403	0.317018	-0.108441	-0.210903	-0.346216	-0.173219	-0.399444	-0.51303	0.10702	0.0948865	-0.0142948	0.378148	0.4535	0.903765	1.07226	1.12192	-0.155644	-0.149293	0.0622148	-0.201768	-0.0175016	-0.223094	-0.34555	-0.366391	-0.0388906	0.000773987	0.0225135	0.227441	0.443772	0.494304	-0.163544
SP_0071	SPT_1181	SPD_1018	SP_RS00380	SPT_RS05850	SPD_RS05425	Membrane	GENETIC INFORMATION PROCESSING	NA	NA	Folding, sorting, degradation	NA	NA	1			-0.169171	-0.0355378	-0.112909	-0.141403	0.317018	-0.108441	-0.210903	-0.346216	-0.173219	-0.399444	-0.51303	0.10702	0.0948865	-0.0142948	0.378148	0.4535	0.903765	1.07226	1.12192	-0.155644	-0.149293	0.0622148	-0.201768	-0.0175016	-0.223094	-0.34555	-0.366391	-0.0388906	0.000773987	0.0225135	0.227441	0.443772	0.494304	-0.163544
SP_0071	SPT_1181	SPD_1018	SP_RS00380	SPT_RS05850	SPD_RS05425	Membrane	GENETIC INFORMATION PROCESSING	NA	NA	Folding, sorting, degradation	NA	NA	1			-0.169171	-0.0355378	-0.112909	-0.141403	0.317018	-0.108441	-0.210903	-0.346216	-0.173219	-0.399444	-0.51303	0.10702	0.0948865	-0.0142948	0.378148	0.4535	0.903765	1.07226	1.12192	-0.155644	-0.149293	0.0622148	-0.201768	-0.0175016	-0.223094	-0.34555	-0.366391	-0.0388906	0.000773987	0.0225135	0.227441	0.443772	0.494304	-0.163544
SP_0071	SPT_1181	SPD_1018	SP_RS00380	SPT_RS05850	SPD_RS05425	Membrane	GENETIC INFORMATION PROCESSING	NA	NA	Folding, sorting, degradation	NA	NA	1			-0.169171	-0.0355378	-0.112909	-0.141403	0.317018	-0.108441	-0.210903	-0.346216	-0.173219	-0.399444	-0.51303	0.10702	0.0948865	-0.0142948	0.378148	0.4535	0.903765	1.07226	1.12192	-0.155644	-0.149293	0.0622148	-0.201768	-0.0175016	-0.223094	-0.34555	-0.366391	-0.0388906	0.000773987	0.0225135	0.227441	0.443772	0.494304	-0.163544
SP_0071	SPT_1181	SPD_1018	SP_RS00380	SPT_RS05850	SPD_RS05425	Membrane	GENETIC INFORMATION PROCESSING	NA	NA	Folding, sorting, degradation	NA	NA	1			-0.169171	-0.0355378	-0.112909	-0.141403	0.317018	-0.108441	-0.210903	-0.346216	-0.173219	-0.399444	-0.51303	0.10702	0.0948865	-0.0142948	0.378148	0.4535	0.903765	1.07226	1.12192	-0.155644	-0.149293	0.0622148	-0.201768	-0.0175016	-0.223094	-0.34555	-0.366391	-0.0388906	0.000773987	0.0225135	0.227441	0.443772	0.494304	-0.163544
SP_0071	SPT_1181	SPD_1018	SP_RS00380	SPT_RS05850	SPD_RS05425	Membrane	GENETIC INFORMATION PROCESSING	NA	NA	Folding, sorting, degradation	NA	NA	1			-0.169171	-0.0355378	-0.112909	-0.141403	0.317018	-0.108441	-0.210903	-0.346216	-0.173219	-0.399444	-0.51303	0.10702	0.0948865	-0.0142948	0.378148	0.4535	0.903765	1.07226	1.12192	-0.155644	-0.149293	0.0622148	-0.201768	-0.0175016	-0.223094	-0.34555	-0.366391	-0.0388906	0.000773987	0.0225135	0.227441	0.443772	0.494304	-0.163544
SP_1154	SPT_1181	SPD_1018	SP_RS05695	SPT_RS05850	SPD_RS05425	Extracellular	CELLULAR PROCESSES	NA	NA	Cellular community	NA	NA	1		immunoglobulin A1 protease	-0.110164	-0.195804	-0.12502	-0.0727576	0.1328	-0.191196	0.0297523	0.171112	-0.199272	-0.6112	-1.2107	0.0701733	0.0625913	-0.118126	0.0203775	-0.0526075	-0.354861	-1.22258	-2.60004	-0.186883	-0.249683	-0.231051	-0.294973	-0.228769	-0.14307	0.278297	-0.236369	-0.915516	-1.11591	-0.81082	-0.390758	-0.0951478	0.125226	-0.250738
SP_1154	SPT_1181	SPD_1018	SP_RS05695	SPT_RS05850	SPD_RS05425	Extracellular	CELLULAR PROCESSES	NA	NA	Cellular community	NA	NA	1		immunoglobulin A1 protease	-0.110164	-0.195804	-0.12502	-0.0727576	0.1328	-0.191196	0.0297523	0.171112	-0.199272	-0.6112	-1.2107	0.0701733	0.0625913	-0.118126	0.0203775	-0.0526075	-0.354861	-1.22258	-2.60004	-0.186883	-0.249683	-0.231051	-0.294973	-0.228769	-0.14307	0.278297	-0.236369	-0.915516	-1.11591	-0.81082	-0.390758	-0.0951478	0.125226	-0.250738
SP_1154	SPT_1181	SPD_1018	SP_RS05695	SPT_RS05850	SPD_RS05425	Extracellular	CELLULAR PROCESSES	NA	NA	Cellular community	NA	NA	1		immunoglobulin A1 protease	-0.110164	-0.195804	-0.12502	-0.0727576	0.1328	-0.191196	0.0297523	0.171112	-0.199272	-0.6112	-1.2107	0.0701733	0.0625913	-0.118126	0.0203775	-0.0526075	-0.354861	-1.22258	-2.60004	-0.186883	-0.249683	-0.231051	-0.294973	-0.228769	-0.14307	0.278297	-0.236369	-0.915516	-1.11591	-0.81082	-0.390758	-0.0951478	0.125226	-0.250738
SP_1154	SPT_1181	SPD_1018	SP_RS05695	SPT_RS05850	SPD_RS05425	Extracellular	CELLULAR PROCESSES	NA	NA	Cellular community	NA	NA	1		immunoglobulin A1 protease	-0.110164	-0.195804	-0.12502	-0.0727576	0.1328	-0.191196	0.0297523	0.171112	-0.199272	-0.6112	-1.2107	0.0701733	0.0625913	-0.118126	0.0203775	-0.0526075	-0.354861	-1.22258	-2.60004	-0.186883	-0.249683	-0.231051	-0.294973	-0.228769	-0.14307	0.278297	-0.236369	-0.915516	-1.11591	-0.81082	-0.390758	-0.0951478	0.125226	-0.250738
SP_1154	SPT_1181	SPD_1018	SP_RS05695	SPT_RS05850	SPD_RS05425	Extracellular	CELLULAR PROCESSES	NA	NA	Cellular community	NA	NA	1		immunoglobulin A1 protease	-0.110164	-0.195804	-0.12502	-0.0727576	0.1328	-0.191196	0.0297523	0.171112	-0.199272	-0.6112	-1.2107	0.0701733	0.0625913	-0.118126	0.0203775	-0.0526075	-0.354861	-1.22258	-2.60004	-0.186883	-0.249683	-0.231051	-0.294973	-0.228769	-0.14307	0.278297	-0.236369	-0.915516	-1.11591	-0.81082	-0.390758	-0.0951478	0.125226	-0.250738
SP_1154	SPT_1181	SPD_1018	SP_RS05695	SPT_RS05850	SPD_RS05425	Extracellular	CELLULAR PROCESSES	NA	NA	Cellular community	NA	NA	1		immunoglobulin A1 protease	-0.110164	-0.195804	-0.12502	-0.0727576	0.1328	-0.191196	0.0297523	0.171112	-0.199272	-0.6112	-1.2107	0.0701733	0.0625913	-0.118126	0.0203775	-0.0526075	-0.354861	-1.22258	-2.60004	-0.186883	-0.249683	-0.231051	-0.294973	-0.228769	-0.14307	0.278297	-0.236369	-0.915516	-1.11591	-0.81082	-0.390758	-0.0951478	0.125226	-0.250738
SP_1154	SPT_1181	SPD_1018	SP_RS05695	SPT_RS05850	SPD_RS05425	Extracellular	CELLULAR PROCESSES	NA	NA	Cellular community	NA	NA	1		immunoglobulin A1 protease	-0.110164	-0.195804	-0.12502	-0.0727576	0.1328	-0.191196	0.0297523	0.171112	-0.199272	-0.6112	-1.2107	0.0701733	0.0625913	-0.118126	0.0203775	-0.0526075	-0.354861	-1.22258	-2.60004	-0.186883	-0.249683	-0.231051	-0.294973	-0.228769	-0.14307	0.278297	-0.236369	-0.915516	-1.11591	-0.81082	-0.390758	-0.0951478	0.125226	-0.250738
SP_1154	SPT_1181	SPD_1018	SP_RS05695	SPT_RS05850	SPD_RS05425	Extracellular	CELLULAR PROCESSES	NA	NA	Cellular community	NA	NA	1		immunoglobulin A1 protease	-0.110164	-0.195804	-0.12502	-0.0727576	0.1328	-0.191196	0.0297523	0.171112	-0.199272	-0.6112	-1.2107	0.0701733	0.0625913	-0.118126	0.0203775	-0.0526075	-0.354861	-1.22258	-2.60004	-0.186883	-0.249683	-0.231051	-0.294973	-0.228769	-0.14307	0.278297	-0.236369	-0.915516	-1.11591	-0.81082	-0.390758	-0.0951478	0.125226	-0.250738
SP_1154	SPT_1181	SPD_1018	SP_RS05695	SPT_RS05850	SPD_RS05425	Extracellular	CELLULAR PROCESSES	NA	NA	Cellular community	NA	NA	1		immunoglobulin A1 protease	-0.110164	-0.195804	-0.12502	-0.0727576	0.1328	-0.191196	0.0297523	0.171112	-0.199272	-0.6112	-1.2107	0.0701733	0.0625913	-0.118126	0.0203775	-0.0526075	-0.354861	-1.22258	-2.60004	-0.186883	-0.249683	-0.231051	-0.294973	-0.228769	-0.14307	0.278297	-0.236369	-0.915516	-1.11591	-0.81082	-0.390758	-0.0951478	0.125226	-0.250738
SP_1154	SPT_1181	SPD_1018	SP_RS05695	SPT_RS05850	SPD_RS05425	Extracellular	CELLULAR PROCESSES	NA	NA	Cellular community	NA	NA	1		immunoglobulin A1 protease	-0.110164	-0.195804	-0.12502	-0.0727576	0.1328	-0.191196	0.0297523	0.171112	-0.199272	-0.6112	-1.2107	0.0701733	0.0625913	-0.118126	0.0203775	-0.0526075	-0.354861	-1.22258	-2.60004	-0.186883	-0.249683	-0.231051	-0.294973	-0.228769	-0.14307	0.278297	-0.236369	-0.915516	-1.11591	-0.81082	-0.390758	-0.0951478	0.125226	-0.250738
SP_1154	SPT_1181	SPD_1018	SP_RS05695	SPT_RS05850	SPD_RS05425	Extracellular	CELLULAR PROCESSES	NA	NA	Cellular community	NA	NA	1		immunoglobulin A1 protease	-0.110164	-0.195804	-0.12502	-0.0727576	0.1328	-0.191196	0.0297523	0.171112	-0.199272	-0.6112	-1.2107	0.0701733	0.0625913	-0.118126	0.0203775	-0.0526075	-0.354861	-1.22258	-2.60004	-0.186883	-0.249683	-0.231051	-0.294973	-0.228769	-0.14307	0.278297	-0.236369	-0.915516	-1.11591	-0.81082	-0.390758	-0.0951478	0.125226	-0.250738
SP_1154	SPT_1181	SPD_1018	SP_RS05695	SPT_RS05850	SPD_RS05425	Extracellular	CELLULAR PROCESSES	NA	NA	Cellular community	NA	NA	1		immunoglobulin A1 protease	-0.110164	-0.195804	-0.12502	-0.0727576	0.1328	-0.191196	0.0297523	0.171112	-0.199272	-0.6112	-1.2107	0.0701733	0.0625913	-0.118126	0.0203775	-0.0526075	-0.354861	-1.22258	-2.60004	-0.186883	-0.249683	-0.231051	-0.294973	-0.228769	-0.14307	0.278297	-0.236369	-0.915516	-1.11591	-0.81082	-0.390758	-0.0951478	0.125226	-0.250738
SP_1154	SPT_1181	SPD_1018	SP_RS05695	SPT_RS05850	SPD_RS05425	Extracellular	CELLULAR PROCESSES	NA	NA	Cellular community	NA	NA	1		immunoglobulin A1 protease	-0.110164	-0.195804	-0.12502	-0.0727576	0.1328	-0.191196	0.0297523	0.171112	-0.199272	-0.6112	-1.2107	0.0701733	0.0625913	-0.118126	0.0203775	-0.0526075	-0.354861	-1.22258	-2.60004	-0.186883	-0.249683	-0.231051	-0.294973	-0.228769	-0.14307	0.278297	-0.236369	-0.915516	-1.11591	-0.81082	-0.390758	-0.0951478	0.125226	-0.250738
SP_1154	SPT_1181	SPD_1018	SP_RS05695	SPT_RS05850	SPD_RS05425	Extracellular	CELLULAR PROCESSES	NA	NA	Cellular community	NA	NA	1		immunoglobulin A1 protease	-0.110164	-0.195804	-0.12502	-0.0727576	0.1328	-0.191196	0.0297523	0.171112	-0.199272	-0.6112	-1.2107	0.0701733	0.0625913	-0.118126	0.0203775	-0.0526075	-0.354861	-1.22258	-2.60004	-0.186883	-0.249683	-0.231051	-0.294973	-0.228769	-0.14307	0.278297	-0.236369	-0.915516	-1.11591	-0.81082	-0.390758	-0.0951478	0.125226	-0.250738
SP_1154	SPT_1181	SPD_1018	SP_RS05695	SPT_RS05850	SPD_RS05425	Extracellular	CELLULAR PROCESSES	NA	NA	Cellular community	NA	NA	1		immunoglobulin A1 protease	-0.110164	-0.195804	-0.12502	-0.0727576	0.1328	-0.191196	0.0297523	0.171112	-0.199272	-0.6112	-1.2107	0.0701733	0.0625913	-0.118126	0.0203775	-0.0526075	-0.354861	-1.22258	-2.60004	-0.186883	-0.249683	-0.231051	-0.294973	-0.228769	-0.14307	0.278297	-0.236369	-0.915516	-1.11591	-0.81082	-0.390758	-0.0951478	0.125226	-0.250738
SP_1154	SPT_1181	SPD_1018	SP_RS05695	SPT_RS05850	SPD_RS05425	Extracellular	CELLULAR PROCESSES	NA	NA	Cellular community	NA	NA	1		immunoglobulin A1 protease	-0.110164	-0.195804	-0.12502	-0.0727576	0.1328	-0.191196	0.0297523	0.171112	-0.199272	-0.6112	-1.2107	0.0701733	0.0625913	-0.118126	0.0203775	-0.0526075	-0.354861	-1.22258	-2.60004	-0.186883	-0.249683	-0.231051	-0.294973	-0.228769	-0.14307	0.278297	-0.236369	-0.915516	-1.11591	-0.81082	-0.390758	-0.0951478	0.125226	-0.250738
SP_0083	SPT_0117	SPD_0081	SP_RS00430	SPT_RS00585	SPD_RS00430	Intracellular	GENETIC INFORMATION PROCESSING	ENVIRONMENTAL INFORMATION PROCESSING	NA	Transcription	Signal transduction	NA	2		DNA-binding response regulator	-0.10577	-0.412772	-0.104918	-0.117089	-0.358563	0.0822447	-0.240662	-0.263306	0.0395285	-0.615012	-0.929627	-0.102718	-0.0325046	-0.0370254	0.266472	0.408635	0.79361	1.18053	1.24032	-0.121598	-0.0780402	-0.0426349	-0.0535714	0.00653892	0.345831	0.123563	-0.769122	-0.758415	-0.767246	-0.842751	-0.833567	-0.673407	-1.24274	-0.259234
SP_0091	SPT_0123	SPD_0089	SP_RS00465	SPT_RS00620	SPD_RS00465	Membrane	ENVIRONMENTAL INFORMATION PROCESSING	NA	NA	Membrane transport	NA	NA	1	UgpE	ABC transporter permease	-0.382168	-0.58453	-0.00888731	0.0906132	-0.0691409	-0.273366	0.00242837	0.319104	0.383447	-0.0474069	0.970394	0.0510956	0.0239508	-0.0243147	-0.0713604	0.202612	0.305265	0.969255	2.74186	0.0393364	-0.236301	0.252661	0.433901	0.390487	1.00044	1.81123	0.571313	1.17656	2.08568	1.6728	2.12619	1.46913	1.18259	0.274917
SP_0092	SPT_0124	SPD_0090	SP_RS00475	SPT_RS00630	SPD_RS00475	Membrane	ENVIRONMENTAL INFORMATION PROCESSING	NA	NA	Membrane transport	NA	NA	1	UgpB	ABC transporter substrate-binding protein	-0.143347	-0.55386	0.0985387	0.0139626	0.0370823	0.0142158	0.285884	0.509403	0.433283	1.37361	0.664495	0.0460404	0.0456731	-0.0373106	0.228906	0.406829	0.511146	1.34913	2.37222	-0.109774	0.0358885	-0.0495822	0.250963	0.268815	0.904977	1.98495	0.431306	1.49611	1.66411	2.16977	1.98725	1.68996	1.39672	0.430907
SP_0098	SPT_0132	SPD_0094	SP_RS00495	SPT_RS00665	SPD_RS00495	Membrane	HYPOTHETICAL/UNKNOWN	NA	NA	NA	NA	NA	1			-0.144886	-0.23563	0.143554	-0.0283777	0.148832	-0.297547	0.00813304	-0.219129	0.214797	0.557474	0.981869	-0.109883	0.0106661	0.112135	0.220031	0.531283	1.22646	1.75462	2.46593	-0.175215	-0.105286	0.0538561	0.319012	0.14887	0.0110246	0.0171394	-0.560432	-0.0862264	0.116246	0.318452	0.39897	0.2621	-0.0917646	2.48121
SP_0618	SPT_0643	SPD_0538	SP_RS03035	SPT_RS03205	SPD_RS02885	Intracellular	GENETIC INFORMATION PROCESSING	NA	NA	DNA repair and editing	NA	NA	1		excinuclease ABC subunit C	-0.000926772	-0.174234	0.0879234	-0.0525655	0.0587324	-0.0545315	0.119079	0.0741599	0.0816829	0.174845	-0.0518198	0.0115978	0.0276783	0.0256459	-0.0489391	-0.0815059	-0.25034	-0.300015	-0.255752	0.000526494	0.0196918	0.192449	0.479649	0.524962	0.4444	0.107253	-0.513627	-0.475091	-0.556223	-0.603794	-0.759949	-0.552365	-0.485394	0.321546
SP_0105	SPT_0139	SPD_0102	SP_RS00535	SPT_RS00705	SPD_RS00535	Intracellular	METABOLISM	NA	NA	Amino acid metabolism	NA	NA	1	sdhA	L-serine dehydratase, iron-sulfur-dependent, alpha subunit (EC 4.3.1.17)	0.263629	-0.392524	0.191532	0.00122679	-0.150831	-0.256104	-0.0431801	-0.105617	0.093599	-0.0269504	-0.319887	-0.00479411	-0.0198881	0.282916	0.0416935	0.309363	0.569856	0.956497	1.24304	0.11095	0.0833272	-0.0347471	0.386823	0.301823	0.489298	0.113735	-0.211802	-0.352473	-0.385345	-0.395018	-0.379509	0.0663625	-0.0748514	-0.05259
SP_0110	SPT_0144	SPD_0107	SP_RS00560	SPT_RS00730	SPD_RS00560	Membrane	CELLULAR PROCESSES	NA	NA	Cellular community	NA	NA	1			-0.290489	-0.178871	0.095236	0.205587	-0.0181211	0.172592	0.147896	0.184953	0.497131	1.19201	0.862213	0.033951	-0.032322	-0.0654448	-0.12608	-0.0261554	0.0412874	0.897117	1.43509	0.116039	-0.0700121	-0.142708	-0.022282	-0.114895	0.337333	1.05852	0.107237	0.611867	0.670472	1.09329	1.14182	1.00593	0.815233	0.166659
SP_0128	SPT_0175	SPD_0135	SP_RS00650	SPT_RS00890	SPD_RS00735	Intracellular	GENETIC INFORMATION PROCESSING	NA	NA	Translation	NA	NA	1		ibosomal-protein-alanine acetyltransferase (EC 2.3.1.128)	-0.0647272	-0.223697	-0.159293	-0.11233	-0.255475	-0.24331	-0.212857	-0.511513	-0.556841	-0.0491861	-0.827559	-0.0910327	-0.0933656	0.047367	0.0852631	0.244254	0.561292	0.930007	1.54165	0.188325	-0.0516684	-0.0252828	0.0370757	-0.114186	0.0907456	-0.27584	-0.248033	-0.426292	-0.431704	-0.731737	-0.887833	-1.16093	-0.657096	-0.011733
SP_0149	SPT_0196	SPD_0151	SP_RS00770	SPT_RS01000	SPD_RS00835	Membrane	ENVIRONMENTAL INFORMATION PROCESSING	NA	NA	Membrane transport	NA	NA	1			-0.00284761	0.0415877	0.0811754	-0.0733767	0.108023	-0.139489	0.0652487	0.048586	-0.201185	-1.3676	-0.903205	0.117556	0.15967	0.286009	0.498698	0.774655	1.05408	1.54298	1.15456	-0.0798794	-0.0113025	-0.0804449	0.00572155	0.00255816	-0.0033605	-0.0136793	-0.228177	-0.388021	-0.507064	-0.377848	-0.149034	0.39264	0.116791	0.100862
SP_0155	SPT_0202	SPD_0157	SP_RS00800	SPT_RS01030	SPD_RS00865	Membrane	ENVIRONMENTAL INFORMATION PROCESSING	NA	NA	Signal transduction	NA	NA	1		sensor histidine kinase	0.0955412	0.200835	0.0451462	0.129659	-0.109117	0.140407	-0.0352997	0.113346	-0.120371	0.303935	-0.184504	-0.144103	-0.025287	0.123285	0.150546	0.281623	0.461074	1.07671	2.21763	0.0872277	0.114598	0.165969	0.205416	0.179946	0.105817	0.480907	-0.198885	-0.462574	-0.304145	-0.202083	-0.0306815	-0.497987	-0.128778	0.306311
SP_0158	SPT_0205	SPD_0160	SP_RS00815	SPT_RS01045	SPD_RS00880	Intracellular	METABOLISM	NA	NA	Various metabolism	NA	NA	1	nrdI	flavoprotein NrdI	-0.329173	0.122654	0.0208309	0.0286749	-0.241363	0.0858117	-0.0471028	-0.18207	-0.274903	-0.0235367	-0.102836	0.0165044	0.00553428	0.079133	0.227767	0.0307017	0.312511	0.936683	1.53971	0.0724847	-0.0435933	-0.202924	-0.0873179	-0.268498	-0.573908	-0.920252	0.205456	0.202502	0.0870284	0.153275	0.0332474	-0.0947692	-0.261308	0.0815619
SP_0177	SPT_0214	SPD_0168	SP_RS00880	SPT_RS01085	SPD_RS00915	Intracellular	METABOLISM	NA	NA	Cofactor and vitamin metabolism	NA	NA	1	ribE	riboflavin synthase subunit alpha	-0.00959533	0.0837372	-0.173707	-0.091138	0.234395	0.0347142	-0.040684	-0.165427	0.735498	0.662923	-0.874073	0.177805	0.12038	-0.290568	-0.250218	-0.158618	0.338178	1.05973	0.884545	0.1167	0.00388358	0.211263	0.0739245	0.401993	1.29964	2.02945	0.53992	0.915569	1.03579	0.892501	1.24208	2.27211	2.52508	0.287662
SP_0180	SPT_0217	SPD_0171	SP_RS00895	SPT_RS01100	SPD_RS00930	Intracellular	GENETIC INFORMATION PROCESSING	NA	NA	DNA repair and editing	NA	NA	1		DNA-3-methyladenine glycosylase I	0.200402	-0.0319046	0.0614073	-0.00348039	-0.178356	-0.361735	-0.137897	0.00137859	-0.113233	1.24494	0.769953	-0.0374061	-0.226014	0.101876	0.228555	0.378105	0.643951	1.31809	1.82548	0.0471279	0.0339844	-0.0804442	0.098051	0.238767	0.493269	0.230095	-0.0280127	0.10393	-0.0300943	-0.140747	-0.307937	-0.393856	-0.420541	0.239805
SP_0184	SPT_0220	SPD_0174	SP_RS00910	SPT_RS01115	SPD_RS00945	Membrane	CELLULAR PROCESSES	NA	NA	Structural proteins	NA	NA	1			-0.0600575	-0.137945	0.11707	-0.00601111	-0.142253	-0.183718	0.0322882	-0.242614	-0.590649	-0.471555	-0.17856	0.094216	0.0884529	0.208869	0.289764	0.533783	0.60781	0.965532	1.4579	0.020557	-0.0508795	-0.206467	-0.140088	-0.252442	-0.425471	-0.17444	-0.0363912	0.268007	0.491984	0.632935	0.935863	0.629209	0.619998	-0.126048
SP_0186	SPT_0238	SPD_0176	SP_RS00920	SPT_RS01200	SPD_RS00955	Intracellular	GENETIC INFORMATION PROCESSING	NA	NA	DNA repair and editing	NA	NA	1	uvrA	Excinuclease ABC subunit A	-0.0690128	-0.225947	0.0790654	-0.120743	-0.0601761	-0.276397	-0.0952913	-0.345297	-0.213123	-0.230557	-0.761244	-0.0296873	-0.0526051	0.186093	0.212747	0.310456	0.436167	0.791741	0.8712	-0.0970143	-0.153523	-0.100947	0.0899214	0.00466722	-0.128021	-0.307306	-0.259148	-0.186346	-0.428187	-0.874273	-1.2037	-1.29046	-1.3324	0.0123642
SP_0189	SPT_0240	SPD_0178	SP_RS00930	SPT_RS01210	SPD_RS00965	Intracellular	GENETIC INFORMATION PROCESSING	NA	NA	Transcription	NA	NA	1	spxA	transcriptional regulator Spx	0.108881	0.301372	0.198893	0.116806	-0.294334	0.392532	0.406969	0.210531	0.68988	1.24244	1.72203	0.205805	0.2663	0.188235	0.376685	0.536904	0.716626	0.978377	1.37008	0.026198	0.210253	0.198322	0.52657	0.83093	1.18983	0.962089	-0.399938	-0.140544	0.296735	0.753067	0.793555	0.545789	0.00918464	0.622818
SP_0204	SPT_0252	SPD_0189	SP_RS00990	SPT_RS01270	SPD_RS01025	Intracellular	METABOLISM	NA	NA	Various metabolism	NA	NA	1		acetyltransferase	0.163889	0.169918	0.00453853	0.073165	0.137163	0.0851866	0.10857	-0.0365291	0.671827	-0.118744	0.150214	-0.373534	-0.375883	-0.262394	-0.198086	0.0959302	1.02205	1.40682	2.12985	-0.215768	-0.166239	-0.110924	-0.276723	-0.524622	0.269626	0.125663	0.136888	0.651665	0.740001	0.389067	-0.00210657	-0.196267	0.405505	-0.187336
SP_0230	SPT_0276	SPD_0213	SP_RS01110	SPT_RS01390	SPD_RS01145	Membrane	ENVIRONMENTAL INFORMATION PROCESSING	GENETIC INFORMATION PROCESSING	NA	Membrane transport	Folding, sorting, degradation	NA	2	secY	preprotein translocase subunit SecY	-0.0278685	-0.0546852	0.0374204	0.161774	-0.0237092	0.101247	0.182699	0.130869	0.223035	0.234527	0.912287	0.0335473	-0.0578145	0.136379	-0.120545	0.0249659	-0.0619954	0.0601778	0.349412	-0.0503882	-0.101638	-0.103621	-0.491278	-0.863033	-1.48101	-0.810773	0.510211	1.05715	0.514784	-0.867521	-1.08045	-0.381715	-0.173411	0.0743995
SP_0240	SPT_0286	SPD_0222	SP_RS01160	SPT_RS01440	SPD_RS01195	Intracellular	METABOLISM	NA	NA	Amino acid metabolism	NA	NA	1		phosphoglycerate mutase	-0.13955	-0.358408	0.0273754	-0.0870875	-0.321251	-0.0418149	-0.0301843	-0.0601493	0.200656	0.381647	0.662346	-0.175877	0.0725977	-0.123853	0.175479	0.0624353	0.523016	0.800235	1.20171	-0.282734	-0.211212	-0.203816	-0.311343	0.0595138	0.163466	-0.0644153	-0.396127	-0.0513634	-0.367124	-0.841954	-1.3197	-1.64848	-1.79906	0.0677658
SP_0247	SPT_0295	SPD_0231	SP_RS01200	SPT_RS01485	SPD_RS01240	Intracellular	GENETIC INFORMATION PROCESSING	NA	NA	Transcription	NA	NA	1		transcriptional regulator	-0.0572115	0.354519	-0.231699	0.0149932	0.0429959	0.54969	-0.0222816	-0.136048	1.08306	0.344708	1.01102	-0.0265777	-0.360773	-0.583985	-0.532694	-0.696281	-0.305829	0.0197852	0.580277	0.0457505	-0.0807811	0.0784886	-0.439704	-0.419867	-0.505053	0.218847	0.0578194	-0.575512	-0.414557	-0.871874	-0.206163	0.249295	0.242414	-0.576363
SP_0249	SPT_0297	SPD_0233	SP_RS01210	SPT_RS01495	SPD_RS01250	Membrane	ENVIRONMENTAL INFORMATION PROCESSING	METABOLISM	NA	Membrane transport	Carbohydrate metabolism	NA	2	CelA	PTS system transporter subunit IIB	-0.0446204	0.216353	-0.0510277	0.0464635	0.062277	0.0428085	0.258689	0.00840717	0.86969	1.64472	0.549762	0.0721198	-0.0275636	0.0419748	-0.185731	-0.304652	0.0379645	0.756418	1.49906	-0.0726506	0.0730175	0.227066	0.137922	0.444736	1.10427	1.31607	0.144111	0.507319	0.605881	0.568268	0.664928	1.06077	1.2957	-0.140858
SP_0251	SPT_0299	SPD_0235	SP_RS01220	SPT_RS01505	SPD_RS01260	Intracellular	METABOLISM	METABOLISM	NA	Carbohydrate metabolism	Energy metabolism	NA	2		formate acetyltransferase	-0.184579	-0.197291	-0.131742	-0.0430159	0.236227	0.101018	0.0357878	0.4216	1.079	1.22363	0.464986	-0.0879107	-0.125576	-0.385146	-0.340035	-0.377225	-0.147919	-0.0602122	0.282526	-0.0972626	0.041711	0.17116	0.104122	0.63811	1.01954	1.3412	-0.0566413	0.426554	0.134952	-0.0258431	0.0248374	0.721723	1.02884	0.0227429
SP_0266	SPT_0313	SPD_0248	SP_RS01305	SPT_RS01580	SPD_RS01330	Intracellular	METABOLISM	NA	NA	Carbohydrate metabolism	NA	NA	1		glucosamine--fructose-6-phosphate aminotransferase	-0.089606	-0.155002	0.135256	-0.118009	-0.287151	-0.0352097	-0.0962119	0.17471	-0.64868	-0.460145	0.434944	0.198488	0.151243	0.0390614	0.13246	0.260995	0.546852	0.838712	2.055	-0.130194	-0.0127543	-0.216345	-0.369707	-1.02422	-0.557368	-0.440613	0.654034	0.595152	0.492681	0.232216	-0.125445	0.238257	-0.235783	-0.446864
SP_0267	SPT_0314	SPD_0249	SP_RS01310	SPT_RS01585	SPD_RS01335	Intracellular	METABOLISM	NA	NA	Various metabolism	NA	NA	1			0.135859	0.138654	-0.0304477	-0.0322872	-0.299321	0.128917	0.187644	0.922008	1.3318	1.43531	2.20554	0.0987151	0.0522899	-0.0346559	0.061281	-0.0662621	0.374858	0.786313	1.86723	0.0863893	-0.0239492	-0.0769604	-0.20354	-0.0660591	0.760015	0.571842	0.457159	0.620373	1.02514	1.12525	0.989962	1.34097	0.855475	-0.398252
SP_0285	SPT_0330	SPD_0265	SP_RS01400	SPT_RS01675	SPD_RS01420	Intracellular	METABOLISM	NA	NA	Various metabolism	NA	NA	1		alcohol dehydrogenase	-0.157456	-0.379336	0.341894	-0.0511192	-0.173587	-0.0442561	0.0209422	-0.137472	-0.394831	-0.120274	-0.67123	0.0558449	0.168938	0.346625	0.505178	0.593703	0.947752	1.24125	0.925816	0.0665007	0.419294	0.284011	0.782516	0.627883	1.197	1.94461	-0.131048	-0.0628581	-0.295917	-0.162387	-0.0896749	0.224742	1.03381	0.624679
SP_0291	SPT_0337	SPD_0271	SP_RS01430	SPT_RS01705	SPD_RS01450	Intracellular	METABOLISM	NA	NA	Cofactor and vitamin metabolism	NA	NA	1		GTP cyclohydrolase I (EC 3.5.4.16) type 1	-0.298327	-0.0197869	-0.0565652	-0.160955	-0.253061	-0.147303	-0.21086	-0.26466	-1.55371	-0.738673	-0.093995	-0.0364099	-0.0353672	0.0720702	0.0599748	0.0657487	-0.50864	-0.149497	0.529884	0.0108723	0.0792822	0.0782088	0.0499054	0.0283644	-0.917295	-1.61077	0.115249	0.251038	0.209227	-0.141395	-0.486492	-1.58584	-2.30461	-0.14251
SP_0304	SPT_0355	SPD_0278	SP_RS01485	SPT_RS01800	SPD_RS01490	Membrane	ENVIRONMENTAL INFORMATION PROCESSING	NA	NA	Membrane transport	NA	NA	1			NA	0.0579298	NA	0.0138827	0.00888277	-0.0384583	0.0126293	0.503248	-0.0253886	0.628547	-0.471661	0.00772677	-0.0111172	0.0203795	0.0996531	0.0377353	0.312615	-0.589636	0.382339	-0.0157414	0.011916	-0.122884	-0.0759228	-0.196686	0.799297	0.493404	0.155244	-0.181641	-0.245313	0.389854	0.24015	0.534209	0.756078	-0.0316665
SP_0309	SPT_0359	SPD_0282	SP_RS01505	SPT_RS01820	SPD_RS01510	NA	HYPOTHETICAL/UNKNOWN	NA	NA	NA	NA	NA	1			0.00708286	0.0584588	0.0242496	-0.00833492	-0.0133383	0.0371917	-0.157283	0.241565	0.401925	1.88998	-0.290468	-0.00506631	-0.0387714	-0.0822656	0.322022	-0.0587229	-0.255399	0.365494	-0.726897	-0.028764	-0.100121	-0.064406	0.0487474	0.757876	0.728985	1.39788	0.46666	0.0439763	-0.116373	0.486241	0.635588	0.885378	1.81115	0.096135
SP_0314	SPT_0364	SPD_0287	SP_RS01530	SPT_RS01845	SPD_RS01535	Capsule	METABOLISM	NA	NA	Capsule metabolism	NA	NA	1		hyaluronidase	-0.145615	-0.236111	0.152147	-0.0872016	0.228858	0.154549	0.0207092	0.69232	0.471217	1.08695	1.08011	0.00456626	0.116018	-0.300462	-0.0328727	0.302891	0.677547	0.884235	1.08772	-0.00396381	-0.215457	0.0120285	-0.00527724	0.171876	0.370361	0.870997	0.426376	0.69631	0.818533	1.43934	1.33683	0.867543	1.15078	0.0523514
SP_0321	SPT_0370	SPD_0293	SP_RS01560	SPT_RS01875	SPD_RS01565	Intracellular	ENVIRONMENTAL INFORMATION PROCESSING	METABOLISM	NA	Membrane transport	Carbohydrate metabolism	NA	2		PTS system transporter subunit IIA	0.104585	-0.0207997	0.0192243	-0.00980596	0.0947414	-0.0396165	-0.031559	0.378642	0.498868	-0.498579	3.27676	-0.0108834	0.0240046	-0.0332303	0.0101947	-0.149099	-0.21915	0.234546	1.96792	-0.0860466	0.019928	0.0708017	-0.000593615	0.211832	-0.0121127	0.616942	-0.0551239	0.331301	0.281879	0.0200883	0.210451	0.143012	-0.0401854	-0.18468
SP_0323	SPT_0372	SPD_0295	SP_RS01570	SPT_RS01885	SPD_RS01575	Membrane	ENVIRONMENTAL INFORMATION PROCESSING	METABOLISM	NA	Membrane transport	Carbohydrate metabolism	NA	2		PTS system transporter subunit IIB	-0.154902	0.354595	0.00448084	0.0374212	0.104783	0.0169278	0.0762021	0.25912	1.00606	0.687366	4.26611	-0.00867121	0.0966011	-0.00858335	0.0365008	0.0613379	0.351958	1.72645	2.69753	0.0552239	0.0280992	0.16475	-0.0119957	-0.127533	-0.469669	1.08567	0.56661	0.204714	0.906546	0.311493	0.934258	0.73809	0.781604	0.160432
SP_0325	SPT_0374	SPD_0297	SP_RS01580	SPT_RS01895	SPD_RS01585	Membrane	ENVIRONMENTAL INFORMATION PROCESSING	METABOLISM	NA	Membrane transport	Carbohydrate metabolism	NA	2		PTS system transporter subunit IID	-0.21934	-0.172895	0.110847	0.0256752	0.123458	-0.0580225	0.395586	0.545321	0.677327	2.54528	2.84766	-0.0359895	-0.0159039	-0.108858	0.0925353	0.277566	0.0780062	2.33789	2.60708	-0.0246992	0.0193138	0.012772	0.137002	-0.194079	0.265732	1.23457	-0.0973925	0.834826	0.786493	0.945525	0.857945	1.11228	0.897439	-0.124288
SP_0333	SPT_0383	SPD_0303	SP_RS01625	SPT_RS01930	SPD_RS01615	Intracellular	GENETIC INFORMATION PROCESSING	NA	NA	Transcription	NA	NA	1			-0.133432	-0.0755805	-0.00325122	0.0503759	-0.0293702	-0.119577	0.0184038	-0.143599	0.613911	-0.643913	0.121236	-0.00522145	-0.00990376	0.0324906	0.0572838	0.0969171	0.748896	0.538194	1.85981	0.0535923	-0.106998	-0.121086	0.00510223	0.678911	0.547979	-0.378541	-0.0109014	-0.489125	0.487484	0.369171	0.701635	1.52369	-0.291378	0.160592
SP_0858	SPT_1346	SPD_0751	SP_RS04205	SPT_RS06690	SPD_RS03980	Membrane	HYPOTHETICAL/UNKNOWN	NA	NA	NA	NA	NA	1		putative membrane protein	0.140142	0.0140693	-0.139577	-0.0794781	0.195579	0.175314	-0.00271097	-0.171222	-0.281429	-0.252679	-0.227336	-0.099975	-0.0283951	-0.227275	0.0944439	-0.11809	0.157821	-0.150083	-0.262311	0.0321275	0.0222509	0.180047	-0.0576145	-0.0889437	-0.0162411	0.662113	-0.00112259	-0.192639	0.0753024	0.158363	0.045297	0.219629	0.493951	0.099222
SP_1377	SPT_0896	SPD_1211	SP_RS06750	SPT_RS04445	SPD_RS06390	Intracellular	METABOLISM	NA	NA	Amino acid metabolism	NA	NA	1	AroD	3-dehydroquinate dehydratase I	-0.148587	-0.0140066	-0.0281191	-0.0508503	-0.102813	0.0579672	0.0194915	-0.139479	-0.252904	-0.141093	-0.651088	-0.127292	-0.162922	0.0602687	-0.207568	-0.0942098	-0.249812	-0.329875	-0.915844	0.213208	0.126769	0.128868	0.453155	0.230434	0.0280703	-0.376078	-0.581761	-1.02643	-1.51655	-1.65516	-1.81062	-1.55451	-1.38258	0.0507444
SP_0366	SPT_0410	SPD_0334	SP_RS01790	SPT_RS02070	SPD_RS01780	Membrane	ENVIRONMENTAL INFORMATION PROCESSING	NA	NA	Membrane transport	NA	NA	1	AliA	oligopeptide ABC transporter oligopeptide-binding protein AliA	0.0499548	-0.050586	-0.141078	-0.214246	0.128556	-0.352526	-0.483815	-1.07473	-0.840007	-1.20618	-0.981328	-0.0664518	-0.306271	-0.306333	-0.355192	-0.176767	-0.479481	-0.518898	-0.325416	-0.0682678	-0.201328	-0.581992	-0.846846	-1.04656	-1.04609	-1.07555	0.221943	1.00412	1.76572	2.00681	1.70008	1.08938	0.560431	0.166175
SP_0382	SPT_0427	SPD_0347	SP_RS01875	SPT_RS02155	SPD_RS01845	Intracellular	METABOLISM	NA	NA	Lipid metabolism	NA	NA	1	mvaD	Diphosphomevalonate decarboxylase (EC 4.1.1.33)	-0.0156657	0.242834	-0.0185787	0.0229286	-0.14302	-0.0801839	-0.272538	-0.331561	-0.407631	-0.723723	-1.15585	-0.0644882	-0.0284283	-0.0417827	0.134108	0.0175446	0.0387809	0.169139	-0.0743766	0.0677039	0.0760688	0.0386582	0.245424	0.0749684	-0.385629	-0.710857	-0.386827	-0.520158	-0.772124	-1.11757	-1.22778	-1.25451	-0.991963	0.00901954
SP_0387	SPT_0432	SPD_0352	SP_RS01900	SPT_RS02180	SPD_RS01870	Intracellular	ENVIRONMENTAL INFORMATION PROCESSING	GENETIC INFORMATION PROCESSING	NA	Signal transduction	Transcription	NA	2		DNA-binding response regulator VraR	-0.135094	-0.171145	0.261263	0.393561	0.181396	0.229683	0.720426	1.44214	1.81054	2.23746	1.81317	-0.0203577	0.00261549	0.0552309	-0.0531022	-0.0316604	0.0749731	0.52567	0.278454	-0.244919	0.153488	0.202146	0.576372	1.13518	1.04469	0.730723	-0.0992358	-0.0437506	-0.180038	-0.453334	-0.440938	-0.0857978	0.00221038	0.744405
SP_0405	SPT_0443	SPD_0370	SP_RS02010	SPT_RS02235	SPD_RS01985	NA	HYPOTHETICAL/UNKNOWN	NA	NA	NA	NA	NA	1			0.0170839	-0.314381	0.102698	0.0973228	-0.379326	-0.15635	0.125638	-0.204605	-0.222085	0.0446431	-0.271469	0.082207	0.0510036	0.014512	-0.00940722	0.0701353	0.120885	0.286626	0.217068	0.134542	0.181139	0.104821	0.27276	0.242775	0.318939	-0.0837114	-0.242841	-0.53793	-0.590156	-0.652888	-0.794361	-0.715692	-0.847598	0.130471
SP_0406	SPT_0444	SPD_0371	SP_RS02015	SPT_RS02240	SPD_RS01990	Intracellular	GENETIC INFORMATION PROCESSING	NA	NA	DNA repair and editing	NA	NA	1		MutS2 family protein	0.101639	0.0767032	0.0103108	-0.0589384	-0.0326061	-0.214398	0.00598873	-0.211874	0.0731387	0.151935	0.141009	-0.04217	0.1209	0.0454668	0.0791723	0.015012	0.164945	0.315002	0.458894	0.109573	0.13041	0.116498	0.223929	0.0144892	-0.063611	-0.0692641	-0.176207	-0.225957	-0.388172	-0.477809	-0.685237	-0.83209	-0.769797	-0.0169756
SP_0905	SPT_1295	SPD_0798	SP_RS04470	SPT_RS06425	SPD_RS04230	NA	HYPOTHETICAL/UNKNOWN	NA	NA	NA	NA	NA	1	yraQ	hypothetical protein	-0.060598	-0.434878	0.166617	-0.128523	-0.302785	-0.183668	0.0903603	0.0652893	-0.285028	-0.149603	-0.153763	0.000442299	-0.0894833	0.177202	-0.24784	-0.0750823	-0.515276	-1.16866	-2.07812	0.11442	0.0438259	0.00072585	0.461376	0.574107	0.624611	0.305101	-0.377798	-0.835171	-1.26789	-1.67653	-1.92879	-2.19635	-2.83072	0.282987
SP_0906	SPT_1294	SPD_0799	SP_RS04475	SPT_RS06420	SPD_RS04235	NA	HYPOTHETICAL/UNKNOWN	NA	NA	NA	NA	NA	1		hypothetical protein	0.110493	0.00925631	-0.0274677	-0.127587	-0.188026	-0.0331099	-0.157802	0.361177	0.392346	-0.329823	-0.326617	0.0565494	0.0530636	-0.024503	-0.0474563	0.175317	-0.672702	0.216075	-2.59542	0.0464451	-0.0459949	-0.243621	0.524939	0.351818	-0.296278	-0.79402	-0.261934	-0.705573	-0.382633	0.679753	0.756972	-1.78243	-0.706774	0.0570552
SP_0410	SPT_0447	SPD_0374	SP_RS02030	SPT_RS02255	SPD_RS02005	Membrane	ENVIRONMENTAL INFORMATION PROCESSING	NA	NA	Membrane transport	NA	NA	1		exfoliative toxin	-0.0408885	-0.177797	0.092141	0.0226743	-0.405202	-0.125446	0.140914	-0.2091	-0.267927	-0.129516	-0.504505	0.0987828	-0.0733757	0.101183	-0.118667	0.0886678	-0.0741029	-0.062369	-0.227519	0.175485	-0.056026	-0.105842	0.357215	0.373839	0.714627	0.668053	-0.109593	-0.50719	-0.609864	-0.644867	-0.509984	-0.220666	-0.142622	0.342522
SP_0908	SPT_1293	SPD_0802	SP_RS04485	SPT_RS06415	SPD_RS04250	Intracellular	GENETIC INFORMATION PROCESSING	NA	NA	Transcription	NA	NA	1		putative transcriptional regulator	0.0110918	-0.123201	0.0628013	-0.0876381	-0.130178	-0.171002	-0.227963	-0.111207	-0.226355	-0.320654	-0.252358	-0.0174912	0.0964055	0.160108	0.123787	0.0854898	-0.14648	-0.380598	-0.895254	0.0220585	-0.000675977	-0.0104423	0.11216	0.0235846	-0.197457	-0.220158	-0.119837	-0.398361	-0.678208	-0.588054	-0.682058	-0.779022	-0.678515	0.078033
SP_0413	SPT_0450	SPD_0377	SP_RS02045	SPT_RS02270	SPD_RS02020	Intracellular	METABOLISM	NA	NA	Amino acid metabolism	NA	NA	1		aspartate kinase (EC 2.7.2.4)	0.224527	0.289557	-0.0331485	-0.0379439	-0.135123	-0.358494	-0.210056	-0.470754	-0.484233	-0.633533	-0.162207	0.0124278	-0.00468369	0.111814	0.00549513	0.124611	-0.0105596	-0.100495	0.362657	-0.0493488	-0.211362	-0.464592	-0.432404	-0.66378	-0.507945	-0.674611	-0.507005	-0.464787	-0.428367	-0.45075	-0.594603	-0.556228	-0.530366	-0.20902
SP_0416	SPT_0453	SPD_0379	SP_RS02055	SPT_RS02280	SPD_RS02030	Intracellular	GENETIC INFORMATION PROCESSING	NA	NA	Transcription	NA	NA	1		MarR family transcriptional regulator	0.462106	0.364078	-0.270746	0.0692223	-0.11047	0.29073	-0.254571	-0.0814013	-0.0515262	-0.579919	0.0906359	-0.131874	0.160303	-0.151645	-0.143095	-0.301823	-0.383822	-0.0519081	0.454383	-0.143201	-0.335953	-0.50903	0.0613567	0.108341	-0.872555	-0.627444	-0.00655654	0.18058	-0.0312705	-0.470505	-1.03099	-1.80215	-1.06103	-0.115092
SP_0417	SPT_0454	SPD_0380	SP_RS02060	SPT_RS02285	SPD_RS02035	Intracellular	METABOLISM	NA	NA	Lipid metabolism	NA	NA	1		3-oxoacyl-ACP synthase	0.392016	0.388607	-0.0829713	0.0250346	-0.168388	0.401121	-0.228006	-0.0764096	-0.454798	-0.351754	0.300278	-0.0617494	0.0631694	-0.0551886	-0.182902	-0.213766	-0.36635	-0.013339	0.434105	0.0883235	-0.251699	-0.396864	0.126193	0.0397676	-0.81575	-0.574872	0.354733	0.391174	0.0227751	-0.325282	-0.893215	-1.55465	-0.732029	-0.011967
SP_0419	SPT_0456	SPD_0382	SP_RS02070	SPT_RS02295	SPD_RS02045	Intracellular	METABOLISM	NA	NA	Lipid metabolism	NA	NA	1		enoyl-ACP reductase (EC 1.3.1.9)	0.40888	0.496578	-0.101776	0.0648627	0.120327	0.349772	-0.20973	0.0344806	-0.336314	-0.104113	0.230066	-0.0531912	0.119893	-0.0635521	-0.0714797	-0.0691289	-0.229715	-0.0554531	0.195156	-0.113553	-1.04509	-0.864718	-0.158643	-0.167801	-1.30877	-0.943326	-0.471246	-0.972962	-0.611512	-1.06839	-1.92336	-2.69372	-1.05933	-0.275407
SP_0928	SPT_1271	SPD_0819	SP_RS04590	SPT_RS06305	SPD_RS04360	Membrane	GENETIC INFORMATION PROCESSING	NA	NA	Folding, sorting, degradation	NA	NA	1	lspA	Lipoprotein signal peptidase	0.273569	-0.107624	0.150336	0.0500704	0.0840098	-0.254966	0.0693361	-0.320029	-0.371458	-0.0331269	0.225515	-0.0473263	-0.0668132	0.157526	0.0723115	0.027236	-0.0629658	-0.312435	-1.05315	-0.0884634	-0.139381	-0.0541882	0.188725	0.282491	0.19087	0.0886302	-0.687351	-0.826299	-1.00524	-0.926686	-0.760625	-1.00052	-0.911976	-0.0231469
SP_0929	SPT_1270	SPD_0820	SP_RS04595	SPT_RS06300	SPD_RS04365	Intracellular	GENETIC INFORMATION PROCESSING	NA	NA	Translation	NA	NA	1	rluD	Ribosomal large subunit pseudouridine synthase D	-0.147958	-0.176093	-0.0333614	-0.0277207	0.208813	-0.282705	-0.0559768	-0.183256	-0.297403	-0.149532	-0.17169	-0.00364805	0.0361569	0.0819333	-0.088762	-0.0747892	-0.160459	-0.475132	-0.814202	-0.116002	-0.102841	-0.0748365	0.0072329	0.160891	0.218259	-0.0612334	-0.629384	-0.696706	-0.963938	-1.05711	-0.957503	-0.963333	-1.01218	0.052057
SP_0946	SPT_1258	SPD_0836	SP_RS04680	SPT_RS06240	SPD_RS04450	NA	HYPOTHETICAL/UNKNOWN	NA	NA	NA	NA	NA	1		unknown function; binds RNA	-0.307172	-0.241536	-0.00852532	-0.0553419	0.134039	-0.315755	-0.175057	-0.466724	-0.259253	-0.419392	-0.112581	-0.0928456	-0.0250597	0.0753393	-0.0163738	-0.0495491	-0.105865	-0.507551	-0.838789	-0.040225	-0.12369	-0.246955	-0.197616	-0.457883	-0.610465	-0.187052	-0.207143	-0.376091	-0.365948	-0.158867	-0.244604	-0.359635	-0.177564	-0.173936
SP_0448	SPT_0484	SPD_0407	SP_RS02205	SPT_RS02425	SPD_RS02165	NA	HYPOTHETICAL/UNKNOWN	NA	NA	NA	NA	NA	1			0.0941173	0.405956	-0.202972	0.0625412	0.370725	0.0157832	-0.382124	-0.409473	-0.81228	-1.11459	-0.908747	-0.190911	0.0271994	-0.340415	-0.149465	-0.678724	-0.635624	-0.805471	-0.706182	-0.18017	0.0262231	-0.166347	-0.746327	-0.391296	-0.799536	-0.245105	0.213821	1.02094	1.5355	1.73618	1.54686	0.524698	-0.0141144	-0.180569
SP_0450	SPT_0486	SPD_0409	SP_RS02215	SPT_RS02435	SPD_RS02175	Intracellular	METABOLISM	NA	NA	Amino acid metabolism	NA	NA	1	ilvA	L-threonine dehydratase (EC 4.3.1.19) (Threonine deaminase)	0.0241798	0.294824	-0.221317	-0.0523655	0.100491	0.0883328	-0.345881	-0.521186	-0.422988	-0.767101	-0.543092	-0.171325	-0.0173463	-0.172414	-0.249687	-0.3379	-0.577738	-0.77527	-0.323138	-0.0808929	-0.0996703	-0.0168599	-0.499911	-0.710782	-0.864268	-0.196791	0.438805	1.48415	2.38273	2.55027	2.10727	1.40162	0.652279	-0.21277
SP_0451	SPT_0488	SPD_0410	SP_RS02220	SPT_RS02440	SPD_RS02180	NA	HYPOTHETICAL/UNKNOWN	NA	NA	NA	NA	NA	1			0.186889	0.0299092	-0.0390041	0.259974	-0.101667	0.173127	-0.0514598	-0.36706	0.118974	0.21612	0.15625	-0.0750724	0.209731	-0.231533	0.11144	-0.251991	0.138855	-0.156988	-0.677618	-0.327222	-0.175643	-0.337397	-0.468313	-0.437601	-0.637449	-0.873015	-1.16617	-0.706213	-0.808233	-0.69338	-0.664809	-0.808865	-1.32005	0.142519
SP_0459	SPT_0498	SPD_0420	SP_RS02265	SPT_RS02485	SPD_RS02225	Intracellular	METABOLISM	NA	NA	Carbohydrate metabolism	NA	NA	1		formate acetyltransferase	-0.311933	-0.427519	0.0190978	-0.164289	0.0887479	-0.496846	-0.414872	-0.129866	-0.442782	0.0665021	-0.145122	-0.103382	-0.132299	0.0648641	-0.0235895	0.211495	0.0525273	-0.430151	-0.632765	-0.0712961	-0.0719988	0.104184	0.551936	0.750612	0.876263	1.3145	-0.936709	-1.37114	-1.81524	-1.31788	-1.0438	-1.6166	-1.37931	0.300743
SP_0471	SPT_0512	SPD_0422	SP_RS02320	SPT_RS02545	SPD_RS02240	Intracellular	HYPOTHETICAL/UNKNOWN	NA	NA	NA	NA	NA	1			0.0370559	0.222983	0.0864671	-0.0595358	0.0686014	0.292312	0.379767	0.0222591	0.11397	0.240776	0.0446243	0.197428	-0.018673	-0.228983	-0.153886	-0.00948148	-0.143344	0.38814	0.71923	-0.0409912	0.0782327	0.245946	-0.0187374	0.471113	0.553083	0.556709	0.0446502	0.0236338	0.583137	0.601157	1.05375	0.736669	0.557328	0.123983
SP_1472	SPT_0803	SPD_1302	SP_RS07235	SPT_RS03995	SPD_RS06845	Intracellular	METABOLISM	NA	NA	Various metabolism	NA	NA	1		Oxidoreductase	-0.150793	-0.141239	0.559511	0.342089	0.138095	-0.170563	0.319037	0.535171	0.59352	0.477267	1.73202	-0.175718	-0.143171	-0.2971	-0.605956	-0.810013	-1.00775	-1.33494	-1.42291	-0.258026	0.0866241	0.156143	0.804795	1.01173	1.13245	2.37904	-0.403965	-1.09674	-1.42759	-0.281841	0.549741	1.11452	2.33512	0.692129
SP_0476	SPT_0517	SPD_0426	SP_RS02350	SPT_RS02575	SPD_RS02270	Membrane	ENVIRONMENTAL INFORMATION PROCESSING	METABOLISM	NA	Membrane transport	Carbohydrate metabolism	NA	2			-0.0523835	0.242058	0.0448034	-0.0362447	0.105562	0.125843	0.3167	0.10781	0.104131	-3.02614	0.464539	0.0753603	0.124534	-0.177566	0.295582	0.338638	0.724801	0.467852	1.0721	-0.127027	-0.318797	0.0401993	-0.113131	-0.00085523	-0.0671271	-0.028509	-0.171676	-0.19431	0.601074	0.825801	0.775429	0.82332	0.623994	-0.136163
SP_0479	SPT_0520	SPD_0429	SP_RS02365	SPT_RS02590	SPD_RS02285	Membrane	ENVIRONMENTAL INFORMATION PROCESSING	NA	NA	Membrane transport	NA	NA	1		Trk family potassium uptake protein	-0.0590479	-0.0334088	0.0527027	-0.0841682	-0.360123	-0.067687	-0.0825883	-0.50695	-0.984029	-1.04515	-1.2394	0.061667	0.0385468	0.162107	0.0248107	0.140023	0.0519136	-0.0219218	-0.13919	0.238628	0.177929	0.0400329	0.310788	0.148381	-0.0861705	-0.356385	-0.0281574	-0.445235	-0.756062	-1.39438	-1.49335	-1.19845	-1.11919	0.0666785
SP_0480	SPT_0521	SPD_0430	SP_RS02370	SPT_RS02595	SPD_RS02290	Membrane	ENVIRONMENTAL INFORMATION PROCESSING	NA	NA	Membrane transport	NA	NA	1	trkA	potassium transporter peripheral membrane protein, sapG	0.151757	0.0507334	-0.02056	-0.0943024	-0.366257	-0.185779	-0.128829	-0.254615	-0.566357	-0.946034	-1.35911	0.0305067	-0.0508622	0.103788	0.00902322	0.157827	0.0537334	0.259188	0.0236045	0.0256825	-0.026177	-0.0297093	0.372174	0.228808	-0.0511654	-0.568409	-0.601876	-1.1503	-1.30665	-1.66008	-1.7185	-1.35026	-1.45472	0.189896
SP_0481	SPT_0522	SPD_0431	SP_RS02375	SPT_RS02600	SPD_RS02295	NA	HYPOTHETICAL/UNKNOWN	NA	NA	NA	NA	NA	1			0.0573595	0.211416	-0.131535	-0.0956923	-0.251591	-0.0825496	-0.461623	-0.462681	-0.118414	-0.514622	-0.440729	0.0043451	-0.00114805	0.112884	-0.0112741	-0.108331	0.266466	0.249857	0.44901	0.133697	0.0945004	0.0622544	0.364995	0.486029	0.191756	0.00674525	-0.275649	-0.419815	-0.46175	-0.70987	-0.865434	-0.706776	-0.527726	-0.0409315
SP_0488	SPT_0528	SPD_0437	SP_RS02405	SPT_RS02630	SPD_RS02325	Membrane	ENVIRONMENTAL INFORMATION PROCESSING	NA	NA	Membrane transport	NA	NA	1			0.0104949	-0.257687	-0.154032	-0.0175237	-0.384391	0.0346136	0.0146813	-0.0700973	-0.22448	0.296752	0.179948	0.0148075	-0.139492	-0.180703	-0.36693	-0.353244	-0.325971	-0.739825	-0.109688	0.156955	0.101426	0.0583972	0.403013	0.478721	1.23123	0.836081	0.43564	1.01649	0.695191	0.360626	0.131565	0.102899	-0.815537	0.0103985
SP_0977	SPT_1226	SPD_0864	SP_RS04845	SPT_RS06080	SPD_RS04610	Intracellular	METABOLISM	NA	NA	Various metabolism	NA	NA	1	tehB	tellurite resistance protein TehB	0.11364	0.423767	-0.0839637	0.0614444	0.167462	0.353148	0.0734911	0.229793	0.271454	0.535739	0.364184	0.0932729	0.188345	-0.218145	-0.137923	-0.35349	-0.367789	-0.43775	-0.236135	-0.0326746	0.0717286	0.0193657	-0.0405452	0.00592845	-0.100941	-0.0264514	0.350483	-0.0296502	0.289918	0.717126	0.632667	0.742516	0.881707	0.031859
SP_0978	SPT_1225	SPD_0865	SP_RS04850	SPT_RS06075	SPD_RS04615	NA	CELLULAR PROCESSES	NA	NA	Cellular community	NA	NA	1	coiA	Competence protein CoiA	-0.00179254	0.668669	0.0270287	-0.0474695	0.356861	0.452484	0.304018	0.621306	1.11718	-0.0446559	0.781325	0.0418762	0.0242998	0.00175651	0.0680006	0.0914789	-0.51571	-0.432708	1.40091	0.163037	-0.0203041	0.294562	0.22429	0.0728792	0.00753298	0.304374	0.172432	0.0750851	0.381003	1.61355	1.20935	1.8641	2.46879	-0.103931
SP_0493	SPT_0532	SPD_0441	SP_RS02425	SPT_RS02650	SPD_RS02345	Intracellular	GENETIC INFORMATION PROCESSING	NA	NA	Transcription	NA	NA	1		DNA-directed RNA polymerase subunit delta	0.0149046	-0.131003	0.0107563	0.0604916	0.0462002	-0.237351	0.0654352	0.232589	0.185483	-0.022278	0.0906042	-0.00498759	0.0410618	0.00510447	-0.1114	-0.112171	-0.0831271	-0.0222059	0.153604	-0.139636	-0.126358	-0.398972	-0.196708	-0.241981	-0.315002	-0.378585	-0.475075	-0.578167	-0.800452	-0.391232	-0.0589423	0.0237708	-0.166111	-0.11535
SP_0494	SPT_0533	SPD_0442	SP_RS02435	SPT_RS02660	SPD_RS02350	Intracellular	METABOLISM	NA	NA	Nucleotide metabolism	NA	NA	1	pyrG	CTP synthase (EC 6.3.4.2)	-0.067319	-0.0298774	-0.0418313	-0.116519	-0.193729	-0.0630778	-0.0767253	-0.135188	-0.402835	0.0831208	-0.384386	0.0196956	0.10118	0.186308	-0.0160837	0.0454613	0.160844	0.31255	0.0482833	0.0855	-0.0547303	-0.092542	-0.0855974	-0.422808	-0.596351	-0.278766	0.480617	1.26436	1.47218	0.948208	0.544788	0.287256	0.147083	-0.0252322
SP_0984	SPT_1220	SPD_0870	SP_RS04880	SPT_RS06045	SPD_RS04645	Intracellular	METABOLISM	NA	NA	Carbohydrate metabolism	NA	NA	1		Phosphoglycerate mutase family protein	0.120345	0.332544	0.0789229	0.070937	0.0496966	0.0272938	0.140099	-0.0593636	-0.212917	0.125715	0.348499	0.0483626	-0.0562619	-0.0361308	-0.0501415	-0.0517702	-0.235584	-0.444936	-0.498428	-0.00591796	-0.00880832	-0.0532137	0.224636	0.175721	0.317973	0.352578	0.0942848	-0.15628	-0.2026	0.207468	0.419779	0.433211	0.433643	0.113795
SP_0985	SPT_1219	SPD_0871	SP_RS04885	SPT_RS06040	SPD_RS04650	Intracellular	GENETIC INFORMATION PROCESSING	NA	NA	Transcription	NA	NA	1		Transcriptional regulator	0.175157	0.357518	0.0898076	0.0350549	0.264049	-0.00405266	0.0779967	-0.236831	0.0603994	-0.162226	-0.326758	-0.00510599	-0.102517	-0.117363	-0.163405	-0.0540887	-0.377997	-0.659582	-0.505994	0.112633	0.314109	0.253035	0.345084	0.301061	0.360187	0.347216	0.212771	0.0682573	0.0900063	0.214051	0.159554	0.205786	0.433784	0.159101
SP_0004	SPT_0038	SPD_0004	SP_RS00020	SPT_RS00200	SPD_RS00020	Intracellular	GENETIC INFORMATION PROCESSING	NA	NA	Translation	NA	NA	1	ychF	GTP-dependent nucleic acid-binding protein EngD	0.0360235	0.247764	-0.0693457	-0.102054	-0.0987885	0.0684215	-0.365432	-0.489413	-0.350632	-0.720743	-0.49249	0.102425	0.250689	0.404468	0.858783	0.894558	1.54836	2.11203	2.4242	-0.133845	-0.156197	-0.407629	-0.649374	-0.571779	-0.842642	-0.811439	-0.505724	-0.535301	-0.599951	-0.791872	-0.861649	-1.10312	-0.898519	-0.352829
SP_0005	SPT_0039	SPD_0005	SP_RS00025	SPT_RS00205	SPD_RS00025	Intracellular	GENETIC INFORMATION PROCESSING	NA	NA	Translation	NA	NA	1	pth	Peptidyl-tRNA hydrolase	0.214374	0.144128	-0.184997	0.0126835	0.30734	-0.123779	-0.261679	-0.37036	-0.303939	-0.187746	0.0900669	-0.0206984	0.194934	0.0069699	0.714567	0.431475	1.17165	1.65695	1.96103	-0.0443747	0.0254226	0.00494351	-0.5426	-0.498539	-0.53622	-0.464636	-0.251483	-0.0735832	0.251082	0.23481	-0.0525412	0.249277	0.609786	-0.454678
SP_0006	SPT_0040	SPD_0006	SP_RS00030	SPT_RS00210	SPD_RS00030	Intracellular	GENETIC INFORMATION PROCESSING	NA	NA	Transcription	NA	NA	1	mfd	Transcription-repair coupling factor	-0.0655373	0.20238	-0.103425	-0.145103	0.199323	0.130213	-0.0472048	-0.0786503	-0.271852	-0.440142	-0.259249	0.16165	0.211338	0.253767	0.646256	0.745477	1.29915	1.79467	2.19406	0.0426414	-0.129795	-0.11104	-0.465677	-0.58216	-0.535625	-0.323574	0.0924057	-0.105143	0.311258	0.405157	0.738854	0.735815	1.08547	-0.285454
SP_0007	SPT_0041	SPD_0007	SP_RS00035	SPT_RS00215	SPD_RS00035	Intracellular	HYPOTHETICAL/UNKNOWN	NA	NA	NA	NA	NA	1			0.198561	-0.0903962	-0.174638	0.0258044	0.208006	-0.230476	-0.361258	-0.231939	-0.112355	-0.569924	-0.960888	0.116595	0.262524	0.064516	0.354733	0.491202	1.19875	1.74861	2.21968	-0.214745	-0.0537891	0.0179443	-0.537551	-0.469875	-0.790131	-0.63849	-0.39119	-0.233631	-0.0493612	-0.292542	-0.0786431	0.0865678	0.213787	-0.387812
SP_0009	SPT_0043	SPD_0009	SP_RS00045	SPT_RS00225	SPD_RS00045	NA	HYPOTHETICAL/UNKNOWN	NA	NA	NA	NA	NA	1			-0.0582418	0.111436	-0.0564981	-0.0706869	0.372409	0.0361676	-0.139192	-0.0446563	0.0310386	-0.597374	-1.09151	0.132972	0.212376	0.219766	0.24357	0.674512	1.24121	1.92531	1.97298	-0.0253466	0.0998459	-0.0340172	-0.195345	-0.192518	-0.350759	0.038733	0.0339142	-0.0306492	-0.365581	0.0537496	-0.339757	0.470749	0.804856	0.221917
SP_0010	SPT_0044	SPD_0010	SP_RS00050	SPT_RS00230	SPD_RS00050	Cell Wall	METABOLISM	NA	NA	Antibiotic response/sensing	NA	NA	1	penP		0.136516	0.8297	0.0114144	-0.00515212	0.181358	0.370126	-0.0200815	-0.238002	-0.102614	-0.539786	-0.923459	0.176133	0.228427	0.304949	0.630587	0.79648	1.51126	1.89108	2.27033	0.0518494	0.0680203	0.166757	-0.109224	-0.1154	-0.499744	-0.0626424	0.0530859	-0.0346311	0.0163031	0.00648896	0.208716	0.442306	0.91285	-0.137194
SP_0012	SPT_0046	SPD_0012	SP_RS00060	SPT_RS00240	SPD_RS00060	Intracellular	METABOLISM	NA	NA	Nucleotide metabolism	NA	NA	1	HptA	Hypoxanthine-guanine phosphoribosyltransferase	-0.23205	0.483078	-0.0586684	0.11169	0.224332	0.15017	0.0127026	-0.181275	-0.00133773	-0.109352	-0.337313	0.0433221	0.126449	0.224569	0.55504	0.713963	1.19684	1.79922	1.5643	-0.0953375	0.00617272	0.0129056	-0.0314408	0.235052	0.086335	-0.131202	-0.375066	-0.653711	-0.830195	-0.878333	-0.892052	-0.689667	-0.278411	-0.00537802
SP_0013	SPT_0047	SPD_0013	SP_RS00065	SPT_RS00245	SPD_RS00065	Cell Wall	CELLULAR PROCESSES	NA	NA	Cell division	NA	NA	1	FtsH	cell division protein FtsH	-0.0553463	0.00152996	0.091963	-0.144511	0.162775	0.045385	0.028014	-0.0599094	-0.349643	-0.0719923	-0.315922	0.182263	0.191297	0.430621	0.629659	0.833395	1.1091	1.61213	1.1175	0.00435992	0.0589255	0.0276935	0.0259872	0.196452	0.00342032	-0.267878	-0.0921931	-0.332693	-0.504868	-0.635488	-0.709904	-0.616248	-0.399543	0.102785
SP_0999	SPT_1202	SPD_0885	SP_RS04955	SPT_RS05960	SPD_RS04720	Intracellular	METABOLISM	NA	NA	Cofactor and vitamin metabolism	NA	NA	1	ccdA-2	Cytochrome c-type biogenesis protein CcdA	-0.119414	-0.601984	-0.108396	0.0536787	-0.256878	-0.347801	-0.0329356	-0.216101	-0.0981609	0.413302	0.00207806	-0.0227572	-0.193564	-0.293255	-0.452993	-0.452191	-0.760158	-1.72557	-2.58609	0.247821	0.139836	-0.0486958	0.247254	0.507718	1.40716	0.837567	0.131411	-0.425164	-1.2489	-1.12574	-0.999745	-0.176802	-0.5485	-0.121522
SP_0018	SPT_0058	SPD_0023	SP_RS00130	SPT_RS00295	SPD_RS00135	Intracellular	GENETIC INFORMATION PROCESSING	CELLULAR PROCESSES	NA	Transcription	Cellular community	NA	2	comW		-0.075932	-0.0957819	-0.17576	0.13628	0.351229	0.13356	0.147829	0.680425	0.265547	1.16526	1.96067	-0.238598	-0.0539001	-0.156384	0.186685	0.759506	2.07776	2.62428	4.30139	0.175199	-0.0887352	0.14251	-0.393487	-0.488118	-0.518772	0.663895	0.519555	0.823748	1.56229	1.2628	1.17745	0.825657	2.16793	-0.429776
SP_0019	SPT_0059	SPD_0024	SP_RS00135	SPT_RS00300	SPD_RS00140	Intracellular	METABOLISM	NA	NA	Nucleotide metabolism	NA	NA	1	purA	adenylosuccinate synthetase	-0.0339305	-0.0984771	-0.087804	0.0314044	-0.0386795	-0.311893	-0.109535	-0.252159	-0.120752	-1.18	-0.312749	-0.125371	0.140687	0.250428	0.453388	0.524296	1.14195	0.993076	1.64927	-0.116485	-0.124245	-0.103194	-0.0723626	-0.00788937	0.266593	-0.164257	-0.260946	-0.350137	-1.23996	-1.2198	-0.396386	0.247531	0.218509	-0.398411
SP_0020	SPT_0060	SPD_0025	SP_RS00140	SPT_RS00305	SPD_RS00145	Intracellular	METABOLISM	NA	NA	Nucleotide metabolism	NA	NA	1	tadA	cytidine/deoxycytidylate deaminase	-0.170353	0.053355	-0.144782	0.0871514	-0.0390841	0.118384	0.0275305	-0.0133764	0.545826	0.225665	0.54424	-0.162297	0.154233	-0.161459	0.350819	0.497997	1.24212	1.88658	3.42437	-0.302953	-0.0688337	-0.237238	-0.344004	-0.54584	-0.250052	-0.273386	-0.369719	0.349444	-0.490644	-0.0297829	-0.0940274	-0.0413828	-0.227685	-0.0975828
SP_0021	SPT_0061	SPD_0027	SP_RS00145	SPT_RS00310	SPD_RS00150	Intracellular	METABOLISM	NA	NA	Nucleotide metabolism	NA	NA	1	dut	deoxyuridine 5'-triphosphate nucleotidohydrolase	0.0730977	-0.111162	-0.0468766	0.0326009	-0.155889	0.259961	-0.155781	-0.176828	-0.168651	0.0129627	-0.017904	0.00837394	0.237917	0.42506	0.796282	0.958581	1.60079	2.12177	2.66762	0.154232	0.159945	-0.00881396	0.0341506	-0.23879	-0.522478	-0.220128	-0.298133	-0.818414	-0.885753	-1.01859	-0.926362	-1.18207	-1.1906	-0.230362
SP_0022	SPT_0062	SPD_0028	SP_RS00150	SPT_RS00315	SPD_RS00155	Intracellular	HYPOTHETICAL/UNKNOWN	NA	NA	NA	NA	NA	1			-0.087164	-0.260611	-0.0134095	-0.0122131	-0.014392	-0.161313	-0.258768	-0.0343916	-0.446751	-1.01202	-0.687679	-0.0301085	0.268791	0.284636	0.62758	0.851154	1.44367	2.05658	2.53154	0.0907938	-0.052798	-0.246147	-0.0403013	-0.504204	-0.475243	-0.0245465	-0.165525	-0.649259	-0.764747	-0.689283	-1.14205	-1.55093	-1.38417	-0.279461
SP_0523	SPT_0557	SPD_0465	SP_RS02560	SPT_RS02775	SPD_RS02475	Membrane	ENVIRONMENTAL INFORMATION PROCESSING	NA	NA	Membrane transport	NA	NA	1	ecsB	ABC transporter, permease protein	-0.107899	-0.239494	-0.0650148	-0.01187	-0.360741	-0.0463847	0.0100803	-0.00511947	-0.111976	0.575489	0.563432	0.00742241	-0.000125604	0.123918	-0.0277683	-0.131109	-0.332936	-0.525064	-1.0137	0.155899	0.149102	0.168116	0.372516	0.525201	0.309052	-0.109179	-0.0442829	-0.210069	-0.642037	-1.04451	-1.197	-0.973178	-0.826091	0.173832
SP_0525	SPT_0560	SPD_0467	SP_RS02570	SPT_RS02790	SPD_RS02485	Intracellular	GENETIC INFORMATION PROCESSING	CELLULAR PROCESSES	ENVIRONMENTAL INFORMATION PROCESSING	Transcription	Cellular community	Signal transduction	3	blpS	DNA-binding response regulator	-0.0345473	0.254497	-0.247517	-0.0934333	-0.184107	0.0159651	-0.227989	0.117217	0.345594	0.158356	-0.372706	0.0524328	-0.0836637	-0.231245	0.00493309	0.181483	-0.320007	-0.49733	-0.738977	-0.040114	-0.0310004	0.285404	-0.0186712	-0.167027	-0.0969949	-0.360596	-0.246109	-0.316709	-0.0397261	-0.485928	-1.2214	-1.5101	-1.75707	-0.197809
SP_0526	SPT_0561	SPD_0468	SP_RS02575	SPT_RS02795	SPD_RS02490	Intracellular	GENETIC INFORMATION PROCESSING	CELLULAR PROCESSES	ENVIRONMENTAL INFORMATION PROCESSING	Transcription	Cellular community	Signal transduction	3	blpR	DNA-binding response regulator	-0.0621196	0.035869	-0.0488704	-0.199134	-0.077088	-0.140586	-0.265593	-0.223655	0.149415	0.312379	0.142097	-0.146823	-0.0353486	-0.073367	-0.129553	-0.197325	-0.514513	-0.698042	-0.734279	0.0912861	0.0361485	0.132401	0.119836	0.262842	0.424063	0.179548	0.15763	-0.090766	0.102646	-0.436894	-0.660471	-0.78124	-0.892	0.132339
SP_0029	SPT_0067	SPD_0035	SP_RS00185	SPT_RS00345	SPD_RS00190	NA	HYPOTHETICAL/UNKNOWN	NA	NA	NA	NA	NA	1			-0.10698	0.161501	0.194605	-0.103893	0.192908	0.262561	0.170429	0.141481	-0.120158	0.0187071	0.120307	0.143416	0.184187	0.373277	0.125398	0.474996	1.04354	2.0526	2.4239	-0.0888996	0.158473	0.0173676	0.0771849	-0.382052	0.0414081	0.0733796	0.0950134	0.324798	0.574354	0.827999	0.593029	0.973238	0.757369	0.238776
SP_0031	SPT_0069	SPD_0037	SP_RS00190	SPT_RS00350	SPD_RS00195	Intracellular	GENETIC INFORMATION PROCESSING	NA	NA	Mobile element/pseudogene	NA	NA	1			0.191876	0.100109	-0.00424985	-0.0883509	0.138532	0.438242	-0.116499	-0.028803	-0.357831	-0.290134	-0.497217	0.0218272	-0.0842081	0.00938462	-0.00553302	0.642949	1.12466	1.62871	2.41619	-0.0012458	0.0990626	-0.0250812	-0.194003	-0.11678	-0.0569731	-0.0943213	0.173745	0.194352	0.196598	-0.0639451	0.242027	0.138101	0.152687	-0.1414
SP_0032	SPT_0070	SPD_0038	SP_RS00195	SPT_RS00355	SPD_RS00200	Intracellular	GENETIC INFORMATION PROCESSING	NA	NA	Replication	NA	NA	1	polA	DNA polymerase I	0.0738469	-0.0656962	-0.0456461	-0.153333	-0.0638016	-0.23233	-0.125104	-0.243156	-0.637567	-0.796984	-0.801884	-0.0659738	0.0614845	0.245534	0.439519	0.682942	1.10169	1.67761	2.08439	-0.12511	-0.124807	-0.170135	-0.116822	-0.160382	-0.141799	-0.395239	-0.269491	-0.385706	-0.398589	-0.589384	-0.547448	-0.384574	-0.612087	0.0181285
SP_0033	SPT_0071	SPD_0039	SP_RS00200	SPT_RS00360	SPD_RS00205	Intracellular	METABOLISM	NA	NA	Various metabolism	NA	NA	1			0.116338	-0.00971008	0.127034	-0.0788847	-0.243273	-0.321235	-0.0618462	-0.302876	-0.847793	-0.774503	-1.24768	0.0482568	0.179359	0.291873	0.428678	0.947725	1.35584	2.07692	2.18221	-0.0225095	-0.0792374	-0.142598	0.114555	-0.133863	-0.124268	-0.242442	-0.50746	-0.541923	-0.529385	-0.56495	-0.359979	-0.305804	-0.50061	0.0328526
SP_0034	SPT_0072	SPD_0040	SP_RS00210	SPT_RS00365	SPD_RS00210	Membrane	HYPOTHETICAL/UNKNOWN	NA	NA	NA	NA	NA	1			0.225045	-0.101248	-0.0583701	-0.16883	-0.397095	-0.399019	-0.101494	-0.60053	-1.00353	-1.25722	-1.45778	-0.0385043	0.201965	0.527731	0.860447	1.18745	1.75469	2.12656	2.09538	-0.0563585	-0.0899371	-0.0581078	0.294345	0.305218	0.205183	-0.381664	-0.523071	-0.406497	-0.324692	-0.392706	-0.0864944	0.244805	-0.252231	0.303176
SP_0550	SPT_0581	SPD_0477	SP_RS02705	SPT_RS02895	SPD_RS02545	Intracellular	GENETIC INFORMATION PROCESSING	NA	NA	Translation	NA	NA	1	trmB	tRNA (guanine(46)-N(7))-methyltransferase	0.155701	0.0888171	-0.134543	-0.0406184	-0.25036	-0.18916	-0.289129	-0.173362	-0.363664	-0.360514	-0.280675	-0.0900429	0.0172565	-0.051604	-0.032164	-0.250214	0.0171949	-0.118281	0.0740979	0.0249131	0.0132557	-0.00246062	-0.158794	-0.235693	-0.477572	-0.385744	-0.516963	-0.589234	-0.219165	-0.127681	-0.0655674	-0.19987	-0.130689	-0.235932
SP_0038	SPT_0076	SPD_0044	SP_RS00230	SPT_RS00385	SPD_RS00230	Intracellular	METABOLISM	NA	NA	Lipid metabolism	NA	NA	1		acyl carrier protein	0.206598	-0.0497788	-0.0995244	-0.00556395	0.362474	-0.0799645	-0.361706	-0.44838	-0.268196	-0.0938657	-0.400977	-0.0291821	0.00559801	0.427791	0.55548	0.840191	1.289	2.02938	2.00988	-0.198064	-0.0897674	-0.121717	-0.246758	0.0598456	0.0743639	0.348982	-0.325442	-0.0304951	-0.76277	-0.570782	-0.0242222	-0.00601165	0.421549	0.17288
SP_0042	SPT_0080	SPD_0049	SP_RS00255	SPT_RS00410	SPD_RS00265	Membrane	ENVIRONMENTAL INFORMATION PROCESSING	CELLULAR PROCESSES	NA	Membrane transport	Cellular community	NA	2	comA	Competence-stimulating peptide ABC transporter ATP-binding protein ComA	0.306192	-0.201512	0.0125856	-0.183221	-0.155781	-0.0391148	-0.092905	0.145383	-0.423357	0.385844	0.968094	-0.0731682	-0.0181302	0.233245	0.417408	0.730614	1.20849	1.53242	2.77021	-0.197419	-0.173371	-0.436396	-0.430814	-0.500818	-0.672372	-0.661214	0.251792	0.936229	0.954443	0.69507	0.0490334	-0.687744	-0.919477	-0.148832
SP_0043	SPT_0081	SPD_0050	SP_RS00260	SPT_RS00415	SPD_RS00270	Membrane	ENVIRONMENTAL INFORMATION PROCESSING	CELLULAR PROCESSES	NA	Membrane transport	Cellular community	NA	2	comB	Competence-stimulating peptide ABC transporter permease protein ComB	0.254926	0.145572	-0.0135502	-0.0588259	-0.0842296	-0.121031	-0.112505	0.463125	-0.0977499	0.856276	1.34469	-0.0938796	-0.00663825	-0.185969	0.0745059	0.616732	1.13176	1.54149	3.25194	-0.237622	-0.247533	-0.325862	-0.488958	-0.499525	-0.447177	-0.573455	0.139214	0.951601	1.30003	0.886757	0.095117	-0.739684	-0.966097	-0.0158346
SP_1027	SPT_1079	SPD_0913	SP_RS05100	SPT_RS05340	SPD_RS04865	NA	HYPOTHETICAL/UNKNOWN	NA	NA	NA	NA	NA	1			-0.212293	-0.22286	-0.0168964	-0.0374643	0.00498778	0.132392	0.177318	0.281836	0.847023	1.69129	1.44886	-0.0744629	0.0682613	-0.136888	-0.0521966	0.106943	0.0912466	0.240487	-0.320174	0.27248	1.01123	1.96566	2.4794	3.00588	3.73951	3.77308	-0.238352	0.0193983	-0.144574	-0.529772	-0.742868	-0.618983	-0.274281	1.17805
SP_1029	SPT_1080	SPD_0914	SP_RS05105	SPT_RS05345	SPD_RS04870	Intracellular	GENETIC INFORMATION PROCESSING	NA	NA	Translation	NA	NA	1		RNA methyltransferase	-0.128576	-0.215962	0.0338431	0.0600391	0.186829	0.113628	0.203234	0.414546	0.805638	0.777184	0.537915	-0.0421082	-0.111206	0.0478618	0.173253	0.102155	-0.0227338	0.0125037	-0.28119	0.140818	0.348315	0.668111	0.731706	0.639486	0.758184	1.34397	-0.0152195	0.10976	0.232965	0.440374	0.403009	0.504904	0.659094	0.295407
SP_0561	SPT_0592	SPD_0487	SP_RS02755	SPT_RS02950	SPD_RS02600	Intracellular	METABOLISM	NA	NA	Cofactor and vitamin metabolism	NA	NA	1		PaaD-like protein (DUF59) involved in Fe-S cluster assembly	0.211519	-0.111622	-0.0697493	0.0482767	-0.353133	-0.252101	-0.0126573	-0.222221	0.245104	0.0477794	0.196169	0.0210885	-0.120532	0.198582	-0.0533332	0.145718	0.11784	0.218104	0.185147	0.0694659	-0.209165	0.119467	0.0911844	0.132365	0.166116	0.269647	0.108993	-0.217139	0.00264618	-0.0772147	-0.164729	-0.441936	-0.107635	0.255287
SP_0562	SPT_0593	SPD_0488	SP_RS02760	SPT_RS02955	SPD_RS02605	NA	HYPOTHETICAL/UNKNOWN	NA	NA	NA	NA	NA	1			0.0701595	-0.0220741	0.0284322	0.0856956	-0.04988	-0.345468	-0.234622	-0.424051	-0.253326	-0.295837	-0.286355	-0.10471	0.101813	0.0458192	0.079163	-0.0249872	-0.0903989	-0.0585969	0.348863	-0.0365649	-0.00894993	0.0161024	0.336986	0.330428	0.0341122	-0.301461	-0.0668302	-0.0652348	-0.346661	-0.289791	-0.451684	-0.479631	-0.387278	0.290408
SP_0563	SPT_0594	SPD_0489	SP_RS02765	SPT_RS02960	SPD_RS02610	NA	HYPOTHETICAL/UNKNOWN	NA	NA	NA	NA	NA	1			-0.0188221	0.280991	0.105003	-0.171328	0.0254234	-0.3389	-0.195729	-0.471057	-0.45387	0.0414737	-0.292937	-0.243067	0.0120856	0.0695292	0.241011	-0.0887618	-0.0357807	-0.0716206	0.0955538	-0.110905	-0.153037	-0.00498716	0.0763714	-0.0214773	-0.447315	-0.452616	-0.249042	-0.14296	-0.249641	-0.661569	-0.659146	-0.592804	-0.596459	0.169034
SP_0564	SPT_0595	SPD_0490	SP_RS02770	SPT_RS02965	SPD_RS02615	NA	HYPOTHETICAL/UNKNOWN	NA	NA	NA	NA	NA	1			0.148211	0.272409	-0.150353	-0.0153855	-0.346475	0.343931	-0.18747	-0.185302	0.128372	-0.228309	-0.717331	0.0312131	0.0248157	0.140741	0.310835	-0.195731	-0.0253483	-0.156658	-0.499028	0.0233901	0.241038	0.15698	0.1472	-0.0111025	-0.379386	-0.918035	0.0546678	0.0538517	0.265049	0.364673	0.280575	0.398933	-0.15894	-0.359806
SP_1550	SPT_1492	SPD_1382	SP_RS07645	SPT_RS07415	SPD_RS07275	Intracellular	METABOLISM	NA	NA	Various metabolism	NA	NA	1		Glutathione S-transferase	-0.0897734	0.373885	0.0341828	0.05281	-0.327206	0.273877	0.0330691	-0.11891	-0.0842349	-0.0856655	0.0631082	0.0739434	-0.0376217	0.0827175	0.042767	0.0763015	0.0375336	-0.0937128	-0.147927	0.300458	0.289447	0.0754305	-0.284227	-0.610434	-0.87871	-0.846595	0.417227	0.479661	0.544211	0.749661	0.794796	0.549806	0.395908	-0.224948
SP_1039	SPT_1093	SPD_0920	SP_RS05145	SPT_RS05415	SPD_RS04915	NA	HYPOTHETICAL/UNKNOWN	NA	NA	NA	NA	NA	1			-0.130225	-0.00422446	0.000105621	-0.112053	0.213006	0.154543	0.0317177	0.552724	0.362919	0.470139	-0.525274	0.0938734	0.0144776	-0.146765	-0.0217621	-0.159708	0.591178	-0.81887	-1.75712	0.0261351	0.0903586	-0.198642	-0.610823	-1.09259	-1.23657	0.101169	0.316483	-0.0959374	-0.274851	-0.124022	-0.565177	0.514932	0.171951	-0.282741
SP_1552	SPT_1494	SPD_1384	SP_RS07655	SPT_RS07425	SPD_RS07285	Membrane	ENVIRONMENTAL INFORMATION PROCESSING	NA	NA	Membrane transport	NA	NA	1		Cation efflux family protein	0.0738671	-0.0629919	0.192274	-0.0166058	-0.281109	-0.00162876	0.135131	0.138184	0.190491	0.383423	0.592918	0.102285	-0.0433497	0.0812021	-0.0730689	0.0421061	-0.121511	-0.100472	0.181692	0.176949	0.118288	0.00494202	0.242536	0.197751	0.10918	-0.229111	-0.143448	-0.277589	-0.262085	-0.257202	-0.400875	-0.264632	-0.450188	0.259284
SP_0571	SPT_0602	SPD_0496	SP_RS02805	SPT_RS03000	SPD_RS02645	Intracellular	CELLULAR PROCESSES	NA	NA	Cell division	NA	NA	1		cell filamentation protein Fic-like protein	-0.141453	0.274183	-0.0794015	-0.0979709	0.18923	0.077284	0.247086	0.561227	-0.127348	0.321073	-0.250038	0.237813	-0.139587	-0.0814959	0.0860306	-0.0130274	-0.207546	-0.12212	-0.830938	-0.125157	-0.168708	0.00130733	-0.304935	-0.421225	-0.571609	-0.22766	0.0511624	-0.128207	0.112578	0.349882	0.167533	0.200653	0.385984	-0.0647565
SP_1042	SPT_1097	SPD_0923	SP_RS05160	SPT_RS05430	SPD_RS04930	NA	HYPOTHETICAL/UNKNOWN	NA	NA	NA	NA	NA	1			0.00537002	-0.021513	0.0180967	-0.0423074	0.103058	-0.185022	0.259486	0.107979	-0.512091	0.173207	-0.83667	0.0480953	0.0447216	-0.149704	0.0229427	-0.270988	-0.136663	-1.09826	-1.5864	0.0840509	-0.00913062	-0.163571	-0.764365	-0.647518	-0.769674	-0.375586	0.197041	-0.462714	-0.314814	-0.353089	-0.212914	-0.630825	-0.0121094	-0.0875149
SP_0058	SPT_0096	SPD_0064	SP_RS00330	SPT_RS00490	SPD_RS00340	Intracellular	GENETIC INFORMATION PROCESSING	NA	NA	Transcription	NA	NA	1		GntR family transcriptional regulator	-0.195581	-0.0587246	0.0662416	-0.201959	-0.0437851	-0.16933	-0.0541279	-0.613733	-0.780748	-0.550584	-0.33737	0.140139	0.0999675	0.23074	0.209756	0.566192	0.502379	1.00478	1.02434	-0.0959972	-0.131785	-0.326483	-0.649444	-0.942775	-1.39692	-1.0992	0.0204537	-0.126476	-0.16216	-0.371438	-0.275427	-0.916673	-0.887991	-0.125379
SP_0060	SPT_0097	SPD_0065	SP_RS00335	SPT_RS00495	SPD_RS00345	Intracellular	METABOLISM	NA	NA	Carbohydrate metabolism	NA	NA	1	GanA	Beta-galactosidase 3	-0.284511	-0.457828	-0.0119145	-0.257989	-0.10636	0.273391	0.0675499	-0.837029	-0.499337	0.271124	1.20471	-0.0841004	-0.119908	-0.021915	-0.0614813	0.148922	-0.166328	0.358541	-1.00183	0.0019806	-0.00945977	0.230882	0.28107	0.0318873	-0.179758	1.59826	0.63229	1.12481	1.44154	1.45116	1.02249	-0.0447433	0.975108	0.235219
SP_0061	SPT_0098	SPD_0066	SP_RS00340	SPT_RS00500	SPD_RS00350	Membrane	ENVIRONMENTAL INFORMATION PROCESSING	METABOLISM	NA	Membrane transport	Carbohydrate metabolism	NA	2		PTS system transporter subunit IIB	-0.338394	-0.352183	0.157494	0.0326238	-0.157847	0.204234	0.324806	-0.141615	0.269089	0.541626	1.69284	-0.181012	-0.0389905	0.078726	0.117007	0.14328	0.225404	0.254816	1.29037	-0.137556	-0.0386887	-0.180273	0.0652187	-0.0802523	0.209925	0.879013	0.380411	1.16761	1.42453	1.83922	1.30122	0.903726	0.963362	0.072118
SP_0062	SPT_0099	SPD_0067	SP_RS00345	SPT_RS00505	SPD_RS00355	Membrane	ENVIRONMENTAL INFORMATION PROCESSING	METABOLISM	NA	Membrane transport	Carbohydrate metabolism	NA	2	ManY	PTS system transporter subunit IIC	-0.401937	-0.709072	0.159407	0.111969	-0.240051	-0.265495	0.296749	0.0813271	0.243377	0.961618	1.76468	-0.164313	-0.143901	-0.0134719	0.0105992	0.177487	-0.0865998	0.659542	1.01718	-0.112246	-0.2842	-0.451381	-0.217388	0.013253	0.261488	1.36402	0.337596	0.848014	0.884131	0.910579	1.26775	0.696218	1.5462	0.218392
SP_0063	SPT_0100	SPD_0068	SP_RS00350	SPT_RS00510	SPD_RS00360	Membrane	ENVIRONMENTAL INFORMATION PROCESSING	METABOLISM	NA	Membrane transport	Carbohydrate metabolism	NA	2	ManZ	PTS system transporter subunit IID	-0.313411	-0.38403	0.132786	0.0636935	-0.233499	0.242806	0.480682	-0.215593	0.639058	0.0333666	1.17085	-0.0419059	-0.0541924	0.0299599	0.128667	0.114997	-0.380152	0.275768	0.482741	0.0144793	0.014501	0.0987234	-0.238631	-0.455116	0.116882	1.10469	0.643064	1.06524	1.15741	1.1451	1.1035	1.02914	1.82625	0.0127328
SP_0064	SPT_0101	SPD_0069	SP_RS00355	SPT_RS00515	SPD_RS00365	Membrane	ENVIRONMENTAL INFORMATION PROCESSING	METABOLISM	NA	Membrane transport	Carbohydrate metabolism	NA	2	ManX	PTS system transporter subunit IIA	-0.356552	-0.31126	0.0242808	0.181872	-0.190297	0.198737	0.319426	-0.146078	0.344897	1.10976	1.06107	-0.00116184	-0.193222	-0.0143534	-0.124888	-0.199657	-0.341058	0.625197	0.50575	0.0613122	0.0527938	-0.0370492	-0.0743286	-0.0702764	0.324568	1.35697	0.768454	1.53256	1.42271	1.5066	1.1457	1.45225	1.91404	0.0419919
SP_0065	SPT_0102	SPD_0070	SP_RS00360	SPT_RS00520	SPD_RS00370	Intracellular	METABOLISM	NA	NA	Carbohydrate metabolism	NA	NA	1		sugar isomerase	-0.299225	-0.575394	0.29636	0.0290451	-0.192901	0.0368598	0.3753	0.240439	0.524026	0.0128499	1.02564	-0.00937388	-0.119135	-0.0200332	-0.0208474	-0.039277	0.148049	0.381638	0.981003	-0.0423012	-0.081048	-0.42098	-0.24353	-0.105566	0.262433	1.12081	0.52715	1.24708	0.95161	1.16335	1.42905	1.20761	1.57359	-0.0551729
SP_1067	SPT_1110	SPD_0952	SP_RS05275	SPT_RS05490	SPD_RS05075	Cell Wall	CELLULAR PROCESSES	NA	NA	Cell division	NA	NA	1	FtsW	cell division protein FtsW	0.119035	-0.268045	-0.00233346	-0.0186078	0.18892	-0.202432	0.0654281	-0.0949365	-0.636873	-0.400623	-0.410483	0.0371465	0.0505012	0.0626438	-0.0323241	-0.0891514	-0.285341	-0.510899	-0.950653	-0.251724	-0.171509	-0.0063529	0.168727	0.387226	-0.0397615	-0.582793	-1.07957	-1.51234	-2.0506	-1.57388	-0.968925	-0.729275	-0.681654	0.187718
SP_0588	SPT_0617	SPD_0512	SP_RS02910	SPT_RS03080	SPD_RS02755	Intracellular	GENETIC INFORMATION PROCESSING	NA	NA	Translation	NA	NA	1	pnp	polynucleotide phosphorylase	0.15787	0.0823056	0.0209569	-0.0896736	0.00373278	-0.181929	-0.180706	-0.259767	-0.343198	-0.608252	-0.801963	0.014597	0.0607393	0.0779734	-0.0601406	-0.0567449	-0.129373	-0.192468	-0.258104	-0.105495	-0.0559019	-0.138632	-0.0692812	-0.237663	-0.660337	-0.7394	0.0118201	-0.288976	-1.02026	-1.23029	-1.2816	-1.1947	-1.0147	0.0137209
SP_0073	SPT_0104	SPD_0072	SP_RS00385	SPT_RS00530	SPD_RS00380	NA	HYPOTHETICAL/UNKNOWN	NA	NA	NA	NA	NA	1			-0.158226	-0.0242391	0.00169202	-0.0235635	-0.208262	-0.150094	-0.104477	0.0164127	1.57331	0.353504	1.25142	-0.0443677	0.0489523	0.0847275	0.523991	0.153678	1.48541	1.56316	1.8774	-0.0572415	-0.132919	-0.0133211	-0.0905025	0.384662	1.18119	1.07672	-0.598916	-0.611016	-0.220803	-0.242537	-0.0910643	0.122706	-0.50415	-0.203261
SP_0078	SPT_0111	SPD_0076	SP_RS00405	SPT_RS00560	SPD_RS00405	Membrane	ENVIRONMENTAL INFORMATION PROCESSING	NA	NA	Membrane transport	NA	NA	1	TrkG	Trk family potassium uptake protein	-0.00623186	-0.0744194	0.114662	-0.0553711	-0.34861	-0.223221	-0.026043	-0.223382	-0.454874	-0.0253337	-0.0785137	0.0175099	0.0115019	0.368958	0.3976	0.790693	1.15212	1.82974	2.33672	0.0454919	0.0307232	-0.100789	0.237347	0.307519	0.233118	-0.191719	-0.379399	-0.371092	-0.576707	-0.697966	-1.0765	-1.14318	-1.32091	0.161622
SP_0079	SPT_0112	SPD_0077	SP_RS00410	SPT_RS00565	SPD_RS00410	Membrane	ENVIRONMENTAL INFORMATION PROCESSING	NA	NA	Membrane transport	NA	NA	1	TrkA	Trk family potassium uptake protein	0.0134419	0.288045	-0.0187167	0.0024199	-0.280919	0.0807602	-0.162031	-0.245253	-0.333948	0.0795667	-0.458269	-0.0291795	0.20116	0.120569	0.449612	0.640325	1.15745	1.62414	2.07819	-0.0253152	0.135409	0.10079	0.0236719	0.130475	0.13469	-0.46864	-0.10677	-0.0525235	-0.000212663	-0.416367	-0.757569	-0.913263	-1.1452	-0.162825
SP_0082	SPT_0116	SPD_0080	SP_RS00425	SPT_RS00580	SPD_RS00425	Cell Wall	CELLULAR PROCESSES	NA	NA	Structural proteins	NA	NA	1		Cell wall surface anchor family protein	-0.218493	-0.166241	-0.12656	-0.326281	0.28942	-0.0422001	-0.283183	0.185574	-0.455457	-0.254116	0.330526	-0.0582637	0.0378645	0.0767146	0.334409	0.822842	1.12049	1.87041	3.04144	-0.0309048	-0.205832	0.0243066	0.0142053	0.0803555	0.210149	0.52358	-0.289284	-0.332405	-0.166026	-0.314052	-0.186464	-0.177524	0.445643	-0.083974
SP_0600	SPT_0627	SPD_0522	SP_RS02955	SPT_RS03125	SPD_RS02800	Membrane	ENVIRONMENTAL INFORMATION PROCESSING	NA	NA	Membrane transport	NA	NA	1	vex2	ABC-type lipoprotein export system, ATPase component	0.134273	0.211149	-0.047008	0.128572	0.0926035	0.0574501	0.0433881	0.550108	0.416232	0.265384	0.481654	0.0433254	0.124658	0.132386	0.0595315	0.108674	0.379133	0.610351	0.177586	0.13313	0.118294	-0.00104664	-0.126701	-0.223175	-0.214663	0.202261	1.01813	1.02643	0.585371	0.994334	0.908995	0.939935	1.44546	-0.149053
SP_0084	SPT_0118	SPD_0082	SP_RS00435	SPT_RS00590	SPD_RS00435	Membrane	ENVIRONMENTAL INFORMATION PROCESSING	NA	NA	Signal transduction	NA	NA	1		Sensor histidine kinase	-0.168022	0.0626679	-0.0277001	-0.119218	-0.350373	0.207106	-0.168218	-0.16723	-0.265535	-0.612608	-1.58478	-0.0596099	-0.103037	0.0654578	0.131899	0.293407	0.62766	0.984262	0.686624	0.0876196	-0.0566676	-0.206722	-0.0120842	-0.190349	0.31278	0.138159	-0.106716	-0.21245	-0.605812	-0.719478	-0.71201	-0.593971	-1.09779	-0.32547
SP_0088	SPT_0120	SPD_0086	SP_RS00450	SPT_RS00605	SPD_RS00450	NA	HYPOTHETICAL/UNKNOWN	NA	NA	NA	NA	NA	1			0.119038	-0.298758	0.001012	0.197661	-0.172081	0.320606	-0.0208999	-0.0345488	0.552042	-0.568403	-0.378019	-0.0115275	0.13188	0.12262	0.340691	0.0223267	0.494625	1.42373	2.16523	0.102445	0.134873	0.224589	0.0797061	0.268858	0.350419	0.191151	0.533621	1.07098	0.704494	0.132317	0.251671	-0.088822	-0.535239	-0.185563
SP_0090	SPT_0122	SPD_0088	SP_RS00460	SPT_RS00615	SPD_RS00460	Membrane	ENVIRONMENTAL INFORMATION PROCESSING	NA	NA	Membrane transport	NA	NA	1	LplB	ABC transporter permease	-0.441641	-0.699875	-0.0800145	-0.0817453	-0.110031	-0.133736	-0.153232	-0.449089	-1.54208	0.865932	0.226053	0.0273192	-0.00129536	-0.0946531	0.326313	-0.304366	-0.0709526	0.59628	1.13663	-0.0176399	-0.0619716	0.0622698	0.256945	-0.230267	0.848133	2.32379	0.617524	1.37242	1.52886	1.5608	0.873628	1.16505	0.915913	-0.0321744
SP_0607	SPT_0633	SPD_0528	SP_RS02985	SPT_RS03155	SPD_RS02830	Membrane	ENVIRONMENTAL INFORMATION PROCESSING	METABOLISM	NA	Membrane transport	Amino acid metabolism	NA	2	hisM	ABC-type amino acid transport system, permease component	0.0394135	-0.400093	0.0280585	0.118939	0.220309	-0.0131627	-0.212297	0.336145	0.585065	0.0709628	0.0660421	0.167571	0.051536	0.230318	0.0288089	-0.268067	0.368835	0.31629	0.924456	-0.30093	-0.0259253	0.137175	-0.437241	-0.291721	-0.378238	-0.161198	-0.143398	0.0340848	0.777524	0.73136	1.06555	1.17356	1.31947	-0.167322
SP_0608	SPT_0634	SPD_0529	SP_RS02990	SPT_RS03160	SPD_RS02835	Membrane	ENVIRONMENTAL INFORMATION PROCESSING	METABOLISM	NA	Membrane transport	Amino acid metabolism	NA	2	hisM	ABC-type amino acid transport system, permease component	-0.039024	0.081507	-0.148525	0.101905	0.0901121	0.137193	-0.00431078	0.537502	0.357839	0.740255	0.545325	0.0440092	0.180782	0.0784322	0.274835	0.248578	0.301069	0.325715	1.11237	-0.104362	-0.0541362	0.0301842	-0.323968	-0.0733478	-0.563314	-0.272704	0.045563	0.255198	0.771141	1.14902	1.63035	1.56147	1.25986	-0.196211
SP_0095	SPT_0125	SPD_0091	SP_RS00480	SPT_RS00635	SPD_RS00480	Intracellular	METABOLISM	NA	NA	Various metabolism	NA	NA	1			-0.188635	-0.110258	-0.125694	-0.26838	-0.212275	-0.0183471	0.0915809	0.586527	0.971947	1.80685	1.24368	0.0768013	-0.269359	-0.0664782	-0.026202	0.0562125	0.148391	0.251789	-0.992375	0.145367	0.0890237	-0.266273	-0.323966	-0.682857	-0.107748	-1.04883	-0.362951	-0.635904	-0.988337	-0.970232	-1.04083	-0.18499	-1.29839	-0.545505
SP_0611	SPT_0637	SPD_0532	SP_RS03005	SPT_RS03175	SPD_RS02855	Intracellular	GENETIC INFORMATION PROCESSING	GENETIC INFORMATION PROCESSING	NA	DNA repair and editing	NA	NA	2	recJ	single-stranded-DNA-specific exonuclease RecJ	-0.0130756	-0.140268	0.0237364	-0.0999495	-0.10278	-0.0430677	-0.232323	-0.200453	-0.0807786	-0.0947589	-0.700888	-0.0646337	-0.008074	-0.0555382	-0.203456	-0.270481	-0.464304	-0.588222	-0.900706	-0.0928336	-0.100628	-0.0605681	-0.175848	-0.238417	-0.340984	-0.579954	-0.557878	-0.667502	-0.733628	-1.00971	-0.917897	-0.85534	-0.862499	-0.165735
SP_0097	SPT_0131	SPD_0093	SP_RS00490	SPT_RS00660	SPD_RS00490	NA	HYPOTHETICAL/UNKNOWN	NA	NA	NA	NA	NA	1			-0.106829	-0.364964	0.12326	0.0633402	-0.0281889	-0.435616	-0.0248909	-0.23476	-0.021718	0.497797	0.774837	0.000333245	-0.0419564	0.0569902	0.364879	0.622204	1.21773	1.86001	2.22461	0.0404059	0.199293	0.311843	0.483527	0.179455	0.150174	0.159391	-0.275886	0.0462994	0.350044	0.417313	0.456519	0.472465	0.12975	2.45085
SP_0614	SPT_0639	SPD_0534	SP_RS03015	SPT_RS03185	SPD_RS02865	Intracellular	METABOLISM	NA	NA	Lipid metabolism	NA	NA	1	estA	tributyrin esterase	-0.312922	0.0401836	0.0436661	-0.0454848	0.146388	-0.0132272	-0.106054	-0.147822	0.0314915	0.257658	0.14007	-0.0314952	0.0208614	-0.0616239	0.0112919	-0.158609	-0.0451544	-0.395741	-0.440396	-0.0166388	0.0554992	0.0214643	0.104945	0.0103001	0.0139233	-0.114026	-0.416664	-0.452135	-0.516548	-0.627566	-0.970691	-1.02771	-1.0171	0.0414187
SP_0099	SPT_0133	SPD_0095	SP_RS00500	SPT_RS00670	SPD_RS00500	NA	HYPOTHETICAL/UNKNOWN	NA	NA	NA	NA	NA	1			-0.0487661	-0.741808	-0.177033	-0.105362	0.0514274	-0.239693	-0.291281	-0.540679	-0.645756	0.552054	0.63803	-0.0559271	-0.107272	0.0472207	0.259784	0.476246	1.29298	1.91848	1.8349	0.0792784	0.208606	0.303262	0.545156	0.320044	0.213073	0.267935	-0.533909	-0.0504355	0.0707764	0.0821977	0.222752	0.248215	-0.0685673	2.41744
SP_0100	SPT_0134	SPD_0096	SP_RS00505	SPT_RS00675	SPD_RS00505	Intracellular	GENETIC INFORMATION PROCESSING	NA	NA	Transcription	NA	NA	1			0.00354913	-0.222213	-0.00460985	-0.264591	-0.315643	0.0587812	-0.200058	-0.843437	-0.398286	-0.11087	-0.325489	0.0572217	-0.147306	-0.0892229	0.418002	0.445886	1.05497	2.15579	1.37973	0.0202885	0.0436776	0.443093	0.543287	0.496495	-0.606041	-0.520902	-0.961525	-1.02077	-0.42324	-0.800462	-0.790605	-0.87807	-1.19689	2.03751
SP_0101	SPT_0135	SPD_0097	SP_RS00510	SPT_RS00680	SPD_RS00510	Membrane	ENVIRONMENTAL INFORMATION PROCESSING	NA	NA	Membrane transport	NA	NA	1	CynX	transporter	0.141603	-0.0165596	0.122551	-0.0305108	-0.403886	-0.109249	0.0838869	0.12126	0.132476	0.673084	0.561466	0.149947	0.00226548	0.291651	0.360958	0.646548	1.40938	2.34103	3.76165	0.150709	0.133633	0.0596605	0.339392	0.392345	0.607283	1.04941	-0.12083	0.28239	0.630276	0.749161	0.703409	1.03588	1.29811	0.417618
SP_1093	SPT_1138	SPD_0978	SP_RS05410	SPT_RS05635	SPD_RS05215	NA	HYPOTHETICAL/UNKNOWN	NA	NA	NA	NA	NA	1			0.182877	0.0598573	0.168708	0.104946	0.0683457	-0.144458	0.097201	-0.302018	-0.247359	0.220279	-0.147748	-0.100674	0.0219225	0.0100241	0.123056	0.108372	-0.0930446	-0.624677	-0.871415	0.224666	0.183261	0.23752	0.185158	0.202915	-0.0359459	-0.161692	-0.00198007	0.201277	0.0239912	0.45272	0.848961	0.893948	0.884977	0.120158
SP_0103	SPT_0137	SPD_0099	SP_RS00520	SPT_RS00690	SPD_RS00520	Capsule	METABOLISM	NA	NA	Capsule metabolism	NA	NA	1		Capsular polysaccharide biosynthesis protein	0.0683556	0.00665364	0.0117979	-0.0619553	-0.154006	-0.0536447	-0.143637	-0.466886	-0.53933	-0.515442	-0.950694	-0.0151516	0.0358538	0.221638	0.441156	0.606471	1.06168	1.55496	1.66382	-0.0199506	0.11993	0.330421	0.401379	0.511058	0.250178	0.129143	-0.184849	-0.22651	-0.423586	-0.870777	-0.965514	-0.76296	-0.339483	0.0808892
SP_0104	SPT_0138	SPD_0101	SP_RS00530	SPT_RS00700	SPD_RS00530	Intracellular	METABOLISM	NA	NA	Various metabolism	NA	NA	1		HAD superfamily hydrolase	-0.10049	-0.311189	0.0286936	-0.0344386	-0.189303	-0.333633	-0.0978036	-0.245416	-0.160195	-0.0612619	-0.325526	-0.0804351	-0.212756	0.222559	0.164055	0.25096	0.521255	0.880049	1.32791	0.0210783	-0.198789	-0.227092	0.038675	0.0777483	0.139448	-0.0176663	-0.205699	-0.271868	-0.460558	-0.218004	-0.274233	-0.314374	-0.233711	-0.0885361
SP_0622	SPT_0646	SPD_0541	SP_RS03050	SPT_RS03220	SPD_RS02900	Intracellular	METABOLISM	NA	NA	Various metabolism	NA	NA	1		nitroreductase family protein	0.0825528	0.300422	0.0450078	0.0364714	0.0588717	-0.0714481	-0.109648	-0.262588	-0.262431	-0.0607263	-0.899384	-0.00826237	0.128575	0.068786	0.10544	0.183237	0.150221	-0.0995021	-0.612103	0.203955	0.32166	0.20571	0.465887	0.434971	0.00280505	-0.194565	-0.033571	0.041885	-0.278067	-0.727955	-0.71744	-1.01051	-0.825725	0.214303
SP_0106	SPT_0140	SPD_0103	SP_RS00540	SPT_RS00710	SPD_RS00540	Intracellular	METABOLISM	NA	NA	Amino acid metabolism	NA	NA	1	sdaB	L-serine dehydratase, iron-sulfur-dependent, beta subunit (EC 4.3.1.17)	-0.300858	-0.109485	0.193791	-0.132433	-0.0271363	-0.0310406	-0.0167971	-0.173749	-0.0338309	-0.222057	0.147577	0.174056	-0.0699745	0.0275632	0.0710932	0.409924	0.769709	1.01497	1.60534	-0.0344848	-0.117595	-0.160534	0.2	0.191392	0.437703	0.0993192	-0.274066	-0.48792	-0.532231	-0.276765	-0.331876	0.147899	-0.00258535	-0.105402
SP_0107	SPT_0141	SPD_0104	SP_RS00545	SPT_RS00715	SPD_RS00545	Cell Wall	HYPOTHETICAL/UNKNOWN	NA	NA	NA	NA	NA	1		LysM domain-containing protein	0.782513	0.657061	-0.027673	0.141654	-0.369461	-0.158153	0.194399	0.4428	1.32227	1.81217	2.94664	-0.0457948	0.0250412	-0.0515283	-0.21207	-0.178818	0.417377	1.74171	3.55672	0.0447667	0.0919711	0.189364	0.801426	1.20119	1.57861	1.26336	-0.431216	-0.89449	-1.27778	-1.34998	-1.24316	-0.595611	-0.350506	0.115831
SP_0108	SPT_0150	SPD_0112	SP_RS00550	SPT_RS00760	SPD_RS00585	NA	HYPOTHETICAL/UNKNOWN	NA	NA	NA	NA	NA	1			0.154199	0.417919	-0.0062848	0.00753553	-0.248765	0.0181921	0.0432259	0.634532	0.444225	1.17515	1.82172	-0.2027	0.0999282	-0.16039	-0.0326763	-0.114399	0.577668	1.38875	2.46343	0.284249	-0.089439	0.0107373	0.796432	0.378166	0.8076	1.3556	-0.121189	-0.398183	0.591786	0.583082	0.133472	-0.0368394	0.594899	-0.537084
SP_0628	SPT_0653	SPD_0548	SP_RS03080	SPT_RS03250	SPD_RS02930	Intracellular	METABOLISM	NA	NA	Nucleotide metabolism	NA	NA	1		HIT family protein	-0.155673	0.253453	-0.153751	0.114206	0.115095	-0.131256	-0.291589	-0.344858	0.0801718	0.246904	-0.380249	-0.135926	-0.0476938	-0.0807972	-0.243673	-0.462783	-0.386081	-0.931174	-1.72104	0.166696	0.260678	0.449249	0.531376	0.623337	0.524906	0.467396	0.650661	1.18261	0.446693	0.465734	0.506624	0.484178	0.577669	-0.0165996
SP_0629	SPT_0654	SPD_0549	SP_RS03085	SPT_RS03255	SPD_RS02935	Intracellular	METABOLISM	NA	NA	Amino acid metabolism	NA	NA	1	ldcB	D-alanyl-D-alanine carboxypeptidase	-0.0961235	-0.261046	-0.0734786	-0.0165035	0.0863312	-0.252262	-0.180899	-0.230443	0.0925003	0.0560763	-0.182112	-0.0766633	-0.0413699	-0.112922	-0.0766775	-0.220717	-0.451341	-0.873783	-1.81742	-0.120599	-0.064495	0.0309822	0.183877	0.35318	0.284236	0.0048285	0.165684	0.500602	-0.119471	-0.199243	0.0253123	0.0769926	0.103235	0.0682821
SP_0111	SPT_0145	SPD_0108	SP_RS00565	SPT_RS00735	SPD_RS00565	Membrane	ENVIRONMENTAL INFORMATION PROCESSING	CELLULAR PROCESSES	NA	Membrane transport	Cellular community	NA	2		amino acid ABC transporter ATP-binding protein	0.163275	0.226389	0.100296	0.20765	-0.0179782	0.176317	0.137729	0.229597	0.885151	1.41876	0.993297	-0.110539	0.0717706	-0.100024	0.116784	0.0200539	0.364282	0.517082	1.40599	-0.0369294	-0.120269	-0.113489	-0.175379	-0.291428	0.413359	1.05807	0.252584	0.746631	1.08764	0.941563	1.20926	0.750176	0.956487	0.160695
SP_2030	SPT_1555	SPD_1839	SP_RS10265	SPT_RS07720	SPD_RS09710	Intracellular	METABOLISM	NA	NA	Carbohydrate metabolism	NA	NA	1	recP	transketolase	0.195495	-0.138934	0.00539006	-0.0270865	-0.299046	-0.42492	-0.114662	-0.359886	-0.454645	-0.0648137	-0.443218	0.0677913	0.041444	0.33003	0.483448	0.710143	0.860407	0.95123	0.41888	-0.0562284	-0.136993	-0.0458109	0.05738	0.231501	0.224938	-0.306446	-0.319194	-0.232811	-0.336629	-0.406954	-0.50869	-0.462236	-0.436862	-0.0446581
SP_1615	SPT_2025	SPD_1839	SP_RS07965	SPT_RS10030	SPD_RS09710	Intracellular	METABOLISM	NA	NA	Carbohydrate metabolism	NA	NA	1	RecP1	Transketolase	-0.111438	-0.456643	-0.0246037	0.19507	0.0285257	0.126931	0.400443	1.03791	1.18483	1.93593	1.46824	0.0165297	-0.0789182	0.294377	0.201514	0.384408	0.86726	0.990076	0.851626	0.0475287	0.239561	-0.074213	0.0546552	-0.0163282	0.293022	1.01016	0.751773	0.920517	0.551202	0.467277	0.233668	-0.383655	0.285239	-0.00616111
SP_0636	SPT_0661	SPD_0554	SP_RS03115	SPT_RS03285	SPD_RS02960	Membrane	ENVIRONMENTAL INFORMATION PROCESSING	NA	NA	Membrane transport	NA	NA	1		ABC transporter ATPase	0.0697204	0.117722	0.0946277	0.14052	0.0142909	0.106316	0.0838336	0.43728	0.57561	0.736915	-0.0685364	0.0701902	-0.00784328	0.0032369	-0.0622817	-0.0288877	-0.183867	-0.237969	-0.275778	-0.108383	-0.115592	-0.0945753	-0.0334412	0.0547704	0.461916	0.309758	-0.0240872	0.367473	0.598218	1.01819	1.07228	1.08022	0.668461	0.246949
SP_0117	SPT_0163	SPD_0126	SP_RS00595	SPT_RS00835	SPD_RS00685	Cell Wall	CELLULAR PROCESSES	NA	NA	Cellular community	NA	NA	1		Pneumococcal surface protein A	-0.0241238	-0.116515	-0.0591536	0.0238071	0.0305595	-0.326373	0.134256	0.252247	0.978416	0.971446	0.286835	0.0123968	-0.169467	-0.418908	-0.672987	-0.939621	-1.46005	-2.1185	-2.88685	-0.153583	-0.160565	-0.0743099	-0.0544685	0.0421475	0.660424	0.923282	-0.149125	0.255004	0.358788	0.926861	1.23507	1.69258	1.44085	0.180828
SP_0119	SPT_0166	SPD_0128	SP_RS00605	SPT_RS00845	SPD_RS00695	Intracellular	METABOLISM	NA	NA	Nucleotide metabolism	NA	NA	1		MutT/Nudix family protein	0.0116173	-0.252034	-0.137594	-0.0449922	-0.120219	0.0907636	-0.134657	0.264096	0.512444	0.0268245	-0.182108	-0.0231477	0.0578955	0.190175	0.401785	0.307394	0.872313	1.31587	1.87978	0.00260811	-0.00908616	-0.270279	-0.332452	-0.809691	-0.572097	0.15227	0.143234	0.583307	0.80422	1.1347	0.906972	0.832185	0.560878	-0.330864
SP_0120	SPT_0167	SPD_0129	SP_RS00610	SPT_RS00850	SPD_RS00700	Intracellular	GENETIC INFORMATION PROCESSING	NA	NA	Translation	NA	NA	1	GidA	tRNA uridine 5-carboxymethylaminomethyl modification protein GidA	0.0164602	-0.273298	-0.061395	-0.150383	-0.209299	-0.0672673	-0.0581751	0.318666	0.143312	0.0685578	-0.215982	-0.0742648	0.0572585	0.177708	0.236328	0.337076	0.827598	1.10641	1.65742	0.0113446	-0.131949	-0.356592	-0.452871	-0.896969	-0.582896	-0.0256978	0.213563	0.581473	0.775797	1.04023	0.931538	0.612259	0.428301	-0.287551
SP_0121	SPT_0169	SPD_0130	SP_RS00620	SPT_RS00860	SPD_RS00705	Intracellular	GENETIC INFORMATION PROCESSING	NA	NA	Translation	NA	NA	1		ribonuclease J	0.022334	-0.0524143	0.0199431	-0.0951334	-0.339125	-0.200143	-0.180476	-0.283795	-0.424287	-0.210972	0.204806	-0.0212274	0.00106281	0.0757124	0.209986	0.296011	0.459627	0.748964	1.10495	0.00763043	0.0990216	0.034582	0.154621	-0.0450015	-0.546835	-0.887628	-0.369108	-0.707447	-0.728458	-0.739005	-0.675672	-0.722002	-0.798597	0.0500943
SP_0647	SPT_0669	SPD_0561	SP_RS03165	SPT_RS03330	SPD_RS03005	Membrane	ENVIRONMENTAL INFORMATION PROCESSING	METABOLISM	NA	Membrane transport	Carbohydrate metabolism	NA	2	sgcC	Phosphotransferase system, galactitol-specific IIC component	-0.256397	-0.745001	0.344833	0.179811	-0.152656	-0.0988191	0.305796	0.251271	0.567729	1.43107	1.69785	-0.0980465	-0.162325	-0.0483792	-0.191032	-0.10377	-0.243418	-0.162228	-0.523062	-0.104076	-0.259127	-0.20266	0.0807177	0.214604	0.93683	1.70478	0.377309	0.639461	0.498683	0.665923	0.687825	0.778693	1.29624	0.129131
SP_0124	SPT_0172	SPD_0132	SP_RS00635	SPT_RS00875	SPD_RS00720	NA	HYPOTHETICAL/UNKNOWN	NA	NA	NA	NA	NA	1			-0.0879074	0.0390995	0.029388	0.00268435	-0.118527	-0.051443	0.118086	-0.261649	0.516442	0.424045	0.160916	-0.0357533	-0.0353651	-0.0389013	-0.0219189	0.29834	0.853326	1.3264	3.1643	0.00252985	-0.0139664	0.0189161	-0.217835	-0.222786	0.322632	-1.07624	0.690137	0.996869	0.587912	0.227294	0.529703	0.204291	-0.390724	0.0229392
SP_0125	SPT_0173	SPD_0133	SP_RS00640	SPT_RS00880	SPD_RS00725	Extracellular	CELLULAR PROCESSES	NA	NA	Cellular community	NA	NA	1			NA	0.0104492	-0.00759296	0.088417	0.033546	0.0664207	0.0578811	0.179184	-0.581488	-0.112045	-0.0794094	0.0576087	0.0553728	-0.0082954	-0.00659719	-0.0516828	0.019275	1.41965	2.64499	-0.0514961	0.0334109	0.129476	0.110628	0.274753	0.347181	0.620992	0.2668	0.876532	1.79104	1.49545	0.661911	0.548816	0.689167	0.0337547
SP_0127	SPT_0174	SPD_0134	SP_RS00645	SPT_RS00885	SPD_RS00730	Intracellular	GENETIC INFORMATION PROCESSING	NA	NA	Translation	NA	NA	1			-0.126841	-0.49353	0.112126	-0.0621385	-0.390247	-0.20751	-0.24579	-0.298581	-0.38431	-0.677577	-1.0678	-0.0442753	0.0437942	0.21116	0.184032	0.146883	0.648075	1.21734	1.6291	-0.0926736	-0.165699	-0.256633	-0.215146	-0.213667	-0.100901	-0.341626	-0.534711	-0.730968	-0.627091	-1.25177	-1.0931	-1.38175	-1.228	-0.0729285
SP_0653	SPT_0678	SPD_0568	SP_RS03210	SPT_RS03380	SPD_RS03045	NA	HYPOTHETICAL/UNKNOWN	NA	NA	NA	NA	NA	1		hypothetical protein	0.0153962	0.620417	-0.0544421	-0.0907688	0.0887372	-0.13687	-0.150524	0.240221	0.0575067	0.66927	-0.325092	-0.0321607	0.114844	-0.0792034	0.0762801	0.0712279	0.228302	-0.137087	0.47342	0.139626	0.0211503	-0.0278647	-0.0095446	0.0261518	-0.387831	-0.514975	-0.202451	-0.481519	-0.376089	-0.399217	-0.505443	-0.391055	-0.309728	-0.00923023
SP_0129	SPT_0176	SPD_0136	SP_RS00655	SPT_RS00895	SPD_RS00740	Intracellular	GENETIC INFORMATION PROCESSING	NA	NA	Translation	NA	NA	1		DNA-binding/iron metalloprotein/AP endonuclease	-0.19126	-0.0540262	0.0372046	-0.177604	-0.275156	-0.248306	-0.156557	-0.361812	-0.560867	-0.546928	-0.979883	-0.19424	0.107898	0.167084	0.25023	0.243673	0.686142	0.989681	1.401	-0.143606	-0.107836	-0.185572	-0.162807	-0.0660134	-0.15476	-0.264466	-0.312851	-0.234959	-0.470352	-0.813871	-0.965341	-1.2154	-1.11185	-0.0904951
SP_0658	SPT_0682	SPD_0571	SP_RS03230	SPT_RS03395	SPD_RS03060	Membrane	METABOLISM	NA	NA	Cofactor and vitamin metabolism	NA	NA	1	ccdA	cytochrome c biogenesis protein	-0.165505	-0.28204	0.00777953	-0.0754033	0.133524	-0.0364131	-0.0587112	0.306896	-0.156701	0.32832	0.109638	-0.0262494	-0.0517498	0.119283	0.131559	0.00576981	-0.257757	0.321633	-0.239185	0.0377387	0.090832	0.30008	-0.12743	0.291465	0.0483529	-0.0157252	0.339784	0.155826	0.558097	0.255758	0.131107	0.785587	0.654231	-0.0337741
SP_0137	SPT_0182	SPD_0140	SP_RS00700	SPT_RS00935	SPD_RS00780	Membrane	CELLULAR PROCESSES	ENVIRONMENTAL INFORMATION PROCESSING	NA	Antibiotic response/sensing	Membrane transport	NA	2			0.26357	0.117695	0.0661243	-0.197513	0.1588	0.0378199	0.311406	0.124385	0.0978541	0.379305	-0.306989	0.0989082	0.0306037	0.0722115	0.13653	0.287515	0.663258	1.05878	1.16691	-0.0181769	-0.12871	-0.077814	0.0755337	-0.0014504	0.0704485	1.00249	0.227194	0.385796	0.719776	0.770673	0.0747754	-0.0574612	0.358061	-0.0577745
SP_0141	SPT_0188	SPD_0144	SP_RS00725	SPT_RS00960	SPD_RS00800	Intracellular	GENETIC INFORMATION PROCESSING	NA	NA	Transcription	NA	NA	1		transcriptional regulator, MutR family	-0.0651774	0.0470872	0.0450401	-0.190172	0.047677	-0.366181	-0.300808	-0.522093	0.00437218	-0.465584	-0.34727	0.0253736	-0.240562	-0.118328	-0.151421	0.318849	0.260077	0.771083	1.6744	-0.0508706	0.127301	0.178362	0.193453	0.338187	0.49427	1.0097	-0.368769	0.106281	0.180597	0.169466	0.205583	0.116156	0.193061	0.515495
SP_0663	SPT_0687	SPD_0576	SP_RS03255	SPT_RS03420	SPD_RS03090	NA	HYPOTHETICAL/UNKNOWN	NA	NA	NA	NA	NA	1	ywlG	hypothetical protein	-0.336208	-0.265186	-0.28347	-0.121615	0.163919	-0.0305454	-0.293518	-0.312847	0.189107	0.125304	0.00894173	-0.067656	-0.0197593	-0.221032	0.00286938	-0.428545	-0.00930237	-0.502427	-0.229399	-0.229973	-0.196566	0.0630562	-0.32182	-0.125174	0.00432605	0.194038	-0.0870736	-0.457279	-0.501101	-0.558144	-0.632889	-0.793539	-0.760771	-0.398415
SP_0144	SPT_0190	SPD_0147	SP_RS00740	SPT_RS00970	SPD_RS00815	Membrane	GENETIC INFORMATION PROCESSING	NA	NA	Folding, sorting, degradation	NA	NA	1			0.173964	-0.183395	-0.0440521	0.0151135	0.0823781	-0.139695	-0.0653523	-0.199637	-0.488173	-0.440985	0.285797	-0.0925572	0.0152137	0.0296768	-0.0428683	-0.035825	0.387715	1.07855	1.91181	0.123945	0.235997	0.203247	0.163481	0.27629	0.607148	1.09086	0.136387	0.584542	0.382752	0.438291	0.261774	0.177661	-0.140831	0.406551
SP_0667	SPT_0691	SPD_0579	SP_RS03275	SPT_RS03440	SPD_RS03105	Cell Wall	HYPOTHETICAL/UNKNOWN	NA	NA	NA	NA	NA	1		pneumococcal surface protein	0.318518	0.0152543	-0.0288321	-0.00908339	0.296201	0.208021	-0.0986833	-0.126422	-0.254573	-0.523497	-0.566805	-0.069052	-0.0492988	-0.00724788	-0.0948103	-0.342142	-0.298272	-0.414858	-0.710032	-0.277015	-0.125529	-0.0290494	-0.236756	-0.118763	-0.257432	-0.255786	-0.358779	-0.540769	-0.486871	-0.770366	-0.791934	-0.732885	-0.516528	-0.122493
SP_0668	SPT_0692	SPD_0580	SP_RS03280	SPT_RS03445	SPD_RS03110	Intracellular	METABOLISM	NA	NA	Carbohydrate metabolism	NA	NA	1	gki	glucokinase	-0.021671	0.0440721	0.167941	-0.0249537	0.0343893	0.0361286	0.0516233	0.0164942	-0.333234	-0.404914	-0.822354	0.0465943	0.00357635	-0.0275785	-0.031466	-0.0746129	-0.387922	-0.579026	-1.07756	-0.039104	0.103036	-0.116654	-0.105137	-0.178469	-0.0599666	0.0348046	0.288335	0.0469678	-0.253169	-0.242222	-0.252207	-0.00553025	0.0991452	0.0199299
SP_0669	SPT_0693	SPD_0581	SP_RS03285	SPT_RS03450	SPD_RS03115	Intracellular	METABOLISM	NA	NA	Nucleotide metabolism	NA	NA	1	thyA	thymidylate synthase	0.0344353	-0.0167657	0.0624208	-0.019226	-0.23761	-0.132408	0.0662815	-0.129546	-0.153932	0.119772	-0.466983	0.0160296	-0.0994276	0.132127	0.112352	0.12773	0.104756	0.244014	-0.123754	0.179152	0.162623	0.20572	0.503913	0.506237	0.490716	0.0159968	-0.200556	-0.581638	-0.651648	-0.725296	-0.95016	-0.532996	-0.496958	0.151437
SP_0150	SPT_0197	SPD_0152	SP_RS00775	SPT_RS01005	SPD_RS00840	Intracellular	GENETIC INFORMATION PROCESSING	NA	NA	Folding, sorting, degradation	NA	NA	1			-0.292826	-0.179117	0.00773112	-0.0156635	0.0429268	0.0254748	0.0502483	0.221081	0.369262	-0.593128	-0.346431	-0.00813191	0.0713457	-0.00524603	0.420905	0.493055	1.04695	1.80215	2.28143	-0.0267035	0.0794775	0.0913252	-0.0596308	0.0178444	0.0484828	0.272811	-0.0476511	0.212387	0.461618	0.302089	0.363505	0.357099	0.507675	-0.0930791
SP_0151	SPT_0198	SPD_0153	SP_RS00780	SPT_RS01010	SPD_RS00845	Membrane	ENVIRONMENTAL INFORMATION PROCESSING	NA	NA	Membrane transport	NA	NA	1		ABC transporter ATP-binding protein	0.00270355	0.214064	-0.127682	0.0587669	-0.250083	-0.0584687	-0.0513055	0.0694187	0.165982	-0.0391747	-0.00896022	-0.0734585	0.0789817	0.128277	0.436283	0.410736	1.02923	1.75203	2.88877	0.143552	0.0867689	0.154228	0.279338	0.237273	0.118621	0.21483	0.0816905	0.192037	0.251061	0.408924	0.473265	0.202679	0.135629	-0.0582143
SP_0152	SPT_0199	SPD_0154	SP_RS00785	SPT_RS01015	SPD_RS00850	Membrane	ENVIRONMENTAL INFORMATION PROCESSING	NA	NA	Membrane transport	NA	NA	1		ABC transporter permease	-0.0307354	0.0556345	0.10463	-0.141	-0.164366	0.125798	0.208624	-0.155572	-0.368193	-0.0545153	-0.206463	0.0988336	0.0777065	0.27494	0.416097	0.576116	0.949933	1.415	2.36405	0.13926	0.00150194	-0.186585	-0.0150191	-0.0794035	0.0794751	0.126615	0.25486	0.300963	0.45854	0.43752	0.244099	0.179079	-0.0116122	0.131818
SP_0153	SPT_0200	SPD_0155	SP_RS00790	SPT_RS01020	SPD_RS00855	NA	HYPOTHETICAL/UNKNOWN	NA	NA	NA	NA	NA	1			0.111832	-0.154507	0.12157	0.113356	-0.386723	-0.0959801	-0.097307	-0.2151	-0.21784	-0.557086	0.35091	0.184164	-0.0421426	0.107674	0.258245	0.437881	0.610681	2.00945	2.51576	0.230423	0.123925	-0.0179782	0.169834	-0.468158	-0.732822	-0.348331	0.403897	0.412653	0.274959	0.569554	0.794026	0.292634	0.76308	0.101726
SP_0154	SPT_0201	SPD_0156	SP_RS00795	SPT_RS01025	SPD_RS00860	Membrane	HYPOTHETICAL/UNKNOWN	NA	NA	NA	NA	NA	1			0.0684157	-0.167243	0.143721	0.0732894	-0.0336273	-0.191743	0.0634277	-0.161177	-0.557233	-0.344647	0.364826	0.0913926	-0.175971	0.0113737	-0.113254	0.273573	0.237952	0.90687	1.55383	0.256658	0.169773	0.234539	0.428163	0.482352	0.375266	0.46759	-0.404705	-0.766566	-0.545309	-0.324571	-0.180607	-0.338828	-0.0624171	0.313449
SP_0676	SPT_0700	SPD_0588	SP_RS03320	SPT_RS03485	SPD_RS03150	Intracellular	GENETIC INFORMATION PROCESSING	NA	NA	Transcription	NA	NA	1		Methionine biosynthesis and transport regulator MtaR, LysR family	0.0495236	-0.149932	-0.0506304	-0.00169725	-0.36793	-0.16862	0.0386949	-0.053854	-0.168639	-0.187639	-0.22674	0.0187765	0.0547094	0.0307228	-0.0815009	-0.100902	-0.0666778	-0.389372	-0.295047	0.0235752	-0.0981775	-0.0363317	0.346645	0.236464	-0.0381439	-0.339554	-0.323418	-0.589124	-0.650709	-0.529215	-0.394793	-0.184975	-0.236529	0.119528
SP_0156	SPT_0203	SPD_0158	SP_RS00805	SPT_RS01035	SPD_RS00870	Intracellular	ENVIRONMENTAL INFORMATION PROCESSING	GENETIC INFORMATION PROCESSING	NA	Signal transduction	Transcription	NA	2		DNA-binding response regulator	0.128007	-0.167183	0.204126	0.167271	-0.0687785	-0.0595949	0.0895174	0.161449	-0.141618	-0.241849	0.0720193	-0.0389668	0.0680644	0.268299	-0.0313569	0.410487	0.664924	1.15439	2.13756	-0.0631201	-0.0361819	0.0825514	0.430242	0.215005	0.04494	0.632831	-0.140066	-0.42045	-0.479112	-0.259938	0.0593199	-0.176366	0.154823	0.333035
SP_0157	SPT_0204	SPD_0159	SP_RS00810	SPT_RS01040	SPD_RS00875	NA	HYPOTHETICAL/UNKNOWN	NA	NA	NA	NA	NA	1			0.0707954	-0.0932034	0.119672	-0.0836867	-0.384584	-0.0664291	-0.0488688	-0.329239	-0.682154	-0.170763	-0.812632	0.0383395	0.0839881	-0.0511894	0.0169869	-0.0295859	-0.238277	0.475417	0.49799	0.0884193	0.179734	0.122665	0.120519	-0.127313	-0.844173	-0.903255	0.486719	0.876765	0.626846	0.360072	0.303984	0.103202	0.230731	0.197469
SP_0679	SPT_0703	SPD_0591	SP_RS03335	SPT_RS03500	SPD_RS03165	NA	HYPOTHETICAL/UNKNOWN	NA	NA	NA	NA	NA	1		hypothetical protein	0.169401	0.227513	0.0972719	0.319356	-0.153481	0.366687	0.385181	-0.183312	-0.475146	0.208322	-1.23796	0.21262	0.0803209	0.192028	0.0831947	0.084805	-0.294759	0.112833	-1.10267	0.077231	0.0882166	0.10486	-0.275183	-0.360691	-0.357129	-0.89195	-0.344038	-0.120159	-0.136646	-0.416018	-0.608287	-0.378478	-0.33202	-0.10298
SP_0680	SPT_0704	SPD_0592	SP_RS03340	SPT_RS03505	SPD_RS03170	Intracellular	GENETIC INFORMATION PROCESSING	NA	NA	Translation	NA	NA	1	rsuA-2	Ribosomal small subunit pseudouridine synthase A	0.538722	0.00703427	0.192663	0.0283534	-0.292945	-0.220178	0.139954	0.0545239	0.326347	1.12425	0.785054	0.0841769	-0.0526566	-0.0398693	-0.185329	0.0106796	-0.0398602	0.358159	1.26457	0.0990486	0.186748	-0.0436188	0.407767	0.235907	0.109538	-0.0375706	-0.583788	-0.339292	-0.0716627	0.0124374	-0.150088	0.10651	0.220811	0.241579
SP_0160	SPT_0208	SPD_0162	SP_RS00825	SPT_RS01060	SPD_RS00890	NA	HYPOTHETICAL/UNKNOWN	NA	NA	NA	NA	NA	1			-0.373362	-0.727416	-0.0137149	0.12477	-0.231364	0.339472	0.367571	0.802105	0.67945	0.247564	0.960535	0.0360636	0.10948	-0.107979	-0.0864044	0.0140118	0.739088	1.38896	2.97589	-0.04652	0.0942776	-0.165369	-0.00210979	0.48649	1.0365	0.897062	0.252418	1.03094	0.879567	1.05506	0.868205	0.818895	0.18639	0.276117
SP_0682	SPT_0706	SPD_0594	SP_RS03350	SPT_RS03515	SPD_RS03180	NA	HYPOTHETICAL/UNKNOWN	NA	NA	NA	NA	NA	1		hypothetical protein	0.28609	0.442316	-0.156484	-0.0876864	-0.0839889	0.0258932	-0.0947387	-0.188988	-0.478343	-0.75318	-0.876878	0.0472765	0.16569	-0.0721073	-0.00838445	-0.0533515	-0.20353	-0.461657	-1.06863	0.29259	0.229477	0.120051	-0.0158733	-0.383625	-0.758493	-0.656634	0.0749131	-0.367988	-0.0976397	-0.149745	-0.148559	0.0702369	0.193353	-0.453181
SP_0686	SPT_0708	SPD_0596	SP_RS03360	SPT_RS03525	SPD_RS03190	NA	HYPOTHETICAL/UNKNOWN	NA	NA	NA	NA	NA	1		hypothetical protein	0.124552	0.185902	-0.0752197	0.0135019	0.124799	0.128024	0.18965	0.496509	0.90005	0.790719	1.16511	0.0978746	0.136079	0.0258273	-0.201386	0.0736896	0.30227	0.842424	0.246693	0.0872709	0.0475729	0.00689401	0.00789452	-0.644722	-0.0872451	0.899672	0.55522	0.921046	1.67795	1.97943	1.35124	1.71546	1.96566	0.0543894
SP_0687	SPT_0709	SPD_0597	SP_RS03365	SPT_RS03530	SPD_RS03195	Membrane	ENVIRONMENTAL INFORMATION PROCESSING	NA	NA	Membrane transport	NA	NA	1		putative ABC transporter	-0.0361068	0.192606	0.121661	0.190675	-0.0302997	0.226572	0.304223	0.294611	0.832604	1.50468	0.361763	0.205624	0.0544029	0.245479	-0.0812026	-0.218327	0.446682	1.19752	-0.0395084	0.167841	0.223121	0.249105	-0.0580915	-0.483818	0.153458	0.541023	0.882464	1.68329	2.05846	2.33165	1.64479	1.9746	2.15148	0.302624
SP_0173	SPT_0211	SPD_0165	SP_RS00865	SPT_RS01070	SPD_RS00900	Intracellular	GENETIC INFORMATION PROCESSING	NA	NA	DNA repair and editing	NA	NA	1	mutL	DNA mismatch repair protein MutL	0.16803	-0.0187778	0.0832093	-0.0513399	-0.135206	0.0590241	0.01926	-0.0703124	-0.267905	-2.67515	-1.51727	-0.0167657	0.0107749	0.230841	0.357292	0.488798	0.757448	1.08897	0.511088	0.0467489	0.0842428	0.103918	0.499801	0.551001	0.383259	-0.759487	-0.137384	-0.110427	-0.0113897	-0.0686093	-0.254342	-0.574645	-1.50158	0.319452
SP_0175	SPT_0212	SPD_0166	SP_RS00870	SPT_RS01075	SPD_RS00905	Intracellular	METABOLISM	NA	NA	Cofactor and vitamin metabolism	NA	NA	1	ribH	6,7-dimethyl-8-ribityllumazine synthase (EC 2.5.1.78) ribH	0.0198241	-0.0205221	-0.143954	-0.0311239	0.150312	-0.069511	-0.312579	-0.264292	0.750766	-0.702886	-0.790852	0.0102476	-0.00136979	-0.0132382	-0.323889	0.387604	0.212493	0.744917	0.986037	-0.0508205	-0.139171	0.0308374	-0.0894833	0.27379	0.759626	1.18338	0.377784	1.00583	0.988238	0.70598	1.06027	1.60396	1.75476	0.0860222
SP_0176	SPT_0213	SPD_0167	SP_RS00875	SPT_RS01080	SPD_RS00910	Intracellular	METABOLISM	NA	NA	Cofactor and vitamin metabolism	NA	NA	1	ribAB	3,4-dihydroxy-2-butanone 4-phosphate synthase	-0.0718845	0.0480445	-0.183758	-0.25762	0.481147	0.264243	-0.363739	-0.213327	0.490082	0.280923	-0.960295	0.228541	0.110064	-0.0473307	-0.170409	-0.0544084	0.115934	0.694588	1.02531	-0.0109467	-0.0140965	0.148202	-0.142683	0.187551	1.4381	1.68938	0.647788	1.00044	1.20541	0.850195	1.0872	2.41891	2.39161	0.0111971
SP_0178	SPT_0215	SPD_0169	SP_RS00885	SPT_RS01090	SPD_RS00920	Intracellular	METABOLISM	NA	NA	Cofactor and vitamin metabolism	NA	NA	1	ribD	riboflavin biosynthesis protein RibD	-0.080079	0.133854	-0.0907766	-0.197001	0.322632	0.2375	-0.184993	-0.106886	0.503712	0.817522	-0.166139	0.188761	-0.0894695	-0.0924406	-0.202377	-0.0454609	0.0688128	1.08046	1.24421	0.0487038	-0.0233542	0.1239	0.10391	0.565337	1.34052	1.64135	0.432125	0.818452	0.943106	0.365066	0.903003	1.98791	1.95766	0.193087
SP_0181	SPT_0218	SPD_0172	SP_RS00900	SPT_RS01105	SPD_RS00935	Membrane	GENETIC INFORMATION PROCESSING	NA	NA	Folding, sorting, degradation	NA	NA	1			0.170706	0.207021	0.0596536	-0.0688932	-0.320197	0.0507662	0.0936483	-0.0427556	-0.232311	0.264155	0.421758	0.111088	0.0402058	0.183359	0.312273	0.403593	0.745536	1.33456	1.98524	0.0682484	0.11424	-0.0653023	-0.00549266	-0.0405105	-0.00322068	0.00935647	-0.108931	0.130747	0.171449	0.0159047	-0.32722	-0.46187	-0.420571	-0.148026
SP_0182	SPT_0219	SPD_0173	SP_RS00905	SPT_RS01110	SPD_RS00940	Intracellular	METABOLISM	NA	NA	Amino acid metabolism	NA	NA	1		methylcrotonoyl-CoA carboxylase	-0.0128279	0.166093	0.0685794	-0.070873	-0.240291	0.129702	-0.0535002	-0.036679	-0.199334	0.550123	0.358154	0.0477263	0.0276921	0.143305	0.171154	0.482268	0.53371	0.829925	1.85745	0.160821	0.0960831	-0.0934132	0.0420989	0.0788289	0.361038	0.278912	0.278025	0.603196	1.12057	1.04577	0.70091	0.514853	0.462798	0.104852
SP_1192	SPT_1034	SPD_1052	SP_RS05860	SPT_RS05110	SPD_RS05585	Intracellular	METABOLISM	NA	NA	Carbohydrate metabolism	NA	NA	1	lacB		-0.28571	-0.543313	0.128517	0.118676	0.374175	0.0221636	-0.1742	0.0769797	0.205308	0.381934	-0.326206	0.0424652	-0.112381	-0.26459	-0.440057	-0.87805	-0.986194	-1.81419	-3.31301	-0.233668	-0.0130139	-0.0887636	-0.324952	-0.382176	-0.302596	-0.273436	0.204741	0.846343	0.780214	1.74941	2.07614	2.10962	1.33721	-0.188617
SP_0185	SPT_0221	SPD_0175	SP_RS00915	SPT_RS01120	SPD_RS00950	Membrane	ENVIRONMENTAL INFORMATION PROCESSING	NA	NA	Membrane transport	NA	NA	1		Magnesium and cobalt transport protein CorA	0.000226513	-0.189882	0.0383151	-0.0647696	-0.0901575	-0.340664	-0.0592554	-0.318392	-0.512614	-0.710183	-0.517622	-9.38e-05	0.0419517	0.137128	0.119849	0.435989	0.548533	0.973141	1.88185	-0.0591421	-0.115093	-0.202338	-0.036257	-0.238932	-0.451416	-0.386399	-0.161635	0.0837952	0.149681	0.371116	0.647388	0.318625	0.165768	-0.00358786
SP_0187	SPT_0239	SPD_0177	SP_RS00925	SPT_RS01205	SPD_RS00960	Intracellular	GENETIC INFORMATION PROCESSING	NA	NA	Folding, sorting, degradation	NA	NA	1		peptidase M24 family protein	-0.0416498	-0.277921	-0.0348076	-0.096461	0.00564693	-0.184923	-0.244501	-0.354342	-0.536886	-0.303903	-0.853849	0.0180883	0.00923993	0.120192	0.285284	0.351625	0.486967	0.734163	0.726414	-0.170524	-0.103827	-0.0695034	-0.0787935	0.0148556	-0.0661095	-0.214075	-0.10211	0.076099	-0.266198	-0.783435	-0.975619	-1.19866	-1.10169	-0.023426
SP_0192	SPT_0242	SPD_0180	SP_RS00940	SPT_RS01220	SPD_RS00975	NA	HYPOTHETICAL/UNKNOWN	NA	NA	NA	NA	NA	1			-0.112338	0.127105	-0.0266965	0.0187105	0.199633	0.1811	0.0100758	0.173329	0.689884	1.10734	0.972391	-0.043855	0.0807078	-0.147597	-0.00344285	0.0582956	0.279609	0.99864	1.07969	-0.319606	-0.118402	-0.182816	0.0216794	0.122024	0.265581	-0.0806093	-0.665529	-0.521985	-0.288949	0.125279	0.167351	0.0546313	-0.346545	0.142664
SP_0194	SPT_0244	SPD_0182	SP_RS00950	SPT_RS01230	SPD_RS00985	NA	HYPOTHETICAL/UNKNOWN	NA	NA	NA	NA	NA	1			-0.315305	0.0734419	-0.0744133	0.055626	0.0180799	0.0482403	-0.187041	-0.192992	0.442323	0.523832	0.661871	-0.103154	0.0891893	-0.0750264	0.187165	0.0959231	0.44297	0.677778	0.887323	0.00791382	0.0682616	-0.0536803	0.224717	0.169338	0.1676	-0.19857	-0.173105	-0.0134938	-0.0344794	0.373158	0.45698	0.424075	-0.0330524	0.104361
SP_0197	SPT_0245	SPD_0183	SP_RS00955	SPT_RS01235	SPD_RS00990	Intracellular	METABOLISM	NA	NA	Cofactor and vitamin metabolism	NA	NA	1		Dihydrofolate synthase (EC 6.3.2.12)	-0.395638	-0.00587728	-0.00641793	-0.0105432	-0.0858385	0.145135	-0.0448987	-0.376359	-0.027111	0.0821564	0.301918	-0.0980843	-0.0535259	-0.0371168	0.105724	0.0373872	0.451312	0.89323	1.2912	0.0242431	0.028569	0.151487	0.0470472	0.0549541	-0.101555	-0.199792	-0.00332103	-0.0195439	0.340874	0.360168	0.38086	0.123187	-0.0192874	-0.0850015
SP_0198	SPT_0246	SPD_0184	SP_RS00960	SPT_RS01240	SPD_RS00995	NA	HYPOTHETICAL/UNKNOWN	NA	NA	NA	NA	NA	1			-0.0667681	0.0959912	-0.0151548	-0.239778	-0.197179	0.102566	0.0133749	0.370782	0.609854	0.798986	0.82714	0.0105802	0.0252439	-0.0770172	-0.0621221	0.077817	0.395642	0.56766	1.03976	0.107877	0.294655	0.0539181	-0.171371	-0.42358	-0.138395	-0.260496	0.345119	0.954338	1.02169	0.64582	0.328782	0.361978	-0.0321307	-0.170652
SP_0199	SPT_0247	SPD_0185	SP_RS00965	SPT_RS01245	SPD_RS01000	Membrane	METABOLISM	NA	NA	Lipid metabolism	NA	NA	1		Cardiolipin synthetase (EC 2.7.8.-)	-0.083393	-0.361535	-0.150359	0.163287	0.173822	-0.0265106	0.274949	0.665957	0.732983	0.96414	0.733363	0.0378911	-0.146248	-0.233399	-0.131784	-0.126671	0.334672	0.680542	1.57974	0.000798491	-0.122608	-0.111719	-0.124265	-0.314211	0.251994	0.432544	-0.126468	0.129941	0.738181	0.543715	0.558236	1.00947	0.87063	-0.267471
SP_0200	SPT_0248	SPD_0186	SP_RS00975	SPT_RS01255	SPD_RS01010	Intracellular	CELLULAR PROCESSES	NA	NA	Cellular community	NA	NA	1		Competence-induced protein Ccs4	0.0455656	-0.107435	0.00520834	0.0357553	-0.167641	-0.113279	0.0401731	-0.180523	-0.248056	-0.0594111	-0.266558	0.0219136	0.0711349	0.0456687	0.135095	0.140857	0.498203	0.964542	1.30472	0.0639843	0.0477917	0.0227301	-0.00676541	-0.0597774	-0.0706907	-0.123469	-0.0660701	-0.0118166	-0.0791033	-0.234438	-0.364242	-0.0191373	-0.0163946	-0.190291
SP_0203	SPT_0251	SPD_0188	SP_RS00985	SPT_RS01265	SPD_RS01020	NA	HYPOTHETICAL/UNKNOWN	NA	NA	NA	NA	NA	1			-0.12445	0.362186	-0.192754	0.168637	-0.145925	0.0717372	-0.122994	-0.47484	-0.0283035	-0.367346	-0.546884	-0.62878	-0.393166	-0.769816	0.195504	0.159439	1.15854	1.02741	1.67111	-0.234047	-0.170814	-0.200823	-0.389573	-0.553111	0.059823	0.270381	-0.381729	-0.118843	-0.125316	-0.276933	-0.572324	-0.484526	-0.0673913	-0.631003
SP_0720	SPT_0736	SPD_0626	SP_RS03525	SPT_RS03670	SPD_RS03345	Membrane	ENVIRONMENTAL INFORMATION PROCESSING	METABOLISM	NA	Membrane transport	Cofactor and vitamin metabolism	NA	2	ykoD	Duplicated ATPase component YkoD of energizing module of thiamin-regulated ECF transporter for HydroxyMethylPyrimidine	-0.178524	-0.330399	-0.097805	-0.0251474	0.0884498	0.367201	0.518183	1.14012	1.47462	1.90718	2.1689	0.0663588	-0.0229427	-0.0597176	-0.40518	-0.278858	-0.734329	-0.582761	-0.422617	-0.0250879	-0.0365757	-0.225057	0.310164	0.23685	1.19825	1.33293	-0.174844	0.0695923	0.552779	0.658184	0.597168	0.661183	0.0209196	0.0664338
SP_0205	SPT_0253	SPD_0190	SP_RS00995	SPT_RS01275	SPD_RS01030	Intracellular	METABOLISM	NA	NA	Nucleotide metabolism	NA	NA	1		Anaerobic ribonucleoside-triphosphate reductase-activating protein (EC 1.97.1.-)	0.103719	0.375234	-0.159242	0.236325	0.0699235	0.321428	-0.0130348	0.166145	0.221831	0.563118	0.0917704	-0.519873	-0.381995	-0.438698	-0.220621	0.120531	1.09682	1.38559	2.11799	-0.138091	-0.0750289	-0.0760444	-0.333252	-0.342611	0.22964	0.237589	0.307917	0.810139	1.16064	0.616607	0.267401	0.0438283	0.571346	-0.195417
SP_0722	SPT_0738	SPD_0628	SP_RS03535	SPT_RS03680	SPD_RS03355	Intracellular	GENETIC INFORMATION PROCESSING	METABOLISM	NA	Transcription	Cofactor and vitamin metabolism	NA	2	tenA	transcriptional activator TenA	-0.0503403	-0.361084	-0.00844344	0.154157	-0.105397	0.227286	0.654977	1.0298	2.05888	2.3702	2.27371	-0.0872547	-0.0579693	-0.15037	-0.0270282	-0.538794	-0.397199	-1.66647	-1.2779	0.143178	-0.192867	-0.235067	0.0955596	0.31041	1.62096	1.22601	0.330881	0.290037	1.28099	1.87595	1.69588	1.4211	0.33302	-0.365589
SP_0723	SPT_0739	SPD_0629	SP_RS03540	SPT_RS03685	SPD_RS03360	Membrane	ENVIRONMENTAL INFORMATION PROCESSING	METABOLISM	NA	Membrane transport	Cofactor and vitamin metabolism	NA	2	thiW	Substrate-specific component ThiW of predicted thiazole ECF transporter	0.0344186	-0.0621272	-0.112189	-0.138921	0.0497524	0.281207	0.464438	0.998704	1.48348	2.80165	2.78617	-0.0525733	0.0497275	-0.112108	-0.468823	-0.197314	-0.766767	-1.59568	-0.752821	0.218247	-0.0490573	-0.00525675	0.111963	-0.30071	1.22993	1.97482	0.287017	0.727934	1.51035	2.02449	1.2083	1.20307	0.91647	0.011464
SP_0726	SPT_0742	SPD_0632	SP_RS03555	SPT_RS03700	SPD_RS03375	Intracellular	METABOLISM	NA	NA	Cofactor and vitamin metabolism	NA	NA	1	thiD	bifunctional hydroxy-methylpyrimidine kinase/ hydroxy-phosphomethylpyrimidine kinase	-0.285985	-0.407143	0.0211764	0.0427891	-0.458004	0.0164376	0.218341	0.385268	1.02505	1.87466	1.75045	-0.0110409	-0.345839	-0.226417	-0.877376	-0.717095	-1.52727	-2.36224	-3.17596	0.149761	0.0954913	-0.195302	0.384315	0.219265	1.27363	1.06229	-0.424731	-0.509433	-0.608676	-0.215731	-0.35944	0.251765	-0.609647	-0.014856
SP_0727	SPT_0743	SPD_0633	SP_RS03560	SPT_RS03705	SPD_RS03380	Intracellular	GENETIC INFORMATION PROCESSING	NA	NA	Transcription	NA	NA	1		putative transcriptional repressor	-0.187058	-0.0316142	-0.0784177	0.116207	0.134894	0.451237	-0.112494	-0.355606	-0.170475	-2.28432	-0.13087	-0.110248	0.0748054	-0.176666	-0.00846645	-0.0526013	0.301791	0.357111	-0.239552	-0.536974	-0.157177	0.365367	0.591505	0.798741	1.46731	1.6382	-0.386538	-0.185446	-0.00190746	0.213569	0.172848	0.823104	0.751617	0.210523
SP_0730	SPT_0746	SPD_0636	SP_RS03575	SPT_RS03720	SPD_RS03395	Intracellular	METABOLISM	METABOLISM	NA	Carbohydrate metabolism	Energy metabolism	NA	2	spxB	pyruvate oxidase	-0.141817	-0.326485	0.00687487	-0.11809	-0.230311	-0.459534	-0.088171	0.175383	-0.0163573	0.317658	0.472735	0.0282961	-0.103042	0.0547492	-0.248708	-0.190536	-0.541491	-0.975261	-1.86711	-0.114289	-0.126428	-0.154736	0.240052	0.311869	0.5604	0.503893	-0.603767	-1.62009	-3.02937	-3.11786	-2.98488	-2.50192	-2.02196	0.174389
SP_0221	SPT_0268	SPD_0205	SP_RS01070	SPT_RS01350	SPD_RS01105	Intracellular	GENETIC INFORMATION PROCESSING	NA	NA	Translation	NA	NA	1	rplE	50S ribosomal protein L5	-0.044147	-0.0365606	0.00920725	0.0465623	0.292538	-0.034303	0.048055	0.211043	0.173601	-0.0650165	0.70863	0.0427928	0.0512334	0.10183	0.00805479	-0.0635812	-0.0314156	0.302342	0.764614	-0.235792	-0.333634	-0.324138	-0.758347	-0.982029	-1.45382	-0.63268	0.335055	0.701946	-0.291131	-1.57467	-1.75124	-1.03489	-0.556141	-0.00316287
SP_0742	SPT_0757	SPD_0646	SP_RS03635	SPT_RS03770	SPD_RS03445	NA	HYPOTHETICAL/UNKNOWN	NA	NA	NA	NA	NA	1		DegV family, may bind fatty acids	0.198429	0.31439	0.0882736	0.286017	-0.395901	0.427516	-0.206239	0.369858	-0.118318	-0.103466	-0.127515	-0.00539037	0.122627	0.17449	0.232902	0.213764	-0.379717	0.182515	-0.0621898	0.207394	0.235294	0.698435	1.26404	1.4832	0.177028	1.34155	0.105857	-0.0815032	0.233468	0.796984	0.746392	-0.926904	0.0816921	0.756835
SP_0744	SPT_0759	SPD_0648	SP_RS03645	SPT_RS03780	SPD_RS03455	NA	METABOLISM	CELLULAR PROCESSES	NA	Nucleotide metabolism	Cellular community	NA	2	comEB	Late competence protein ComEB; cytidine and deoxycytidylate deaminase	-0.119213	0.264166	0.116642	0.0558471	-0.123648	0.0154684	0.000242488	-0.470538	-0.36971	-0.180399	-0.755323	0.0453763	-0.0535508	-0.0252029	0.193026	0.0763136	0.0381491	-0.114758	-0.136663	0.196525	0.116944	0.0530529	0.238763	0.225187	0.503383	-0.250739	-0.40449	-0.465567	-0.477518	-0.505679	-0.896921	-0.403725	-0.254234	0.140547
SP_0229	SPT_0275	SPD_0212	SP_RS01105	SPT_RS01385	SPD_RS01140	Intracellular	GENETIC INFORMATION PROCESSING	NA	NA	Translation	NA	NA	1	rplO	50S ribosomal protein L15	0.189912	-0.0584792	0.0226076	-0.0497363	0.126149	0.181068	0.0898271	0.228119	0.345978	0.231384	0.685594	0.00593456	0.0351683	0.0677027	-0.0321334	-0.0410315	-0.0804716	0.0694587	0.417951	-0.267814	-0.173222	-0.265161	-0.722776	-1.0778	-1.55977	-1.00776	0.482454	1.14728	0.349289	-0.884604	-1.18609	-0.403528	-0.32207	0.0560321
SP_1237	SPT_0991	SPD_1095	SP_RS06065	SPT_RS04895	SPD_RS05800	Intracellular	METABOLISM	NA	NA	Various metabolism	NA	NA	1		Acetyltransferase	0.0361641	0.0626611	0.0486591	-0.101983	0.146826	0.0277176	0.0395126	0.187679	0.225075	0.10755	0.41234	0.0643969	-0.0124632	-0.115968	-0.0408555	-0.140525	-0.199565	-0.512198	-0.939772	-0.0101252	-0.0664871	0.108949	0.0311522	0.0296694	0.368835	0.535622	-0.0174617	-0.494344	-0.542491	-0.518216	-0.163989	0.674136	0.638642	-0.0582513
SP_0749	SPT_0763	SPD_0652	SP_RS03665	SPT_RS03800	SPD_RS03475	Cell Wall	ENVIRONMENTAL INFORMATION PROCESSING	METABOLISM	NA	Membrane transport	Amino acid metabolism	NA	2	livK	High-affinity leucine-specific transport system, periplasmic binding protein LivK	0.30694	0.513294	-0.0413482	0.089067	-0.0243954	0.0960625	-0.185768	-0.357035	-0.0286081	-0.420721	0.149773	-0.00550354	0.083807	-0.0365833	0.0215301	0.0417848	0.231819	0.195497	0.376743	0.134781	0.128646	0.162545	0.172403	0.112717	0.016011	0.319429	-0.111401	-0.370837	-0.2823	0.0573044	0.171199	0.132523	0.369556	0.123447
SP_0236	SPT_0282	SPD_0218	SP_RS01140	SPT_RS01420	SPD_RS01175	Intracellular	GENETIC INFORMATION PROCESSING	NA	NA	Translation	NA	NA	1	rpoA	DNA-directed RNA polymerase subunit alpha	0.0905211	0.250358	-0.0344319	-0.0294597	0.16449	-0.156666	-0.228664	-0.181439	-0.365068	-0.667311	-0.214232	0.0677803	0.0114887	0.170185	0.0764556	0.0333515	0.0385329	0.373512	0.467376	-0.0908902	-0.13063	-0.255527	-0.529783	-0.906168	-1.29968	-0.643005	0.424388	0.603075	-0.46269	-1.04204	-0.805478	-0.564202	-0.310928	-0.236338
SP_1245	SPT_0984	SPD_1102	SP_RS06100	SPT_RS04860	SPD_RS05835	NA	HYPOTHETICAL/UNKNOWN	NA	NA	NA	NA	NA	1			0.196521	-0.101441	-0.0415997	-0.0658684	0.162067	-0.0960495	-0.237107	-0.261902	-0.525057	-0.742788	-0.88339	-0.0909328	-0.0588545	-0.0240889	0.00435895	-0.203293	-0.36939	-0.587632	-0.92154	-0.119665	-0.012565	-0.0672839	-0.190531	-0.234719	-0.409013	-0.455329	-0.166709	-0.380461	-0.738751	-1.02087	-0.734688	-0.712117	-0.326423	-0.104093
SP_0242	SPT_0289	SPD_0225	SP_RS01180	SPT_RS01455	SPD_RS01210	Membrane	ENVIRONMENTAL INFORMATION PROCESSING	NA	NA	Membrane transport	NA	NA	1		ABC transporter ATP-binding protein	0.195839	-0.0251138	0.0209665	0.101449	0.134633	0.539022	0.287269	0.680273	0.716114	0.686779	1.27214	0.0431121	-0.0537787	-0.068134	-0.103057	0.32039	0.576417	2.05137	2.8136	0.03849	0.0348739	0.095626	-0.0830437	0.0233906	0.254868	0.735269	0.618791	0.556612	1.2265	1.15166	1.2301	1.36148	0.644368	0.304228
SP_0758	SPT_0772	SPD_0661	SP_RS03710	SPT_RS03845	SPD_RS03520	Membrane	ENVIRONMENTAL INFORMATION PROCESSING	METABOLISM	NA	Membrane transport	Carbohydrate metabolism	NA	2	exp5	PTS system component	-0.0884859	-0.272067	0.201638	0.027583	-0.262568	-0.197218	-0.0223487	0.00692232	0.019988	0.491461	0.794353	-0.00776129	-0.0323392	0.0194445	-0.234151	-0.179754	-0.531189	-0.756713	-1.01521	-0.0485391	-0.0670208	-0.196357	-0.213988	-0.279648	0.0259467	0.311525	-0.284348	-0.648286	-0.750099	-0.45232	-0.289094	-0.438745	0.0206198	0.292272
SP_1249	SPT_0979	SPD_1107	SP_RS06125	SPT_RS04835	SPD_RS05860	Intracellular	METABOLISM	NA	NA	Nucleotide metabolism	NA	NA	1	GuaC	GMP reductase	0.0387823	-0.0451305	-0.0751843	0.0881781	-0.3282	-0.5529	-0.238633	-0.415019	-0.889555	-1.29842	-0.220185	-0.106303	-0.226103	-0.114061	-0.123448	0.0952976	-0.395123	-0.183822	0.118244	0.0243977	0.0881198	0.0288331	0.639246	0.851961	0.122611	-1.54011	-0.798446	-0.698381	-2.07143	-2.06609	-1.19083	-1.37054	-1.74011	0.00503709
SP_0246	SPT_0294	SPD_0230	SP_RS01195	SPT_RS01480	SPD_RS01235	Intracellular	GENETIC INFORMATION PROCESSING	METABOLISM	NA	Transcription	Carbohydrate metabolism	NA	2	DeoR	DeoR family transcriptional regulator	-0.0731209	0.504116	-0.301199	-0.00736558	0.0302422	-0.116927	-0.0405521	0.00348447	1.01568	0.645425	0.991368	-0.078548	-0.201801	-0.407647	-0.781988	-0.526692	-0.551025	0.154253	0.907665	-0.0688546	-0.0321238	0.149229	-0.481513	-0.231383	-0.569269	0.358368	-0.229375	-0.204533	-0.0205025	-0.47609	-0.0322524	0.324572	-0.0113435	-0.254405
SP_0764	SPT_0777	SPD_0665	SP_RS03730	SPT_RS03865	SPD_RS03540	Intracellular	METABOLISM	NA	NA	Nucleotide metabolism	NA	NA	1	pyrDA	dihydroorotate dehydrogenase	-0.0510047	0.0499939	0.0837048	0.0650545	-0.0628697	-0.0148681	-0.0980247	-0.293114	0.0446496	-0.109175	-0.137198	0.0159513	0.0158313	0.190191	0.241338	0.303705	0.268131	0.0776286	-0.333481	0.0106244	0.0141421	-0.0611294	0.0694475	0.397143	0.490268	0.0381216	-0.0533011	0.0348913	-0.123346	0.0393543	0.132934	0.273251	0.396589	0.239454
SP_0250	SPT_0298	SPD_0234	SP_RS01215	SPT_RS01500	SPD_RS01255	Membrane	ENVIRONMENTAL INFORMATION PROCESSING	METABOLISM	NA	Membrane transport	Carbohydrate metabolism	NA	2	CelB	PTS system transporter subunit IIC	-0.186574	-0.30169	-0.0544555	-0.0849429	0.371626	-0.0240785	0.157863	0.275341	0.737746	0.824853	0.982631	0.069904	-0.10237	-0.242442	-0.448768	-0.332281	0.128138	0.321239	0.602792	-0.00196328	-0.163446	0.171248	0.0800291	0.320639	0.925714	1.46698	-0.012335	0.278653	0.753238	0.171173	0.430176	0.82019	1.03114	-0.0874951
SP_0767	SPT_0780	SPD_0668	SP_RS03745	SPT_RS03880	SPD_RS03555	NA	HYPOTHETICAL/UNKNOWN	NA	NA	NA	NA	NA	1	yutD	hypothetical protein	0.0861229	0.378293	-0.194287	0.171952	0.11397	-0.210673	-0.186329	-0.451201	-0.205118	-0.550259	-0.486659	0.0214303	0.119111	0.0235205	0.147651	-0.0500508	-0.075798	-0.412445	-0.253113	0.0414073	0.095109	0.15057	0.113661	-0.123628	-0.289123	-0.222182	-1.12516	-1.27342	-1.27864	-1.13342	-1.16517	-1.24145	-1.13133	-0.040904
SP_0252	SPT_0300	SPD_0236	SP_RS01225	SPT_RS01510	SPD_RS01265	Intracellular	METABOLISM	NA	NA	Carbohydrate metabolism	NA	NA	1		fructose-6-phosphate aldolase	-0.0380734	-0.115776	-0.0546076	0.0884493	0.186968	0.122368	0.0379801	0.479054	0.649663	0.390779	0.171746	-0.0162864	-0.132113	-0.0977754	-0.262448	-0.417624	0.11244	-0.000827553	0.246492	-0.00322721	0.0143018	0.191487	6.17e-05	0.536218	0.795139	1.04149	0.265668	0.371989	0.528823	0.0588601	0.0920717	0.515035	0.783028	-0.186017
SP_0253	SPT_0301	SPD_0237	SP_RS01230	SPT_RS01515	SPD_RS01270	Intracellular	METABOLISM	NA	NA	Carbohydrate metabolism	NA	NA	1	gldA	glycerol dehydrogenase	0.0626052	0.270285	-0.0688087	-0.00168998	0.0476825	0.271344	0.131228	0.197098	0.613705	1.30028	0.34463	-0.0812494	-0.167178	-0.324529	-0.514156	-0.318601	-0.0419944	0.258292	0.447578	-0.0663315	0.0513789	0.142226	0.0587099	0.291636	0.853702	0.845821	0.151168	0.497285	0.832392	0.381107	0.292949	0.501224	0.604546	-0.277657
SP_0255	SPT_0304	SPD_0239	SP_RS01240	SPT_RS01530	SPD_RS01280	Intracellular	GENETIC INFORMATION PROCESSING	NA	NA	Folding, sorting, degradation	NA	NA	1		acetyltransferase	0.0949319	0.0102694	-0.179598	0.0782033	-0.218721	0.00475304	-0.0763746	-0.0739651	0.355865	0.729483	-0.0867529	0.0196809	-0.0703803	0.0559415	0.136988	0.2268	1.03994	1.22196	1.79735	-0.153809	-0.150033	0.0784576	0.480662	0.750104	0.942519	0.620417	-0.561667	-0.141162	0.0517529	-0.254568	-0.163681	-0.150826	-0.389674	0.252527
SP_0256	SPT_0305	SPD_0240	SP_RS01245	SPT_RS01535	SPD_RS01285	Intracellular	METABOLISM	NA	NA	Various metabolism	NA	NA	1		acetyltransferase	-0.251753	-0.287409	-0.0748063	-0.0795253	-0.271337	0.141229	-0.18979	-0.293789	-0.0794166	-0.774109	-0.291346	-0.190691	0.0188816	-0.0624072	0.130088	0.0289435	1.11707	1.13886	1.43042	-0.0692101	0.122478	0.212356	0.0865709	0.816508	0.904585	0.370192	-0.33281	-0.0363404	0.242664	-0.485666	-0.626745	-0.758084	-0.710965	0.128575
SP_0259	SPT_0306	SPD_0241	SP_RS01270	SPT_RS01545	SPD_RS01295	Intracellular	GENETIC INFORMATION PROCESSING	NA	NA	DNA repair and editing	NA	NA	1	ruvB	Holliday junction DNA helicase RuvB	0.217735	-0.1238	-0.0586894	-0.0875933	-0.209958	-0.0714716	-0.189224	-0.199006	-0.112458	-0.621979	-0.43861	0.0333887	-0.0537039	0.123687	0.241495	0.164555	0.49816	1.1217	1.41338	0.00830109	0.0725022	0.310588	0.363157	0.525953	0.367013	0.0451538	-0.549011	-0.528216	-0.610414	-1.10571	-1.33169	-1.41305	-1.16785	0.233492
SP_1269	SPT_0959	SPD_1125	SP_RS06220	SPT_RS04745	SPD_RS05950	Intracellular	METABOLISM	NA	NA	Cell wall metabolism	NA	NA	1	LicA	Choline kinase	0.0958317	0.629205	-0.092913	0.0567375	0.0946622	0.599791	0.231449	0.912091	1.63226	1.3809	1.19612	-0.0222136	0.0253259	-0.119086	-0.182735	-0.199967	-0.366508	-0.775301	-1.51205	-0.0209586	0.169597	0.40318	0.199476	0.275	0.0838972	-0.233367	0.266517	0.330891	-0.0980209	-0.0577268	0.173405	0.348417	0.0939192	0.0702219
SP_0262	SPT_0309	SPD_0244	SP_RS01285	SPT_RS01560	SPD_RS01310	Membrane	METABOLISM	NA	NA	Lipid metabolism	NA	NA	1		phosphatidate cytidylyltransferase	0.035827	-0.0317022	0.253514	0.0423276	-0.113721	0.155048	0.0955922	0.0243634	-0.215826	0.262673	0.0759233	0.0681833	-0.011196	0.125504	0.0884209	0.24614	0.337472	0.831822	0.943659	0.024508	0.0962848	0.269266	0.319849	0.211169	-0.10464	-0.137996	-0.371592	-0.66204	-1.0933	-1.13512	-1.20571	-1.27989	-1.05677	0.171798
SP_0263	SPT_0310	SPD_0245	SP_RS01290	SPT_RS01565	SPD_RS01315	Intracellular	GENETIC INFORMATION PROCESSING	NA	NA	Folding, sorting, degradation	NA	NA	1		eep protein	-0.116993	-0.056185	0.0337548	0.0566795	-0.052304	0.138839	0.0349794	-0.0380345	-0.192253	0.230183	0.165819	-0.145115	-0.0374431	0.0026269	0.143732	0.0604892	0.301361	0.517292	0.964714	0.131414	0.182309	0.23085	0.211832	0.182897	0.0385172	-0.192436	-0.0510804	-0.361227	-0.507143	-0.72644	-0.907835	-1.06213	-0.82757	0.180138
SP_0265	SPT_0312	SPD_0247	SP_RS01300	SPT_RS01575	SPD_RS01325	Intracellular	METABOLISM	NA	NA	Carbohydrate metabolism	NA	NA	1		glycosyl hydrolase	0.108204	0.28808	0.18587	0.0201138	-0.0883982	0.193195	0.128405	0.11293	0.417194	0.89061	1.13613	0.00975505	0.0745396	-0.234406	0.225659	0.150306	0.478548	0.437372	1.44563	0.142954	0.0620838	0.0536302	0.042256	-0.0570061	0.166853	0.322732	0.374745	0.322092	0.370933	0.197554	-0.0631998	-0.0366249	0.0416131	-0.0567766
SP_0784	SPT_1416	SPD_0685	SP_RS03830	SPT_RS07040	SPD_RS03640	Intracellular	METABOLISM	NA	NA	Amino acid metabolism	NA	NA	1	gor	Glutathione reductase	0.166805	-0.13956	-0.0638876	-0.194013	-0.3387	0.014931	0.0507489	0.0212329	-0.311787	-0.132369	-1.89261	0.00762571	-0.118984	0.0145835	-0.0418954	-0.175378	-0.23087	-0.355767	-1.67112	0.216026	0.0249019	0.00943412	0.39073	0.690553	0.923823	0.192872	0.125085	0.342216	-0.00699144	-0.955196	-1.16124	-0.829826	-1.20644	0.232118
SP_0785	SPT_1415	SPD_0686	SP_RS03835	SPT_RS07035	SPD_RS03645	Membrane	ENVIRONMENTAL INFORMATION PROCESSING	NA	NA	Membrane transport	NA	NA	1		ABC transporter, RND-adapter-like protein	0.0681974	0.159985	0.120929	0.285698	0.263671	-0.230916	-0.213664	0.0547631	-0.425309	-0.184197	0.86722	-0.210257	-0.165351	-0.146373	-0.0543355	-0.111827	-0.390457	-0.13814	0.277691	-0.14404	-0.0204061	-0.0111359	-0.228764	-0.59927	-1.91296	-2.27083	-0.262825	-0.205596	-0.451098	-0.56342	-0.232639	-0.513336	-0.612696	0.288462
SP_0273	SPT_0318	SPD_0253	SP_RS01330	SPT_RS01605	SPD_RS01355	Intracellular	GENETIC INFORMATION PROCESSING	NA	NA	Translation	NA	NA	1	fusA	elongation factor G	0.0352678	-0.12814	0.129595	-0.0407918	-0.0446288	-0.204009	-0.037564	0.0947032	-0.0499631	-0.034239	0.336473	0.0620944	0.0109918	0.22839	0.130038	0.243199	0.196522	0.36792	0.361282	-0.0967332	-0.0841902	-0.1967	-0.146549	-0.390253	-0.73775	-0.340787	-0.116808	-0.906299	-1.53462	-1.63334	-1.7325	-1.68465	-1.16147	0.065792
SP_0274	SPT_0319	SPD_0254	SP_RS01335	SPT_RS01610	SPD_RS01360	Intracellular	GENETIC INFORMATION PROCESSING	NA	NA	Replication	NA	NA	1	polC	DNA polymerase III PolC	0.0384668	-0.161557	-0.0221654	-0.037912	-0.0671503	-0.141087	-0.183202	-0.11672	-0.149118	-0.295308	-0.477935	-0.0011676	0.0450474	0.134845	0.219977	0.277598	0.411636	0.758936	0.855386	-0.0420335	-0.140377	-0.0806391	0.00157122	0.0432136	-0.146131	-0.295923	0.0936681	0.133322	-0.0337292	-0.286699	-0.499971	-0.682862	-0.623329	-0.00530657
SP_0790	SPT_1409	SPD_0692	SP_RS03865	SPT_RS07005	SPD_RS03670	NA	HYPOTHETICAL/UNKNOWN	NA	NA	NA	NA	NA	1		hypothetical protein	0.103567	0.355405	-0.0527572	0.214435	0.0434668	0.217223	0.241191	0.382253	0.577899	1.18705	1.58	-0.0404586	0.067269	-0.171309	-0.232363	-0.173284	0.067225	0.214135	0.607068	-0.0570714	-0.00525537	0.0164664	-0.0568786	-0.0745162	0.0429262	0.264472	-0.014148	-0.183171	-0.181663	-0.322777	-0.444246	-0.343699	-0.354403	0.135946
SP_0278	SPT_0323	SPD_0258	SP_RS01355	SPT_RS01630	SPD_RS01380	Intracellular	GENETIC INFORMATION PROCESSING	NA	NA	Folding, sorting, degradation	NA	NA	1		aminopeptidase	-0.00407669	-0.029671	-0.0289213	-0.0618724	-0.0408849	-0.237371	-0.169978	-0.157931	0.270766	0.212094	0.583239	-0.140526	0.00618461	-0.0118877	0.169892	0.232728	0.56779	0.802063	1.19264	-0.174146	-0.0193691	0.0682288	0.113913	0.238477	0.233343	0.0566078	0.225602	0.70135	0.558219	0.446895	0.40197	-0.114701	-0.268892	0.047372
SP_0279	SPT_0324	SPD_0259	SP_RS01360	SPT_RS01635	SPD_RS01385	Membrane	HYPOTHETICAL/UNKNOWN	NA	NA	NA	NA	NA	1			0.252582	0.114682	-0.163853	-0.0840117	-0.206805	-0.0909692	0.00230074	-0.119193	0.305738	0.248131	0.516645	-0.0212137	0.140584	0.00987462	0.320121	0.130811	0.681511	0.72195	1.13784	-0.341403	-0.324247	-0.0845956	-0.0878192	0.262184	0.132647	0.188822	0.187578	0.38068	0.225704	0.373658	0.394739	-0.131246	-0.464448	-0.117937
SP_0280	SPT_0325	SPD_0260	SP_RS01370	SPT_RS01645	SPD_RS01390	Intracellular	GENETIC INFORMATION PROCESSING	NA	NA	Translation	NA	NA	1		ribosomal small subunit pseudouridine synthase A	-0.111824	-0.0078495	0.0366703	0.135323	-0.140741	-0.0122939	-0.0936074	0.00339541	0.497609	0.565575	0.660636	-0.0699376	0.0655574	0.0846575	0.239099	-0.132061	0.117343	0.593914	1.11574	-0.134557	-0.0674964	-0.222332	-0.19258	-0.0941345	-0.0057371	-0.27365	-0.281784	-0.0483988	-0.0176318	-0.187694	-0.132688	-0.0581233	-0.216878	-0.0103677
SP_0795	SPT_1404	SPD_0698	SP_RS03890	SPT_RS06980	SPD_RS03700	NA	METABOLISM	NA	NA	Carbohydrate metabolism	NA	NA	1	ppsA	PEP-utilizing enzymes family protein	-0.0703284	0.4522	-0.164044	0.175048	0.28469	0.293319	-0.131062	0.0865979	0.420498	0.670551	0.531826	-0.0721442	-0.0173698	-0.298236	0.0327212	-0.106087	-0.20031	-0.479243	-1.0902	-0.0226632	0.0955286	0.324078	0.217486	0.572935	0.677426	0.146013	0.143553	-0.0942243	-0.120622	-0.0118595	-0.145088	-0.112405	-0.211767	-0.176416
SP_0282	SPT_0327	SPD_0262	SP_RS01385	SPT_RS01660	SPD_RS01405	Membrane	ENVIRONMENTAL INFORMATION PROCESSING	METABOLISM	NA	Membrane transport	Carbohydrate metabolism	NA	2		PTS system mannose-specific transporter subunit IID	-0.00359112	0.0518092	0.187634	0.0364496	-0.255205	-0.253342	-0.0844614	-0.566486	-0.888945	-1.2166	-0.985306	0.0137508	0.0110036	0.0468847	0.0891438	0.142648	-0.00727927	-0.284936	-0.0282467	0.0652326	-0.196239	-1.09982	-1.5443	-2.50767	-2.40079	-1.19016	-0.166745	-0.923335	-1.30661	-0.877956	-0.674152	-0.612695	-0.474395	-0.526533
SP_0283	SPT_0328	SPD_0263	SP_RS01390	SPT_RS01665	SPD_RS01410	Membrane	ENVIRONMENTAL INFORMATION PROCESSING	METABOLISM	NA	Membrane transport	Carbohydrate metabolism	NA	2		PTS system mannose-specific transporter subunit IIC	0.0771254	-0.239036	0.23364	0.0107076	-0.204454	-0.491766	-0.146414	-0.445738	-0.929804	-1.022	-0.806389	0.0725919	-0.121378	0.314417	0.0150113	0.249542	-0.0578522	-0.120825	0.0178058	-0.23144	-0.573184	-1.24861	-1.73194	-2.51356	-2.41686	-1.40091	-0.739416	-1.56608	-1.83631	-1.45825	-1.01545	-1.03942	-0.709387	-0.365448
SP_0284	SPT_0329	SPD_0264	SP_RS01395	SPT_RS01670	SPD_RS01415	Membrane	ENVIRONMENTAL INFORMATION PROCESSING	METABOLISM	NA	Membrane transport	Carbohydrate metabolism	NA	2		PTS system mannose-specific transporter subunit IIAB	0.6322	0.229388	0.147492	0.117252	-0.120483	-0.492089	-0.151177	-0.38068	-0.753403	-1.31902	-1.01597	0.00152332	0.00243766	0.17075	0.0703664	0.140945	0.0138938	-0.0629466	0.168364	0.0794105	-0.267368	-0.974235	-1.52614	-2.43629	-2.4175	-1.58925	-0.62263	-1.66742	-1.84102	-1.17668	-0.667254	-0.708076	-0.445542	-0.584128
SP_0799	SPT_1400	SPD_0702	SP_RS03910	SPT_RS06960	SPD_RS03720	Membrane	ENVIRONMENTAL INFORMATION PROCESSING	NA	NA	Signal transduction	NA	NA	1	ciaH	Signal transduction histidine kinase	-0.142876	-0.241942	0.100521	0.0405146	0.0143315	0.261306	0.156406	0.147383	0.524516	1.20903	0.739177	0.0621833	0.0182123	0.0959343	0.00791404	0.109886	0.218548	0.262328	-0.196806	0.0916905	0.553732	1.31458	1.62243	2.02224	2.11956	1.97834	-0.091749	-0.00775761	-0.160866	-0.137272	-0.0684275	0.254757	0.62477	0.86213
SP_0286	SPT_0332	SPD_0266	SP_RS01405	SPT_RS01680	SPD_RS01425	Intracellular	METABOLISM	NA	NA	Various metabolism	NA	NA	1		Cof family protein	0.0909139	0.0820514	0.116098	-0.0030273	0.0652325	-0.197429	0.091581	0.0138773	-0.210315	0.182705	-0.10899	0.011581	-0.0442303	0.151776	0.2256	0.554136	0.631768	0.894163	1.07043	-0.00511804	0.0753854	0.0762085	0.294629	0.519548	0.289368	-0.714299	-0.61911	-0.641299	-0.536486	-0.872403	-0.683428	-0.269159	-0.574868	0.353754
SP_0801	SPT_1398	SPD_0704	SP_RS03920	SPT_RS06950	SPD_RS03730	Intracellular	GENETIC INFORMATION PROCESSING	NA	NA	Folding, sorting, degradation	NA	NA	1	prtC	Protease	0.311383	0.0520432	0.0148046	0.0485895	-0.316995	0.0834925	-0.0838082	-0.131418	-0.144753	-0.310068	-0.303382	-0.00751771	-0.0170603	0.0603141	-0.0294135	0.000548914	-0.0569446	-0.0045421	-0.091355	-0.0071322	-0.0514647	-0.24885	-0.08257	-0.255051	-0.106234	-0.424045	-0.0170952	-0.1651	-0.193107	-0.249559	-0.431461	-0.592829	-0.790348	0.0367871
SP_0802	SPT_1397	SPD_0705	SP_RS03930	SPT_RS06945	SPD_RS03735	Intracellular	GENETIC INFORMATION PROCESSING	NA	NA	Replication	NA	NA	1	dinG	DNA polymerase III, epsilon subunit/ATP-dependent helicase DinG	0.082685	0.33167	-0.0194279	0.0849557	0.0189751	0.20534	-0.00972217	-0.181357	-0.0632362	-0.0810579	-0.561077	0.0890719	0.0571317	0.1572	0.128708	0.150601	0.117395	0.0716292	-0.10913	0.153529	0.191483	0.143099	0.140977	0.0765196	-0.0700252	-0.325044	-0.0317916	0.0274416	0.0256352	-0.207739	-0.477275	-0.526204	-0.498966	0.0963507
SP_0803	SPT_1396	SPD_0706	SP_RS03935	SPT_RS06940	SPD_RS03740	Intracellular	CELLULAR PROCESSES	NA	NA	Cell division	NA	NA	1	rodA/ftsW	Rod shape-determining protein RodA	0.44026	0.17628	0.100323	-0.00205076	-0.0727457	-0.117254	-0.0239155	-0.175802	-0.660467	-0.212723	-0.616119	0.0391148	0.0464756	0.239356	0.194748	0.352872	0.279183	0.0777093	-0.304834	0.0781015	0.0871599	0.11518	0.184981	0.114119	-0.13796	-0.228956	0.0544174	0.165975	0.0770756	-0.145817	-0.302659	-0.31032	-0.347557	0.0168331
SP_0290	SPT_0336	SPD_0270	SP_RS01425	SPT_RS01700	SPD_RS01445	Intracellular	METABOLISM	NA	NA	Cofactor and vitamin metabolism	NA	NA	1		Dihydrofolate synthase (EC 6.3.2.12)	0.0848315	0.0243676	0.0364762	-0.106386	-0.0431715	-0.199284	-0.228811	-0.130185	-1.5479	-0.958759	0.144039	-0.051115	-0.033607	0.131838	0.114255	0.094034	-0.59069	-0.0856314	0.666875	-0.135389	-0.0220461	-0.111932	0.0445276	0.082241	-0.916861	-1.7491	-0.198991	0.0269249	0.0427215	-0.228406	-0.476867	-1.59677	-2.47619	-0.0281541
SP_0805	SPT_1394	SPD_0708	SP_RS03945	SPT_RS06930	SPD_RS03750	NA	HYPOTHETICAL/UNKNOWN	NA	NA	NA	NA	NA	1		uncharacterized family of the haloacid dehalogenase-like superfamily, similar to the uncharacterized Lactococcus lactis YsbA	-0.262588	0.0498238	-0.0754345	0.145044	0.0166218	-0.0305242	-0.0584522	-0.105923	-0.0688647	-0.413146	-0.730508	0.0888542	-0.100396	-0.0901434	-0.187058	-0.0232438	-0.370985	-0.202199	-0.481592	0.119547	0.0825683	0.224533	-0.0461078	-0.221902	-0.506399	-0.323119	-0.88987	-1.21981	-1.43436	-1.28796	-1.13244	-1.15978	-0.696398	-0.00627548
SP_0807	SPT_1392	SPD_0710	SP_RS03955	SPT_RS06920	SPD_RS03760	Intracellular	CELLULAR PROCESSES	NA	NA	Cell division	NA	NA	1	ezrA	Septation ring formation regulator EzrA	0.00415913	0.405051	-0.0653048	0.0542991	0.173785	0.253842	-0.0613504	-0.0429945	-0.304156	-0.406955	-0.753308	0.0635089	0.0249133	0.00805117	-0.0838622	-0.138347	-0.272787	-0.422092	-0.919668	0.0769633	0.078572	0.13885	-0.0647696	-0.191286	-0.385188	-0.196133	-0.261328	-0.735965	-0.743721	-0.558152	-0.502224	-0.631266	-0.277406	-0.149217
SP_0302	SPT_0353	SPD_0276	SP_RS01475	SPT_RS01790	SPD_RS01480	NA	HYPOTHETICAL/UNKNOWN	NA	NA	NA	NA	NA	1			-0.0442944	0.0494871	-0.0127674	0.0291459	-0.0203323	0.0676707	0.000561405	-0.024592	0.549512	-0.495613	0.924572	-0.0222799	0.022303	0.0350516	-0.0124629	-0.0706479	-0.0749676	-0.0181282	0.640414	0.106425	-0.0284712	0.0990878	0.0449935	0.21323	0.689814	0.36472	0.479503	0.120602	0.369666	-0.670335	-0.453248	0.961529	-0.0230284	0.158693
SP_0303	SPT_0354	SPD_0277	SP_RS01480	SPT_RS01795	SPD_RS01485	Intracellular	METABOLISM	NA	NA	Carbohydrate metabolism	NA	NA	1	celA	6-phospho-beta-glucosidase	-0.0853579	-0.183761	0.0181702	-0.0434083	0.245385	0.0153942	-0.110768	0.296287	1.22596	0.839029	0.775848	-0.0270894	0.0180881	-0.011024	-0.365722	-0.437499	0.202114	0.982696	0.397184	0.0880335	-0.0731928	0.0354754	-0.0794164	0.377403	1.00584	1.16049	0.109966	0.214157	0.201171	0.102422	-0.179469	0.757098	0.831657	0.11283
SP_0822	SPT_1379	SPD_0718	SP_RS04020	SPT_RS06860	SPD_RS03800	NA	HYPOTHETICAL/UNKNOWN	NA	NA	NA	NA	NA	1	ykuJ	hypothetical protein	0.126359	0.199756	-0.0338621	-0.0770992	-0.337459	0.0919134	-0.116602	-0.286183	-0.492951	-0.365355	-0.518688	0.047903	0.0213098	0.101728	0.0978313	-0.013298	0.0100785	-0.387218	-0.781298	-0.114293	-0.386512	-0.333946	-0.206715	-0.0949067	-0.455997	-0.629126	-0.633637	-1.37176	-1.6992	-1.291	-1.01519	-0.636758	-0.71905	-0.117536
SP_0305	SPT_0356	SPD_0279	SP_RS01490	SPT_RS01805	SPD_RS01495	Membrane	ENVIRONMENTAL INFORMATION PROCESSING	METABOLISM	NA	Membrane transport	Carbohydrate metabolism	NA	2	celB	PTS system cellobiose transporter subunit IIB	0.0200189	NA	0.000702714	-0.0395002	0.123741	-0.00852388	-0.00964369	0.0919776	0.139936	0.613445	1.25663	0.0324118	0.00572503	0.0323113	-0.0167856	-0.0332869	0.0123279	0.347425	0.774122	-0.00615938	0.0487284	-0.0366721	-0.24068	-0.0955082	0.624119	1.04347	0.221307	0.328782	0.196294	-0.335794	0.316947	2.118	0.249007	0.066807
SP_1821	SPT_1742	SPD_1605	SP_RS09035	SPT_RS08675	SPD_RS08485	Intracellular	GENETIC INFORMATION PROCESSING	NA	NA	Transcription	NA	NA	1			-0.0208333	0.0055992	-0.0793804	0.173225	-0.0384867	0.454469	0.00268194	0.0301181	0.522894	0.511878	0.127166	0.0946104	-0.10291	-0.195136	-0.199287	-0.522127	-0.756476	-0.993225	-0.633428	0.0103456	-0.104128	0.0917381	-0.0279952	0.275566	0.394199	0.76569	-0.492378	-0.559372	-0.0824195	-0.174081	-0.210598	-0.185979	0.235398	0.120617
SP_0310	SPT_0360	SPD_0283	SP_RS01510	SPT_RS01825	SPD_RS01515	Membrane	ENVIRONMENTAL INFORMATION PROCESSING	METABOLISM	NA	Membrane transport	Carbohydrate metabolism	NA	2	celD	cellobiose phosphotransferase system IIC component	0.324306	-0.172276	-0.0112072	-0.0145843	-0.205732	-0.0322762	0.0373976	0.646753	0.782497	1.35033	-0.0401152	0.0577525	0.0361618	0.0520842	0.192156	0.276396	0.0656398	0.345833	0.209836	-0.042561	0.0310627	-0.0790988	-0.129204	0.378471	1.25847	1.73457	0.102005	0.716916	0.436308	0.226937	0.046146	0.229168	1.26007	0.28902
SP_0311	SPT_0361	SPD_0284	SP_RS01515	SPT_RS01830	SPD_RS01520	NA	HYPOTHETICAL/UNKNOWN	NA	NA	NA	NA	NA	1			-0.117461	-0.315195	0.0775903	-0.0903948	0.159063	-0.21064	0.343322	-0.0073019	-0.568102	-0.0991624	-0.635654	0.100516	-0.0290935	-0.0206945	0.124524	0.195581	0.458705	1.06287	0.74919	-0.553908	-0.0761207	-0.181569	-0.741506	-0.0514032	0.798086	0.137392	-0.511715	-0.436341	-0.752937	-0.793031	-0.882337	-0.815172	-0.976472	0.213882
SP_0312	SPT_0362	SPD_0285	SP_RS01520	SPT_RS01835	SPD_RS01525	Intracellular	METABOLISM	NA	NA	Carbohydrate metabolism	NA	NA	1		glycosyl hydrolase	-0.0269342	0.0682357	-0.216304	-0.160981	0.138017	0.0873216	-0.174263	-0.094182	-0.151354	-0.25269	-0.949748	0.103153	0.0181661	0.0445109	0.332715	0.287755	0.542238	0.635616	-0.0351423	-0.00107825	-0.200334	0.0199567	-0.109457	0.288963	0.640341	0.576498	0.276942	0.501369	0.778672	0.375531	-0.0523032	-0.203921	-0.40632	-0.155869
SP_0313	SPT_0363	SPD_0286	SP_RS01525	SPT_RS01840	SPD_RS01530	Intracellular	METABOLISM	NA	NA	Various metabolism	NA	NA	1		glutathione peroxidase	0.213559	-0.0168935	0.143465	0.115525	-0.406754	0.0361156	0.0756917	-0.165945	0.286111	0.963371	0.479304	0.157382	0.0793205	0.00554601	0.302445	0.216662	0.375825	0.844746	1.37967	0.160009	0.229195	0.261771	0.464906	0.398959	0.928318	0.671839	0.303304	0.864379	1.2675	1.65041	1.77028	2.52735	2.33762	0.121609
SP_0834	SPT_1368	SPD_0729	SP_RS04075	SPT_RS06805	SPD_RS03855	Extracellular	CELLULAR PROCESSES	NA	NA	Cellular community	NA	NA	1		hemolysin-related protein	0.066148	-0.0139018	0.0233414	0.0889251	0.180687	0.0337919	0.179328	0.299401	0.284075	-0.0205268	0.11436	0.049111	0.0313785	0.0649611	0.07537	0.197717	0.270557	0.197927	0.262316	-0.0140145	-0.0572591	-0.0106248	0.0954116	-0.115801	0.193801	0.451047	0.089188	0.0916631	-0.118387	0.114073	0.28062	0.316654	0.318539	-0.140112
SP_0317	SPT_0366	SPD_0289	SP_RS01540	SPT_RS01855	SPD_RS01545	Intracellular	METABOLISM	NA	NA	Carbohydrate metabolism	NA	NA	1		keto-hydroxyglutarate-aldolase/keto-deoxy- phosphogluconate aldolase	-0.237054	-0.411972	0.0753682	-0.0563244	-0.111839	-0.19729	-0.0705538	0.305563	0.86806	3.58515	3.80023	0.0379955	-0.00089328	0.0224219	-0.0957974	-0.0868409	0.372212	0.44901	0.899931	-0.0741735	0.00693279	-0.0250167	-0.136255	0.694993	0.265325	0.862072	-0.00168317	1.43348	0.782723	-0.301418	0.687649	0.0951984	0.704635	0.184997
SP_0318	SPT_0367	SPD_0290	SP_RS01545	SPT_RS01860	SPD_RS01550	Intracellular	METABOLISM	NA	NA	Carbohydrate metabolism	NA	NA	1		Carbohydrate kinase	-0.435358	-0.487977	0.101194	-0.00745553	0.123616	-0.0403854	-0.120594	0.305287	1.2744	1.99502	3.20531	0.00324406	-0.0893363	-0.065238	0.0328239	-0.417087	0.605008	0.332583	0.623375	0.00120378	-0.257323	0.153083	-0.0713	0.292772	0.243654	0.675945	0.197095	0.557643	0.715521	0.674022	-0.0061813	0.0945838	0.462985	0.222307
SP_0319	SPT_0368	SPD_0291	SP_RS01550	SPT_RS01865	SPD_RS01555	NA	HYPOTHETICAL/UNKNOWN	NA	NA	NA	NA	NA	1			-0.503646	0.0765953	-0.0449981	-0.0184297	-0.142498	-0.135571	0.140051	0.28711	0.62877	1.88463	3.04086	-0.0453441	0.0168997	-0.0874248	0.0229389	0.121909	0.182112	0.793797	1.46351	-0.0042519	-0.0341062	-0.0789638	0.0735025	0.117778	-0.00174584	0.281199	0.331914	0.24753	-0.136016	0.305998	-0.192954	-0.712185	-0.0240534	-0.142851
SP_0320	SPT_0369	SPD_0292	SP_RS01555	SPT_RS01870	SPD_RS01560	Intracellular	METABOLISM	NA	NA	Carbohydrate metabolism	NA	NA	1		gluconate 5-dehydrogenase	-0.256376	-0.559103	0.0845874	-0.0699377	0.128232	-0.0340048	0.0243534	-0.155194	1.04543	2.90957	3.32485	-0.0154309	-0.0676961	-0.0114045	0.0365399	-0.0413904	0.653581	0.948044	1.03049	0.00298981	-0.0516145	0.134476	-0.0369958	0.159433	0.485454	0.449414	-0.0263951	0.160282	-0.0914938	-0.46063	-0.499742	0.496007	0.769752	0.340174
SP_0322	SPT_0371	SPD_0294	SP_RS01565	SPT_RS01880	SPD_RS01570	Intracellular	METABOLISM	NA	NA	Various metabolism	NA	NA	1		glucuronyl hydrolase	0.17243	-0.445314	0.106226	-0.020017	0.08501	0.0300708	-0.178189	0.516519	0.546663	1.30735	2.17021	0.0112954	0.0396802	-0.00503856	0.121285	0.0345668	0.90107	0.951743	2.10854	-0.0607832	-0.0212738	0.0762345	-0.198555	0.134807	0.18916	1.03973	-0.12695	0.48311	0.889717	0.964693	0.402825	-0.367943	0.493255	0.124081
SP_0842	SPT_1361	SPD_0736	SP_RS04120	SPT_RS06770	SPD_RS03895	Intracellular	METABOLISM	NA	NA	Nucleotide metabolism	NA	NA	1	pyn	pyrimidine-nucleoside phosphorylase	-0.0670547	-0.222684	-0.0401412	0.141649	0.16584	-0.15703	-0.15741	-0.118095	-0.136665	-0.29628	-0.166753	-0.0987081	-0.0170753	-0.107316	-0.120851	-0.360905	-0.338101	-0.807672	-0.640957	-0.243313	-0.0665175	0.100873	-0.0817572	0.0203771	-0.164341	0.0999733	-0.807028	-0.943739	-0.956556	-0.647253	-0.44875	-0.786331	-0.28071	0.0363527
SP_0843	SPT_1360	SPD_0737	SP_RS04125	SPT_RS06765	SPD_RS03900	Intracellular	METABOLISM	NA	NA	Carbohydrate metabolism	NA	NA	1	deoC	deoxyribose-phosphate aldolase	-0.0760106	-0.0729021	0.0123151	-0.115606	0.1654	-0.200677	-0.188022	-0.239963	-0.508835	-0.597841	-0.450433	-0.158665	-0.0780588	-0.183789	-0.210639	-0.287864	-0.513961	-0.562941	-0.32834	-0.150251	0.0514856	0.151897	-0.166254	-0.219543	-0.880301	-1.27887	-0.68349	-0.850952	-0.711218	-0.799215	-0.919587	-1.46234	-1.31914	0.0904365
SP_0844	SPT_1359	SPD_0738	SP_RS04130	SPT_RS06760	SPD_RS03905	Intracellular	METABOLISM	NA	NA	Nucleotide metabolism	NA	NA	1	cdd	cytidine deaminase	-0.25622	0.192478	-0.0669638	0.148683	0.139748	-0.0295006	-0.283141	-0.403132	-0.508046	-0.604346	-0.537509	-0.179103	0.00103518	-0.142139	-0.014774	-0.321319	-0.583701	-0.72864	-0.399752	0.0295086	0.140123	0.214227	0.132089	0.0723158	-0.6761	-1.03613	-0.149524	-0.282016	-0.200526	-0.234581	-0.394569	-1.05277	-0.946572	-0.0422738
SP_0845	SPT_1358	SPD_0739	SP_RS04135	SPT_RS06755	SPD_RS03910	Membrane	ENVIRONMENTAL INFORMATION PROCESSING	NA	NA	Membrane transport	NA	NA	1		Periplasmic binding domain of basic membrane lipoprotein	0.08459	-0.139748	0.0137063	-0.0860144	-0.18795	-0.379231	-0.408453	-0.824393	-1.25366	-1.51241	-1.22582	-0.0328314	0.0722878	0.197335	0.212337	0.0941316	-0.301235	-0.546869	-1.03275	-0.0863939	-0.119611	-0.295271	-0.505851	-0.650877	-1.38545	-1.53662	0.120166	0.136533	-0.0550697	0.306203	0.531258	-0.232796	-0.463132	-0.288341
SP_0327	SPT_0376	SPD_0300	SP_RS01590	SPT_RS01905	SPD_RS01595	Intracellular	METABOLISM	NA	NA	Carbohydrate metabolism	NA	NA	1			-0.017424	-0.0730943	0.1415	0.163701	-0.0466725	0.195863	0.492075	0.866209	1.33823	1.37393	2.24631	0.0689456	-0.0139986	0.0348303	0.204222	0.383863	0.894464	1.82835	3.26793	-0.00428444	-0.130253	-0.104929	0.234738	-0.14428	0.314364	1.3621	-0.028057	-0.093396	1.02478	0.58858	0.072848	-0.223932	0.28782	-0.110108
SP_0330	SPT_0377	SPD_0301	SP_RS01605	SPT_RS01910	SPD_RS01600	Intracellular	GENETIC INFORMATION PROCESSING	METABOLISM	NA	Transcription	Carbohydrate metabolism	NA	2	RegR	Sugar binding transcriptional regulator RegR	-0.0840211	-0.253422	-0.0637848	-0.0539631	-0.180968	-0.170064	-0.105962	0.053676	-0.0593115	-0.0239957	-0.594488	0.0399966	-0.0244125	-0.110662	0.0866056	0.0108346	-0.244448	0.0360291	-0.49976	-0.0512542	-0.0196272	-0.153924	-0.0522771	0.0889669	0.534282	0.278494	-0.333276	-0.475348	-0.856544	-1.21446	-0.985226	-0.886293	-1.2071	-0.15779
SP_0332	SPT_0382	SPD_0302	SP_RS01620	SPT_RS01925	SPD_RS01610	NA	HYPOTHETICAL/UNKNOWN	NA	NA	NA	NA	NA	1			-0.0384235	0.00749725	-0.0708284	-0.0205277	-0.0828883	0.0797807	0.0915328	-0.34135	0.255061	0.513431	0.78186	0.0199651	-0.0823934	-0.0161259	0.0536131	0.181227	0.365256	0.939736	1.3577	0.138103	0.116858	0.0983512	0.0528133	-0.0163887	-0.0332623	0.458644	-0.221938	0.767172	1.13279	1.17236	1.19902	0.8782	0.947952	0.214942
SP_0334	SPT_0384	SPD_0304	SP_RS01630	SPT_RS01935	SPD_RS01620	Intracellular	GENETIC INFORMATION PROCESSING	NA	NA	Translation	NA	NA	1	MraW	S-adenosyl-methyltransferase MraW	-0.18464	-0.0209921	-0.151121	0.108321	-0.0969671	-0.199858	-0.251449	-0.449943	-0.370109	-0.649421	-0.812525	-0.105103	-0.00319025	0.101295	0.163826	-0.0324033	0.188825	0.230099	0.543835	-0.0297375	0.0422534	0.175053	-0.0112075	0.17711	-0.085739	-0.574957	-1.01843	-1.08937	-1.19806	-1.70147	-1.57516	-1.84428	-1.66141	-0.0974029
SP_0336	SPT_0386	SPD_0306	SP_RS01640	SPT_RS01945	SPD_RS01630	Cell Wall	METABOLISM	CELLULAR PROCESSES	NA	Cell wall metabolism	Cell division	NA	2		Penicillin-binding protein 2x	0.0373453	0.16991	-0.0106606	-0.0317078	-0.156809	-0.0827966	-0.0945213	-0.309352	-0.465853	-0.44987	-0.868336	0.009583	0.0713116	0.120446	0.237121	0.260256	0.280674	0.368614	0.408886	-0.00827204	-0.00578338	0.0614562	0.136119	0.0362364	-0.205039	-0.379271	-0.539214	-0.599871	-1.04424	-1.29047	-1.30069	-1.52444	-1.45891	-0.0569881
SP_0856	SPT_1348	SPD_0749	SP_RS04195	SPT_RS06700	SPD_RS03970	Intracellular	METABOLISM	NA	NA	Amino acid metabolism	NA	NA	1	ilvE	branched-chain amino acid aminotransferase	-0.0681786	-0.0808344	-0.167142	-0.0532346	0.147512	-0.146324	-0.234848	-0.318359	-0.16004	-0.367561	-0.275257	0.00382179	-0.0374343	-0.0660847	-0.0212952	-0.105131	-0.0175278	-0.187004	-0.430765	0.0871742	0.0672392	0.0865307	0.123143	0.0955012	0.0586954	0.36342	-0.17256	-0.395439	-0.338863	-0.201309	-0.35365	-0.126342	0.174135	0.00991331
SP_1374	SPT_0899	SPD_1208	SP_RS06735	SPT_RS04460	SPD_RS06375	Intracellular	METABOLISM	NA	NA	Amino acid metabolism	NA	NA	1	AroC	Chorismate synthase	-0.0475555	0.19082	-0.0516282	0.019679	-0.123585	0.0235822	-0.101164	-0.121871	0.074447	-0.132331	-0.139827	-0.121322	-0.0362951	-0.0677915	-0.0460138	-0.142591	-0.108055	-0.371055	-0.834826	0.147567	0.0733954	0.144661	0.304218	0.285491	0.351891	-0.00439452	0.185351	-0.0335357	-0.464313	-0.705983	-0.838228	-0.925679	-0.973762	-0.00319715
SP_0340	SPT_0389	SPD_0309	SP_RS01655	SPT_RS01960	SPD_RS01650	Intracellular	METABOLISM	NA	NA	Amino acid metabolism	NA	NA	1		S-ribosylhomocysteine lyase (EC 4.4.1.21)	-0.0880586	-0.506249	-0.0297259	-0.0337407	-0.234284	-0.450336	0.151772	0.0315551	0.201844	0.623282	0.762196	0.0351857	0.00346597	0.198795	0.279979	0.40813	0.522932	0.664251	0.527314	-0.241559	-0.435627	-0.479547	-0.0251225	0.150135	0.155711	0.120433	-0.18546	-0.0370555	-0.49495	-0.346342	-0.192892	-0.19349	-0.272337	0.00215269
SP_0341	SPT_0390	SPD_0310	SP_RS01660	SPT_RS01965	SPD_RS01655	NA	HYPOTHETICAL/UNKNOWN	NA	NA	NA	NA	NA	1			-0.0468992	-0.22729	0.0724739	-0.11969	-0.123663	-0.221277	-0.151473	-0.334932	-0.334621	0.165124	0.198015	-0.0553213	0.0794722	0.159649	0.344157	0.421682	0.550054	0.628021	0.607614	0.00461522	0.10125	0.0360907	0.159548	0.118997	0.165974	-0.0582457	-0.196758	-0.487481	-0.631509	-1.22842	-1.48995	-1.52968	-1.42389	-0.00396072
SP_1852	SPT_1769	SPD_1633	SP_RS09190	SPT_RS08815	SPD_RS08630	Intracellular	METABOLISM	NA	NA	Carbohydrate metabolism	NA	NA	1	galT2	galactose-1-phosphate uridylyltransferase	0.00578568	-0.53886	0.201661	0.0879631	-0.181057	0.0694185	0.220597	0.322431	0.0821358	0.310189	1.34711	-0.0386273	-0.179133	-0.235586	-0.340653	-0.426595	-0.881717	0.208264	1.64369	-0.0235342	-0.0727992	0.2505	0.164508	0.0704206	-0.170786	0.18076	0.53894	0.79671	1.54421	2.3893	2.35926	1.23125	0.861992	0.07334
SP_0346	SPT_0392	SPD_0315	SP_RS01690	SPT_RS01990	SPD_RS01680	Capsule	METABOLISM	NA	NA	Capsule metabolism	NA	NA	1	cps4A	capsular polysaccharide biosynthesis protein Cps4A	0.061612	0.0773181	-0.0615394	0.0395164	0.0333282	-0.0812381	-0.124709	-0.212042	-0.428312	-0.4114	-0.153874	0.0192442	-0.0822129	-0.0177825	-0.150214	-0.0374588	-0.166131	-0.0379584	0.517408	0.0903161	0.0398566	0.00066976	-0.249528	-0.54281	-0.714328	-0.494009	-0.928521	-1.11313	-0.977221	-0.917027	-0.918211	-1.24233	-1.13824	-0.136107
SP_0867	SPT_1334	SPD_0762	SP_RS04270	SPT_RS06630	SPD_RS04045	NA	METABOLISM	NA	NA	Cofactor and vitamin metabolism	NA	NA	1	sufC	Fe-S cluster assembly ATPase SufC	-0.111161	-0.385875	-0.17026	-0.218878	-0.0281237	-0.0865348	0.160447	0.488166	0.81952	1.10008	0.534484	-0.0425578	-0.303931	-0.14495	-0.439567	-0.512917	-0.849185	-1.49291	-2.22181	-0.0737632	-0.22216	-0.444095	-0.531287	-0.549201	-0.0819112	-0.559214	-0.3162	-0.852664	-1.20649	-1.1346	-0.949976	-0.443537	-1.32417	-0.467576
SP_0868	SPT_1333	SPD_0763	SP_RS04275	SPT_RS06625	SPD_RS04050	NA	METABOLISM	NA	NA	Cofactor and vitamin metabolism	NA	NA	1	sufD	Fe-S cluster assembly scaffold protein sufD	-0.157033	-0.413325	-0.240929	-0.319002	-0.034354	-0.207582	-0.203976	0.256549	0.518351	0.714583	0.402101	-0.108402	-0.300024	-0.270886	-0.392847	-0.692855	-0.907164	-1.5662	-2.39232	-0.00962113	-0.246159	-0.355406	-0.486842	-0.539403	-0.196531	-0.518617	-0.125756	-0.71808	-1.02619	-1.06587	-0.949694	-0.689911	-1.36476	-0.5695
SP_0368	SPT_0411	SPD_0335	SP_RS01795	SPT_RS02075	SPD_RS01785	Cell Wall	CELLULAR PROCESSES	CELLULAR PROCESSES	NA	Structural proteins	Cell community	NA	2		cell wall surface anchor family protein	-0.311246	-0.547687	-0.000228838	0.0598128	0.137638	-0.328166	-0.0423643	0.0835439	0.409767	0.153215	0.88183	-0.104508	-0.260763	-0.482254	-0.6512	-0.763527	-1.06019	-1.3836	-0.985179	-0.200103	-0.24957	-0.400832	-0.351661	-0.306273	0.634805	1.7591	0.224346	0.504188	0.530687	1.09866	1.405	1.62396	2.00001	-0.058466
SP_0369	SPT_0412	SPD_0336	SP_RS01800	SPT_RS02080	SPD_RS01790	Cell Wall	METABOLISM	NA	NA	Cell wall metabolism	NA	NA	1		penicillin-binding protein 1A	-0.0708938	-0.243157	0.188984	-0.155895	0.152949	-0.214727	0.225022	0.12619	0.0563765	0.216695	0.872639	0.177685	0.104386	0.00174082	-0.18091	0.0249388	-0.168782	-0.00543488	0.183471	-0.226123	-0.19078	-0.17974	0.13663	0.0573504	-0.059746	-0.0145179	-0.191177	-0.808381	-1.16123	-1.29743	-1.84199	-2.28661	-2.53589	0.378214
SP_0370	SPT_0413	SPD_0337	SP_RS01805	SPT_RS02085	SPD_RS01795	Intracellular	GENETIC INFORMATION PROCESSING	NA	NA	DNA repair and editing	NA	NA	1	recU	Holliday junction-specific endonuclease (Recombination protein U homolog)	0.0271505	-0.154158	-0.12213	-0.0645427	0.230807	-0.172777	0.114834	-0.173617	-0.0377517	-0.394791	0.417128	-0.0194796	-0.171033	-0.196003	-0.402315	-0.252367	-0.230595	-0.0427158	0.495206	-0.00934689	0.034554	0.109071	0.0836604	-0.111135	-0.278755	-0.291093	-0.332499	-0.734378	-1.31324	-1.8319	-2.21565	-3.03167	-2.90836	0.134932
SP_0371	SPT_0414	SPD_0338	SP_RS01810	SPT_RS02090	SPD_RS01800	NA	HYPOTHETICAL/UNKNOWN	NA	NA	NA	NA	NA	1			0.05074	0.0191872	0.0203646	0.05134	0.271162	-0.261754	-0.178038	-0.162807	0.26058	1.1175	1.20613	-0.0225916	0.0916362	0.0978836	-0.0530569	-0.110739	0.0450557	0.685643	1.79811	-0.0242499	0.0605055	0.098977	0.190368	0.57552	0.992001	0.758852	-0.00996846	-0.371709	0.192146	-0.579209	-0.333793	-0.62464	-1.06441	0.436048
SP_0372	SPT_0415	SPD_0339	SP_RS01815	SPT_RS02095	SPD_RS01805	Cell Wall	CELLULAR PROCESSES	NA	NA	Cell growth and death	NA	NA	1	gpsB	Cell division protein GpsB	-0.0665344	0.120418	-0.171238	0.116814	-0.127408	-0.0587409	-0.101219	-0.289488	0.0222593	0.428735	0.483428	-0.109864	0.171993	0.117074	0.172936	0.0202451	0.534335	0.631431	0.961971	-0.024844	0.24718	0.213313	0.0797096	0.0394194	0.279419	-0.239417	-0.44446	-0.448684	-0.67185	-0.776396	-1.01315	-1.11092	-1.70543	-0.052532
SP_0373	SPT_0416	SPD_0341	SP_RS01825	SPT_RS02105	SPD_RS01815	NA	HYPOTHETICAL/UNKNOWN	NA	NA	NA	NA	NA	1			-0.251515	-0.126973	0.0156298	-0.0199905	0.263218	0.0532969	-0.0751097	-0.0997269	0.270679	0.344249	-0.0755938	-0.0830317	0.0368084	0.0424423	0.177667	0.0991455	0.375742	0.571883	0.869194	-0.138684	-0.0874801	-0.0742515	-0.228372	-0.0823766	0.16521	0.0255865	-0.00414886	-0.418943	-0.393814	-0.732106	-0.968033	-1.40918	-1.68697	-0.164584
SP_0374	SPT_0417	SPD_0342	SP_RS01830	SPT_RS02110	SPD_RS01820	NA	HYPOTHETICAL/UNKNOWN	NA	NA	NA	NA	NA	1			0.0956546	0.0113508	-0.127641	-0.0742322	0.201835	0.0133527	-0.106495	-0.0456532	0.134754	0.0635681	0.361512	-0.0204518	0.138677	0.00668752	0.192471	0.232767	0.41791	0.510458	0.864502	-0.218394	-0.16712	-0.0576939	-0.261928	-0.181973	0.0807685	0.144588	0.126977	-0.209681	-0.164199	-0.321484	-0.664015	-1.01916	-1.45852	-0.22835
SP_0881	SPT_1320	SPD_0777	SP_RS04345	SPT_RS06555	SPD_RS04120	Intracellular	METABOLISM	GENETIC INFORMATION PROCESSING	NA	Cofactor and vitamin metabolism	Translation	NA	2	thiI	(Thiamine biosynthesis protein ThiI) (tRNA 4-thiouridine synthase)	0.264207	0.273472	0.0216123	0.0545976	-0.219617	0.0383376	-0.0971435	-0.177862	-0.118196	-0.144699	-0.261003	0.0266559	0.100098	0.127128	0.096825	0.112438	0.00848114	-0.064253	0.0802581	0.126374	0.0762693	0.0734717	0.270377	0.149809	-0.0255658	-0.0616524	0.257825	0.108373	-0.0872371	-0.076835	-0.00142837	-0.396553	-0.487613	0.0452754
SP_0385	SPT_0430	SPD_0350	SP_RS01890	SPT_RS02170	SPD_RS01860	NA	HYPOTHETICAL/UNKNOWN	NA	NA	NA	NA	NA	1			0.248205	-0.260679	0.365901	0.404524	0.019978	0.0484464	0.773425	1.32885	1.7861	2.31483	2.05531	0.0695738	0.0692266	0.227685	-0.195197	0.0823907	0.320969	0.704059	0.650517	-0.068125	-0.033937	0.286967	0.911778	1.20976	1.17793	0.890576	-0.0827589	-0.265434	-0.306765	-0.310484	-0.323939	0.129533	0.164288	0.878095
SP_0883	SPT_1318	SPD_0779	SP_RS04355	SPT_RS06545	SPD_RS04130	NA	HYPOTHETICAL/UNKNOWN	NA	NA	NA	NA	NA	1		hypothetical protein	0.0568085	0.221094	-0.0250662	0.0203004	0.185685	-0.490263	-0.0424157	0.372817	-0.437094	-1.82783	0.437223	-0.0349236	0.0215664	-0.0834611	0.177706	0.0755176	0.329845	-0.451203	-0.16716	-0.0895092	-0.0740772	-0.00740702	0.258773	-0.0610712	-0.212709	0.294541	0.395374	0.220865	0.724978	1.02678	1.01348	0.422217	0.724085	0.223684
SP_1400	SPT_0874	SPD_1232	SP_RS06865	SPT_RS04335	SPD_RS06500	Membrane	ENVIRONMENTAL INFORMATION PROCESSING	NA	NA	Membrane transport	NA	NA	1	PstS	Phosphate ABC transporter, periplasmic phosphate-binding protein	-0.0576248	0.0724996	-0.0487396	0.0477846	0.189168	-0.0148778	-0.0558975	-0.232391	-0.208033	-0.69577	-0.598949	-0.0334642	0.0354146	-0.0311289	-0.11955	-0.244614	-0.451836	-0.738172	-0.973579	-0.155177	-0.128441	-0.242342	-0.348901	-0.318943	-0.45042	-0.601518	-0.0459444	-0.386896	-0.541723	-0.513586	-0.434258	-0.682378	-0.722132	-0.181244
SP_0887	SPT_1313	SPD_0783	SP_RS04375	SPT_RS06525	SPD_RS04150	Intracellular	GENETIC INFORMATION PROCESSING	NA	NA	DNA repair and editing	NA	NA	1	hsdS	Restriction endonuclease S subunit	-0.00332376	0.0580138	-0.0680073	-0.00304223	0.368611	0.0923944	0.215907	-0.324945	-0.0121356	-0.439903	-1.04356	0.181953	0.0115962	-0.0670893	0.290414	-0.283121	-0.140625	-1.01657	-1.82919	0.0395359	-0.143965	0.124472	-0.267065	0.227284	0.45015	0.535776	0.261323	0.0489138	0.464564	0.02085	0.331211	0.368877	0.431852	-0.329448
SP_0400	SPT_0438	SPD_0365	SP_RS01985	SPT_RS02210	SPD_RS01960	Intracellular	GENETIC INFORMATION PROCESSING	NA	NA	Folding, sorting, degradation	NA	NA	1	tig	trigger factor	0.063511	0.154366	-0.023147	-0.0262276	-0.195781	-0.146163	-0.022825	-0.0714376	-0.176344	-0.407949	-0.49092	0.0689751	0.0562214	0.0239976	-0.031326	-0.0286349	-0.132137	-0.268567	-0.610853	0.116685	0.0915693	0.0266031	0.00994691	-0.292941	-0.822729	-0.901368	-0.780123	-1.73661	-2.08162	-2.03472	-1.87512	-1.7787	-1.39801	0.0249894
SP_0896	SPT_1303	SPD_0789	SP_RS04420	SPT_RS06475	SPD_RS04180	Intracellular	METABOLISM	METABOLISM	NA	Carbohydrate metabolism	Energy metabolism	NA	2	pfk	6-phosphofructokinase	-0.033039	-0.224305	-0.0547146	-0.0126384	-0.112686	-0.212628	-0.200233	-0.28785	-0.291398	-0.485546	-0.544801	-0.15307	0.0225668	0.0054422	0.0535059	-0.277339	-0.215668	-0.645133	-1.17161	-0.147157	-0.140846	-0.170245	-0.378477	-0.326306	-0.727883	-1.13761	-0.648609	-1.2253	-1.39683	-1.40683	-1.23584	-1.13734	-0.718294	-0.282017
SP_0402	SPT_0440	SPD_0367	SP_RS01995	SPT_RS02220	SPD_RS01970	Intracellular	ENVIRONMENTAL INFORMATION PROCESSING	GENETIC INFORMATION PROCESSING	NA	Membrane transport	Folding, sorting, degradation	NA	2		signal peptidase I	0.274258	0.0177477	0.0365894	-0.0199099	-0.285709	-0.0242109	0.147306	-0.132213	-0.254275	-0.363797	-0.374232	0.0368896	0.0109625	0.0639223	0.0667637	0.231408	0.13659	0.279059	0.738169	0.230935	0.262751	0.160115	0.501445	0.0946191	-0.0993188	0.0226811	-0.294031	-0.395871	-0.402118	-0.348093	-0.556431	-0.633832	-0.749334	0.171331
SP_0899	SPT_1300	SPD_0792	SP_RS04440	SPT_RS06455	SPD_RS04200	NA	HYPOTHETICAL/UNKNOWN	NA	NA	NA	NA	NA	1		hypothetical protein	0.350359	0.313165	0.0783774	0.18235	0.335185	0.153342	0.231569	-0.0221281	0.471111	0.645031	0.388667	0.0920323	-0.0851594	0.0907487	-0.00312108	-0.13682	-0.546747	-1.00571	-1.85918	-0.0418916	-0.10837	-0.0063114	-0.0297707	0.25067	0.476218	0.449828	0.304944	0.747109	0.921673	0.971796	0.759003	0.689024	0.615263	0.0656609
SP_0902	SPT_1297	SPD_0796	SP_RS04460	SPT_RS06435	SPD_RS04220	NA	HYPOTHETICAL/UNKNOWN	NA	NA	NA	NA	NA	1		unknown function; may be involved in lipid metabolism	0.220986	0.813281	-0.149376	0.160426	0.265606	0.428966	0.342803	0.0364054	0.64173	0.496293	0.00674482	-0.0611174	0.0158828	-0.0418011	-0.0782383	-0.236617	-0.573667	-1.01655	-1.77875	0.0166454	-0.00320229	0.265369	-0.230836	-0.0780034	0.387038	0.385901	0.548587	1.1349	1.60424	1.18024	0.981786	0.791492	0.873844	-0.055857
SP_1414	SPT_0860	SPD_1245	SP_RS06930	SPT_RS04270	SPD_RS06565	Intracellular	GENETIC INFORMATION PROCESSING	NA	NA	Translation	NA	NA	1	RpsU	30S ribosomal protein S21	0.150018	0.204119	0.0978116	-0.169477	-0.366378	-0.51287	-0.0852627	-0.187679	-0.853655	0.180348	-0.33583	0.124062	-0.119927	0.120281	-0.597343	0.291456	-0.760918	0.00772242	-2.23515	-0.209476	-0.195179	-0.427492	-1.15911	-1.27491	-1.13336	-0.94552	-0.340788	-0.00953684	-0.0165219	0.137243	0.46334	0.28691	-0.124425	-0.0489267
SP_1891	SPT_1466	SPD_1671	SP_RS09395	SPT_RS07285	SPD_RS08840	Membrane	ENVIRONMENTAL INFORMATION PROCESSING	NA	NA	Membrane transport	NA	NA	1	amiA	oligopeptide ABC transporter, oligopeptide-binding protein AmiA	-0.0025937	0.0334179	-0.0715911	0.0222375	0.167303	-0.128679	-0.1549	-0.328507	-0.2922	-0.402676	-0.0205561	0.00161384	-0.0622492	-0.0988292	-0.146988	0.0231998	-0.0587383	-0.206013	0.11138	-0.0136162	0.0215567	-0.0695113	-0.334004	-0.53668	-0.544342	-0.090724	-0.166729	0.123427	0.1495	0.56219	0.8661	0.738232	0.826925	0.102334
SP_1416	SPT_0858	SPD_1247	SP_RS06940	SPT_RS04260	SPD_RS06575	Intracellular	GENETIC INFORMATION PROCESSING	NA	NA	Translation	NA	NA	1	QueA	S-adenosylmethionine:tRNA ribosyltransferase-isomerase	0.0550694	-0.159434	-0.0226821	-0.115632	-0.0139788	-0.351722	-0.113966	-0.229557	-0.369588	-0.209706	-0.552736	0.00397138	0.0608725	0.287092	0.109151	0.121834	-0.12183	-0.244195	-0.323439	-0.0182125	-0.0805108	-0.215113	0.111118	0.137554	-0.0316339	-0.214413	-0.583145	-0.879446	-0.856708	-1.00011	-1.10702	-0.918862	-0.766148	0.129783
SP_1420	SPT_0854	SPD_1250	SP_RS06965	SPT_RS04235	SPD_RS06595	Intracellular	METABOLISM	NA	NA	Cofactor and vitamin metabolism	NA	NA	1	NadE	NH(3)-dependent NAD(+) synthetase	0.122382	0.122303	0.396018	0.191593	-0.161748	-0.0701268	0.221919	-0.0452269	-0.289313	-0.0286362	0.0288985	0.0405887	0.176568	0.234099	0.186039	0.176059	-0.122817	-0.282811	-1.01634	-0.134265	0.00701774	0.0839349	0.604835	0.477029	0.0009492	0.0188892	-0.0910875	-0.0650967	-0.174547	0.0317928	0.186715	-0.274325	-0.343832	0.513129
SP_0910	SPT_1291	SPD_0803	SP_RS04495	SPT_RS06405	SPD_RS04260	NA	HYPOTHETICAL/UNKNOWN	NA	NA	NA	NA	NA	1		may be involved in phage response	0.15754	-0.0239696	0.106854	0.120852	-0.155604	-0.0777002	0.380334	0.923779	1.71575	1.95088	2.38054	-0.0251232	0.0673035	0.00990937	0.00437082	-0.0217063	0.161132	0.0740416	-0.577078	0.0255084	-0.0234321	0.213625	0.588535	1.4626	1.41355	0.931411	0.0530721	-0.203677	-0.609874	-0.533001	-0.322061	-0.267657	0.22807	0.539232
SP_0912	SPT_1289	SPD_0804	SP_RS04505	SPT_RS06390	SPD_RS04275	Membrane	ENVIRONMENTAL INFORMATION PROCESSING	NA	NA	Membrane transport	NA	NA	1		ABC transporter, ATP-binding protein	0.131772	0.25865	0.229625	0.305713	0.336888	0.116245	0.720827	1.74894	2.10596	2.20789	1.98538	0.0307882	0.00784716	-0.146185	-0.0379712	-0.21693	0.184166	0.537372	-0.539981	-0.0343953	0.0714869	0.318198	0.686486	1.15505	1.56265	1.26757	-0.0263362	0.197336	0.410869	0.317889	0.511263	0.6667	0.818319	0.910188
SP_0913	SPT_1288	SPD_0805	SP_RS04510	SPT_RS06385	SPD_RS04280	Membrane	ENVIRONMENTAL INFORMATION PROCESSING	NA	NA	Membrane transport	NA	NA	1		ABC transporter permease	0.0724983	-0.277524	0.418491	0.56607	0.17295	0.257837	0.973897	1.51015	1.32415	2.28247	2.2721	0.0360111	-0.084787	-0.0751517	-0.012772	0.112388	0.168865	0.0680268	-0.557703	-0.0100662	-0.0236379	0.124114	0.638142	1.03414	1.90561	1.28962	0.0269004	0.175731	0.473682	0.89447	0.989109	1.15063	1.04849	0.686007
SP_1899	SPT_1822	SPD_1679	SP_RS09435	SPT_RS09070	SPD_RS08880	Intracellular	GENETIC INFORMATION PROCESSING	NA	NA	Transcription	NA	NA	1			0.0796736	0.195144	-0.091112	-0.115908	-0.0985378	0.331039	0.197628	0.616478	0.000676747	1.13551	2.02968	-0.00178496	0.179506	-0.106967	0.293875	0.353946	0.592792	0.694048	1.74784	0.140119	-0.0506774	0.286939	0.00880469	-0.39396	-0.233358	0.414261	-0.0798819	0.345047	1.27682	1.62104	1.40938	1.28314	1.88671	-0.152057
SP_1429	SPT_0846	SPD_1258	SP_RS07010	SPT_RS04200	SPD_RS06635	Intracellular	GENETIC INFORMATION PROCESSING	NA	NA	Folding, sorting, degradation	NA	NA	1		U32 family peptidase	0.184951	0.155121	0.0389301	0.0568613	0.0588803	-0.381473	-0.325471	-0.491256	-0.172777	-0.388828	-0.309908	-0.0645692	0.0210865	0.0440787	0.0999834	-0.114362	-0.195256	-0.452074	0.171278	-0.1678	-0.00866491	-0.0103852	-0.0198172	-0.069038	-0.445566	-0.170052	-0.701642	-0.625527	-0.17375	0.131438	0.148819	-0.320983	0.031304	-0.0757598
SP_0422	SPT_0459	SPD_0385	SP_RS02085	SPT_RS02310	SPD_RS02060	Intracellular	METABOLISM	NA	NA	Lipid metabolism	NA	NA	1	fabF	3-oxoacyl-ACP synthase (EC 2.3.1.179)	0.392516	0.401633	-0.136876	0.0139994	0.117792	0.705258	-0.350254	0.0686182	-0.146894	0.0299448	0.847105	-0.159694	0.142498	-0.108417	-0.0245313	-0.163444	-0.342664	-0.199459	0.0281879	0.0735124	-0.59617	-0.716067	0.124803	0.236466	-0.982887	-0.684586	0.223135	0.00677097	0.193457	-0.133098	-1.35319	-2.48631	-0.600601	-0.344113
SP_0425	SPT_0462	SPD_0388	SP_RS02100	SPT_RS02325	SPD_RS02075	Intracellular	METABOLISM	NA	NA	Lipid metabolism	NA	NA	1	accC	acetyl-CoA carboxylase biotin carboxylase subunit	0.351967	0.524675	-0.117341	0.124178	0.00295751	0.690831	-0.335324	0.168604	-0.194659	0.136582	1.09324	-0.0867313	0.0610359	-0.134816	-0.131273	-0.170107	-0.408302	-0.128926	-0.0359574	0.172941	-0.487818	-0.715638	0.0475262	0.223878	-1.04295	-0.728948	0.450713	0.168676	0.345569	-0.102363	-1.33535	-2.41959	-0.538551	-0.430965
SP_1438	SPT_0839	SPD_1267	SP_RS07055	SPT_RS04170	SPD_RS06680	Membrane	ENVIRONMENTAL INFORMATION PROCESSING	NA	NA	Membrane transport	NA	NA	1		ABC transporter, ATPase component	0.232576	-0.200362	-0.0780359	-0.0970921	-0.0742077	0.0711617	-0.0204443	0.199755	-0.044591	-0.931276	-1.867	-0.0204915	-0.0339362	-0.235994	-0.393756	-0.733015	-0.851317	-1.37102	-2.5911	-0.000295547	-0.105597	0.177508	-0.0738004	1.01272	1.12052	1.44552	0.337355	0.752038	1.02046	0.669574	0.872166	1.00108	1.81969	-0.190734
SP_0434	SPT_0469	SPD_0394	SP_RS02140	SPT_RS02350	SPD_RS02100	NA	HYPOTHETICAL/UNKNOWN	NA	NA	NA	NA	NA	1			0.0768097	-0.0258311	-0.0541795	0.110884	-0.239432	-0.309738	-0.121223	-0.155308	-0.199585	-0.356146	-0.452319	0.00145128	0.0194525	0.00580668	-0.0381216	0.04964	0.0133537	-0.109963	-0.389822	0.11194	0.151119	0.174138	0.289942	0.175926	-0.211399	-0.473062	-0.851565	-1.21139	-1.70361	-1.58382	-1.32089	-1.35314	-0.84432	-0.0131444
SP_0932	SPT_1267	SPD_0823	SP_RS04610	SPT_RS06285	SPD_RS04380	Intracellular	METABOLISM	NA	NA	Amino acid metabolism	NA	NA	1	proA	gamma-glutamyl phosphate reductase	-0.0480357	0.0954797	-0.0969863	-0.0522047	-0.204559	-0.0263172	0.0274965	0.115017	0.0964888	0.190347	0.312665	-0.0508001	0.00827826	-0.037299	-0.0297322	-0.276156	-0.349609	-0.509272	-0.596238	-0.110789	-0.0625604	-0.117756	-0.214397	-0.142857	-0.198066	-0.415726	-0.192995	-0.156387	0.0788531	0.0223381	0.0479242	-0.155635	-0.0603642	-0.155246
SP_0933	SPT_1266	SPD_0824	SP_RS04615	SPT_RS06280	SPD_RS04385	Intracellular	METABOLISM	NA	NA	Amino acid metabolism	NA	NA	1	proC	pyrroline-5-carboxylate reductase	0.124475	-0.155794	0.0604276	-0.0736269	-0.21957	-0.0322826	-0.0343513	-0.0609502	-0.17921	0.0958282	0.399505	0.0278946	-0.0782669	-0.0418422	-0.0736033	-0.201805	-0.366615	-0.504545	-0.971251	0.0726435	0.0155679	-0.0991509	-0.235472	-0.401024	-0.185484	-0.286052	0.285642	0.327627	0.415807	0.429881	0.142862	0.168684	0.156184	-0.114261
SP_0439	SPT_0476	SPD_0399	SP_RS02165	SPT_RS02385	SPD_RS02125	Intracellular	GENETIC INFORMATION PROCESSING	NA	NA	Translation	NA	NA	1	prfC	peptide chain release factor 3	-0.230501	-0.121644	0.0789883	-0.1029	0.249248	-0.130745	-0.14407	-0.183836	-0.153168	-0.119234	-0.368956	0.0260388	-0.00827699	0.134611	0.112738	0.0309727	0.15314	0.256299	0.190549	-0.303604	-0.173142	-0.16059	-0.247724	-0.327045	-0.166558	-0.0953028	-0.0259774	0.253886	0.217075	0.381444	0.330106	0.0929012	-0.0707162	0.00917539
SP_0943	SPT_1261	SPD_0833	SP_RS04665	SPT_RS06255	SPD_RS04435	Intracellular	GENETIC INFORMATION PROCESSING	NA	NA	Translation	NA	NA	1	trmFO	Methylenetetrahydrofolate--tRNA-(uracil-5-)-methyltransferase TrmFO	-0.143223	-0.347655	-0.0455985	0.04293	0.0375907	-0.195013	-0.0484734	0.243161	0.663949	0.901147	0.625509	0.0137348	-0.114693	-0.0291247	-0.0362275	0.0256418	-0.0426418	0.0872899	-0.55708	-0.00500484	0.0480414	-0.139234	0.0371114	0.142182	0.451256	0.261711	-0.339876	-0.344749	-0.326763	-0.204674	-0.164373	0.18786	0.0941036	-0.259022
SP_0445	SPT_0481	SPD_0404	SP_RS02190	SPT_RS02410	SPD_RS02150	Intracellular	METABOLISM	NA	NA	Amino acid metabolism	NA	NA	1	ilvB	acetolactate synthase catalytic subunit (EC 2.2.1.6)	-0.109196	-0.110625	-0.0846478	-0.188339	0.0381594	-0.15851	-0.252226	-0.3903	-0.459562	-0.556342	-0.628313	-0.0968561	-0.253523	-0.30004	-0.403842	-0.433852	-0.532278	-0.290579	0.0132085	-0.13172	-0.136772	-0.235346	-0.42534	-0.263089	-0.67511	-0.312254	-0.250045	0.433747	1.19335	1.51982	1.3575	0.802663	-0.0354667	0.228213
SP_0446	SPT_0482	SPD_0405	SP_RS02195	SPT_RS02415	SPD_RS02155	Intracellular	METABOLISM	NA	NA	Amino acid metabolism	NA	NA	1	ilvH	acetolactate synthase 3 regulatory subunit (EC 2.2.1.6)	-0.0247346	-0.167626	-0.121762	-0.225608	0.0914099	-0.200335	-0.100057	-0.304802	-0.628328	-0.548965	-0.582336	-0.0262732	-0.0674784	-0.18132	-0.318853	-0.364374	-0.818225	-0.413262	-0.0146599	-0.243376	-0.213054	-0.537373	-0.418874	-0.438329	-0.786747	-0.273549	-0.471289	0.41984	0.998254	1.58764	1.33341	0.828349	-0.157248	0.304252
SP_1459	SPT_0816	SPD_1288	SP_RS07170	SPT_RS04060	SPD_RS06780	NA	HYPOTHETICAL/UNKNOWN	NA	NA	NA	NA	NA	1		Hypothetical Protein	-0.275879	-0.139071	-0.178107	0.0408318	-0.245828	0.176835	-0.0752628	-0.39073	-0.0914607	-0.0576945	-0.124407	-0.00881	0.00470058	-0.161124	-0.00512082	-0.436255	-0.398975	-0.596333	-1.26392	-0.0468852	-0.280377	-0.0939735	-0.301924	0.0163217	0.0108024	-0.0272804	-0.0970714	-0.146047	0.211248	0.0714984	0.0156563	-0.229012	-0.202999	-0.377102
SP_0449	SPT_0485	SPD_0408	SP_RS02210	SPT_RS02430	SPD_RS02170	NA	HYPOTHETICAL/UNKNOWN	NA	NA	NA	NA	NA	1			0.107633	0.574344	-0.257683	0.00195841	0.266292	0.655852	-0.407764	-0.239731	-0.689481	-0.586328	-0.713718	-0.204924	-0.144687	-0.222666	-0.223078	-0.544163	-1.07318	-0.804679	-0.670073	-0.0415933	-0.126445	0.0260047	-0.601054	-0.507507	-0.897473	-0.275063	0.365166	0.987425	1.54932	1.98604	1.62463	0.769285	0.163004	-0.127095
SP_0951	SPT_1253	SPD_0840	SP_RS04710	SPT_RS06220	SPD_RS04470	Intracellular	GENETIC INFORMATION PROCESSING	CELLULAR PROCESSES	NA	Transcription	Cellular community	NA	2		transcriptional regulator, possibly of competence genes	0.336421	0.572719	0.0639529	-0.0473761	0.223711	0.342443	-0.183417	-0.18455	-0.048231	0.395343	-0.213081	-0.037533	0.0298919	0.00262554	0.130384	-0.259971	-0.142846	-0.271072	-0.748878	-0.010422	-0.0325915	-0.0620376	-0.27991	-0.442011	-0.675837	-0.110073	0.165479	0.1099	0.168203	0.0792555	-0.0959374	-0.297208	0.188982	-0.13876
SP_0953	SPT_1249	SPD_0842	SP_RS04725	SPT_RS06200	SPD_RS04490	Intracellular	METABOLISM	NA	NA	Various metabolism	NA	NA	1		Acetyltransferase	0.442498	0.509441	0.0368119	0.00230753	0.176706	0.491701	0.163108	0.711309	0.400499	1.06621	1.05591	0.0111351	0.0111373	-0.000382927	0.13452	0.0408539	0.0398307	0.016581	0.132607	0.0253801	0.130763	-0.0145242	-0.170513	-0.128794	-0.0125142	0.186868	0.557173	0.711771	1.39928	1.63544	1.28558	1.39267	1.25146	-0.0835599
SP_0452	SPT_0489	SPD_0411	SP_RS02225	SPT_RS02445	SPD_RS02185	Membrane	ENVIRONMENTAL INFORMATION PROCESSING	METABOLISM	NA	Membrane transport	Amino acid metabolism	NA	2		amino acid ABC transporter ATP-binding protein	0.1178	-0.217031	0.0282933	-0.0104467	-0.10458	-0.154862	-0.104854	0.0218316	-0.383691	-0.00651464	0.13574	0.0478208	-0.0685056	-0.0851334	-0.0770639	-0.041624	-0.1252	-0.194839	-0.380838	0.0634146	0.0560064	-0.0249459	0.091694	-0.150661	-0.222512	-0.489154	-0.203534	0.176775	0.47976	0.601877	0.583345	0.879044	0.745706	0.0816577
SP_0453	SPT_0490	SPD_0412	SP_RS02230	SPT_RS02450	SPD_RS02190	Membrane	ENVIRONMENTAL INFORMATION PROCESSING	METABOLISM	NA	Membrane transport	Amino acid metabolism	NA	2		amino acid ABC transporter amino acid-binding protein/permease	0.0642486	-0.0907988	-0.0280631	-0.113934	0.0400172	-0.16604	-0.0652128	0.128803	-0.13979	0.00235959	0.339612	0.0448938	-0.0127557	-0.091795	-0.122081	0.0252274	-0.0327982	-0.0111253	0.214331	-0.0276097	-0.0170409	-0.0557794	-0.0436894	-0.110818	-0.269396	-0.614496	-0.233648	-0.00845895	0.311526	0.526983	0.598599	0.812144	0.675339	0.0319082
SP_0454	SPT_0492	SPD_0414	SP_RS02235	SPT_RS02455	SPD_RS02195	NA	HYPOTHETICAL/UNKNOWN	NA	NA	NA	NA	NA	1			0.00636728	0.00270805	-0.0300502	0.0621346	0.108967	0.0502485	0.019782	0.12671	-0.00466053	0.159957	-0.0405397	-0.0321563	-0.031398	-0.171042	-0.317358	-0.361627	-0.39813	-0.402381	0.0572592	-0.0371341	-0.0345854	-0.106768	-0.156865	-0.287457	-0.259346	-0.305821	0.0539592	0.146074	0.501483	0.690468	0.659648	0.842935	0.733419	-0.00300049
SP_0455	SPT_0491	SPD_0413	SP_RS02240	SPT_RS02460	SPD_RS02200	NA	HYPOTHETICAL/UNKNOWN	NA	NA	NA	NA	NA	1			0.263972	0.351877	0.142064	-0.0317509	0.0426582	0.319205	-0.00677233	0.101237	0.395923	0.197946	-0.17846	-0.103461	0.037375	-0.192868	-0.060797	-0.271512	-0.236736	0.258699	0.696249	0.155225	0.215569	0.0745118	-0.148878	-0.138469	-0.0393815	0.132969	0.216265	0.45667	0.831606	0.53775	0.768173	0.506853	0.590645	0.000577225
SP_0458	SPT_0497	SPD_0419	SP_RS02260	SPT_RS02480	SPD_RS02220	Intracellular	GENETIC INFORMATION PROCESSING	NA	NA	DNA repair and editing	NA	NA	1		DNA polymerase IV	0.265151	0.165716	0.147529	-0.107914	-0.0937594	-0.0907618	0.384862	0.159406	-0.527743	0.402271	0.0381194	0.198242	0.0601891	0.246037	-0.000261031	0.368676	0.133117	0.609794	0.405861	0.247548	0.239021	0.0725232	0.270345	-0.0152668	-0.00464381	-0.311096	0.29138	0.531288	0.887812	0.888437	0.528	0.866705	0.573729	0.348774
SP_0960	SPT_1243	SPD_0848	SP_RS04760	SPT_RS06165	SPD_RS04525	Intracellular	GENETIC INFORMATION PROCESSING	NA	NA	Translation	NA	NA	1	rmpI	50S ribosomal protein L35	0.506435	0.251693	0.0302044	-0.155866	0.0681247	-0.243687	0.0705119	0.0859252	-0.196146	-0.45006	0.559302	0.0559105	0.00797706	-0.0259809	-0.0579867	0.0535535	-0.0497944	-0.329625	-0.273021	-0.227485	-0.437231	-0.533714	-0.764385	-1.12137	-1.57099	-0.96222	-0.155243	-0.036616	-1.27901	-2.37456	-2.15508	-1.64118	-1.32033	-0.343521
SP_0962	SPT_1241	SPD_0850	SP_RS04770	SPT_RS06155	SPD_RS04535	Intracellular	METABOLISM	NA	NA	Carbohydrate metabolism	NA	NA	1	gloA	Lactoylglutathione lyase	0.348686	0.295087	0.0912435	-0.00631327	-0.126234	-0.0715763	0.0690184	0.220191	-0.301007	0.0354952	0.0172882	-0.00969308	0.0759298	-0.00741337	-0.0285256	0.027774	-0.0782341	-0.462516	-0.622497	-0.0955809	-0.220761	-0.537545	-0.705375	-1.0269	-1.15108	-0.719091	0.138747	-0.107246	-1.03936	-1.95569	-2.3042	-1.64896	-1.19427	-0.476572
SP_1944	SPT_1902	SPD_1743	SP_RS09770	SPT_RS09450	SPD_RS09220	Intracellular	GENETIC INFORMATION PROCESSING	NA	NA	Translation	NA	NA	1	tsaE	tRNA threonylcarbamoyladenosine biosynthesis protein	-0.205182	-0.0770815	-0.0613509	-0.14765	0.160915	-0.0682275	-0.153605	-0.131831	0.16703	-0.126315	0.131047	-0.0561104	0.0176455	-0.0865576	-0.176696	-0.265756	0.0289575	0.330156	0.654233	0.0289907	-0.0345648	0.0256618	-0.335916	-0.0918305	-0.213086	0.0489577	-1.25287	-1.13076	-1.7692	-1.13127	-1.14014	-1.26791	-0.916653	0.0421392
SP_1473	SPT_0802	SPD_1303	SP_RS07240	SPT_RS03990	SPD_RS06850	NA	HYPOTHETICAL/UNKNOWN	NA	NA	NA	NA	NA	1		Hypothetical Protein	0.191963	-0.0694135	-0.124815	-0.0552272	0.350125	-0.240444	-0.270879	-0.198054	-0.290584	-0.549939	-0.556518	0.0269221	0.10254	0.0926812	-0.0377033	-0.179097	-0.453695	-0.826211	-1.54582	-0.279564	-0.18296	-0.0971502	-0.306951	-0.341576	-0.556445	-0.802389	-0.0866537	-0.231229	-1.24458	-1.40474	-1.80504	-1.65169	-1.38596	-0.00124918
SP_1474	SPT_0801	SPD_1304	SP_RS07245	SPT_RS03985	SPD_RS06855	Intracellular	GENETIC INFORMATION PROCESSING	NA	NA	Translation	NA	NA	1	GlyS	Glycine--tRNA ligase beta subunit	-0.0229362	-0.19211	-0.0266298	-0.0950965	0.12173	-0.190512	-0.264061	-0.213205	-0.409743	-0.666951	-0.716556	-0.0400831	0.00436521	-0.0560491	-0.169326	-0.24658	-0.407773	-0.773546	-1.6501	-0.114326	-0.0420015	0.0250031	-0.15908	-0.292649	-0.578497	-0.75098	0.299333	-0.122849	-0.967373	-1.42008	-1.39327	-1.48324	-1.3568	-0.000452415
SP_0477	SPT_0518	SPD_0427	SP_RS02355	SPT_RS02580	SPD_RS02275	Intracellular	METABOLISM	NA	NA	Carbohydrate metabolism	NA	NA	1		PTS system lactose-specific transporter subunit IIA	0.159181	0.031818	0.0457806	-0.197744	0.0657476	0.494342	0.0965319	0.331123	0.00583495	0.536307	0.753046	0.242328	0.0340103	-0.217844	0.123551	0.313394	0.686356	0.768363	1.10436	0.00144766	-0.188697	-0.179472	-0.164274	-0.0636518	0.142597	0.397225	0.23209	-0.140687	0.26989	0.362858	0.52255	0.898518	0.711084	-0.00994161
SP_0478	SPT_0519	SPD_0428	SP_RS02360	SPT_RS02585	SPD_RS02280	Membrane	ENVIRONMENTAL INFORMATION PROCESSING	METABOLISM	NA	Membrane transport	Carbohydrate metabolism	NA	2		PTS system lactose-specific transporter subunit IIBC	0.1266	-0.0622951	-0.106388	-0.217961	0.092754	-0.267345	0.248121	0.390642	0.0352045	0.0544775	0.137657	0.193716	0.0723764	-0.20426	-0.0429686	0.245827	0.372056	0.57542	1.40525	-0.0481622	-0.0746875	-0.100685	0.128957	0.288547	0.10957	0.401378	-0.148689	-0.11397	0.213605	0.218943	0.367907	0.568887	0.558803	0.0349076
SP_0968	SPT_1235	SPD_0856	SP_RS04800	SPT_RS06125	SPD_RS04565	Membrane	METABOLISM	NA	NA	Cell wall metabolism	NA	NA	1	dgkA	diacylglycerol kinase	0.0624511	0.106828	0.126595	-0.132062	-0.0255837	-0.0067971	-0.240347	-0.468045	-0.457627	0.140311	-0.373802	-0.15846	-0.0855583	0.0446643	-0.353597	-0.314266	-0.53037	-0.449843	-0.834524	0.332144	0.199132	0.0709979	0.150569	-0.0186489	-0.128846	-0.378662	-0.194181	-0.584039	-0.844098	-0.629015	-0.71611	-0.690542	-0.713168	0.388556
SP_0970	SPT_1233	SPD_0858	SP_RS04810	SPT_RS06115	SPD_RS04575	Intracellular	GENETIC INFORMATION PROCESSING	NA	NA	DNA repair and editing	NA	NA	1	fpg	formamidopyrimidine-DNA glycosylase	-0.0947292	0.195449	0.00298339	-0.114304	-0.190066	-0.0894955	-0.254676	-0.159222	-0.38491	-0.634903	-0.530158	-0.138104	0.0345802	0.00679104	-0.0253336	-0.235661	-0.402652	-0.676559	-0.778549	0.148841	0.0694955	0.0427694	0.0747981	-0.0387139	-0.34642	-0.397206	-0.180769	-0.433472	-0.462566	-0.289563	-0.0842106	-0.382261	-0.279835	0.0619331
SP_0482	SPT_0523	SPD_0432	SP_RS02380	SPT_RS02605	SPD_RS02300	NA	HYPOTHETICAL/UNKNOWN	NA	NA	NA	NA	NA	1			-0.0135744	-0.0582041	-0.196164	-0.121041	-0.209926	-0.227821	-0.278351	-0.614576	-0.417062	-0.585276	-0.500533	0.0870295	0.0416173	-0.199347	-0.0450173	-0.0727232	0.208338	0.135247	0.445585	-0.0533164	0.108694	-0.0652825	0.157778	0.238222	0.054661	0.171322	-0.363334	-0.677835	-0.778536	-1.00515	-0.920739	-0.762594	-0.583773	0.00259865
SP_0483	SPT_0525	SPD_0434	SP_RS02390	SPT_RS02615	SPD_RS02310	Membrane	ENVIRONMENTAL INFORMATION PROCESSING	NA	NA	Membrane transport	NA	NA	1		ABC transporter ATP-binding protein	-0.227673	0.0338645	0.00332128	0.0437599	-0.139242	-0.161848	-0.187141	-0.195894	-0.116456	-0.351681	-0.324336	-0.111065	0.086817	0.104087	0.102997	-0.0557051	0.156913	0.216764	0.90025	-0.00367017	-0.0687387	-0.084917	-0.00373708	-0.12469	-0.319008	-0.317913	-0.301042	-0.229859	-0.23965	-0.172231	-0.351654	-0.48388	-0.613026	-0.175568
SP_0975	SPT_1228	SPD_0862	SP_RS04835	SPT_RS06090	SPD_RS04600	Intracellular	GENETIC INFORMATION PROCESSING	METABOLISM	NA	Folding, sorting, degradation	Nucleotide metabolism	NA	2		3'-to-5' exoribonuclease RNase R	0.133884	0.0644411	0.0547744	-0.0302123	0.260595	-0.089776	-0.0497992	0.376994	0.128323	0.0205545	0.293228	0.00952119	-0.010869	-0.0818575	-0.25968	-0.338186	-0.477832	-0.398999	-0.149492	-0.0201605	-0.0816846	0.0160461	0.0620774	0.0290274	-0.129777	-0.0225131	0.0453856	-0.53759	-0.391616	0.0231354	0.210571	0.298521	0.556265	0.0452767
SP_0976	SPT_1227	SPD_0863	SP_RS04840	SPT_RS06085	SPD_RS04605	Intracellular	GENETIC INFORMATION PROCESSING	GENETIC INFORMATION PROCESSING	NA	Translation	Folding, sorting, degradation	NA	2	smpB	tmRNA-binding protein SmpB	0.0550889	0.136645	-0.0209394	0.141143	0.215207	-0.301511	-0.115742	0.234304	0.21148	0.370063	1.00195	0.00830034	0.0939981	-0.0418695	-0.185773	-0.258718	-0.408168	-0.291144	0.115124	-0.262436	-0.254723	-0.196124	-0.101248	-0.0636255	-0.188822	0.058313	-0.0665939	-0.486593	-0.330742	0.243037	0.316176	0.422552	0.674831	0.0905311
SP_1493	SPT_1430	SPD_1322	SP_RS07350	SPT_RS07105	SPD_RS06960	NA	HYPOTHETICAL/UNKNOWN	NA	NA	NA	NA	NA	1		Hypothetical Protein	0.0863786	0.164115	-0.0956819	-0.0211454	-0.23273	-0.0202666	0.496017	0.498001	0.177022	-0.634084	0.799603	0.0136699	-0.0313051	0.051923	-0.00939511	0.678192	0.282221	0.878973	1.64649	0.0398484	0.16824	0.237917	0.8788	1.0056	0.531159	0.211427	-0.70903	-0.926032	-0.392154	-0.161367	-0.495264	-0.13446	-0.672445	0.417277
SP_1494	SPT_1431	SPD_1323	SP_RS07355	SPT_RS07110	SPD_RS06965	NA	HYPOTHETICAL/UNKNOWN	NA	NA	NA	NA	NA	1		Hypothetical Protein	0.0272348	0.168092	-0.038173	0.0915171	0.0141873	-0.0125609	0.298858	0.451386	-0.285676	0.503197	1.3672	0.115972	0.0788406	0.317805	-0.0088067	0.142134	0.323542	1.79888	0.809554	0.081641	-0.0953043	0.023345	0.469439	0.719514	-0.181305	-0.0433293	-0.606056	-1.06419	0.0344318	0.148425	-0.146605	0.0213378	-0.193244	0.341924
SP_0979	SPT_1224	SPD_0866	SP_RS04855	SPT_RS06070	SPD_RS04620	Intracellular	METABOLISM	GENETIC INFORMATION PROCESSING	NA	Amino acid metabolism	Folding, sorting, degradation	NA	2	pepF	Oligoendopeptidase F	-0.0786706	-0.0934697	-0.00501203	-0.140734	0.240928	-0.271308	-0.0164852	-0.240873	-0.150565	-0.0641737	-0.417106	0.0285842	-0.0819734	-0.00531438	-0.184373	-0.0966977	-0.150969	-0.234079	-1.01852	-0.0892792	-0.138087	-0.200686	-0.170382	-0.351431	-0.436793	-0.110347	-0.0141292	-0.692581	-1.49294	-1.32964	-1.13149	-0.906784	-0.480295	-0.104952
SP_0980	SPT_1223	SPD_0867	SP_RS04860	SPT_RS06065	SPD_RS04625	Intracellular	METABOLISM	NA	NA	Various metabolism	NA	NA	1		O-methyltransferase family protein	-0.117008	0.114693	-0.0122042	-0.140384	0.259886	-0.0768006	-0.0234824	-0.19803	-0.313905	0.0217813	-0.724594	0.147496	-0.0254022	0.00423979	-0.16963	-0.115653	-0.109868	-0.139272	-0.894609	-0.0504587	-0.0908286	-0.107792	-0.126925	-0.252611	-0.395446	0.122373	0.266025	-0.356644	-1.08884	-1.03176	-0.865387	-0.644067	-0.217704	-0.214243
SP_0981	SPT_1222	SPD_0868	SP_RS04865	SPT_RS06060	SPD_RS04630	Intracellular	GENETIC INFORMATION PROCESSING	NA	NA	Folding, sorting, degradation	NA	NA	1	prsA	Putative parvulin type peptidyl-prolyl isomerase, similarity with PrsA foldase	-0.0645863	-0.139674	-0.0742376	-0.0137687	0.350798	0.02532	0.155174	0.470092	0.872259	1.04717	0.605577	0.0496957	0.0580712	-0.121195	-0.104298	-0.0406043	0.106082	0.181404	-0.528404	0.0447146	0.495595	1.379	1.8577	2.39573	2.24393	1.83502	0.120709	-0.143839	-0.680758	-0.626042	-0.286777	0.624474	1.51365	0.649152
SP_1501	SPT_1438	SPD_1329	SP_RS07390	SPT_RS07145	SPD_RS07000	Membrane	METABOLISM	ENVIRONMENTAL INFORMATION PROCESSING	NA	Amino acid metabolism	Membrane transport	NA	2		Amino acid ABC transporter, amino acid-binding component	0.00213233	0.420312	-0.0397012	0.0723236	0.0132306	0.0365705	-0.179922	-0.468946	0.0375948	0.134242	-0.0786122	-0.259711	-0.0501733	-0.252208	-0.0308171	-0.288059	-0.356495	-0.640272	-1.23513	-0.0174703	0.0473742	0.0770203	-0.0314255	0.27455	0.638485	0.184726	-0.14515	0.41991	0.744209	0.682003	0.335489	0.18034	0.188189	0.0552742
SP_1502	SPT_1439	SPD_1330	SP_RS07395	SPT_RS07150	SPD_RS07005	Membrane	METABOLISM	ENVIRONMENTAL INFORMATION PROCESSING	NA	Amino acid metabolism	Membrane transport	NA	2		Amino acid ABC transporter, premease component	-0.0636469	-0.338319	-0.00378517	-0.061299	-0.0868051	-0.394932	-0.0663061	-0.417521	-0.327738	0.592771	0.343423	-0.115692	-0.327295	-0.1631	-0.212223	-0.151099	-0.385803	-0.524427	-1.08601	0.0946746	0.13293	-0.0825395	0.234153	0.593084	0.81374	0.565158	-0.588336	0.331794	0.708055	0.792409	0.429016	0.453041	0.430313	0.12281
SP_0500	SPT_0537	SPD_0446	SP_RS02460	SPT_RS02680	SPD_RS02370	Membrane	HYPOTHETICAL/UNKNOWN	NA	NA	NA	NA	NA	1			0.123591	-0.314448	-0.00572297	-0.20306	0.165519	-0.365059	0.0250219	-0.130435	-0.757042	-0.128997	-0.922533	0.0725538	-0.140899	0.0493988	-0.174374	-0.0622118	-0.111441	-0.0123575	-0.401546	-0.0834491	-0.0431646	0.0318838	-0.0613773	-0.092272	-0.221757	-0.796154	-0.847371	-1.44962	-1.54727	-1.54134	-1.49429	-1.61717	-1.66533	-0.0933484
SP_0501	SPT_0538	SPD_0447	SP_RS02465	SPT_RS02685	SPD_RS02375	Intracellular	GENETIC INFORMATION PROCESSING	NA	NA	Transcription	NA	NA	1		MerR family transcriptional regulator	-0.0185853	0.256038	-0.0711098	-0.361666	-0.161016	-0.0860779	-0.292777	-1.10383	-1.61018	-1.15879	-1.43211	-0.102673	0.105685	0.0445049	-0.0182432	-0.237362	-0.489403	-0.0249042	-0.340241	-0.148459	-0.136954	-0.443869	-0.65399	-1.18991	-1.20993	-1.8237	-0.247445	-0.0212205	-0.774138	-1.84607	-2.55088	-2.75793	-3.92421	-0.331779
SP_0502	SPT_0539	SPD_0448	SP_RS02470	SPT_RS02690	SPD_RS02380	Intracellular	METABOLISM	NA	NA	Amino acid metabolism	NA	NA	1	glnA	Glutamine synthetase, type I	-0.129264	-0.199672	-0.154191	-0.310277	-0.176675	-0.149401	-0.360951	-1.38461	-2.14458	-1.39965	-1.05615	-0.11534	-0.0135553	-0.042607	0.0305864	-0.2775	-0.437483	-0.253075	-0.523868	0.152112	0.0432572	-0.231482	-0.517721	-0.920598	-0.968016	-1.41459	0.289056	0.417973	-0.430001	-1.36303	-1.95319	-2.52407	-3.56242	-0.414663
SP_0508	SPT_0542	SPD_0453	SP_RS02495	SPT_RS02705	SPD_RS02405	Intracellular	GENETIC INFORMATION PROCESSING	NA	NA	DNA repair and editing	NA	NA	1	hsdS	Type I restriction modification DNA specificity domain	-0.0757528	0.331834	-0.16639	-0.209454	0.0408917	0.0322253	-0.0647992	-0.386953	-0.33821	-0.794167	-0.382237	0.102688	0.0368412	-0.260674	0.0663561	-0.128864	-0.00514397	-0.475362	-0.592984	0.0399173	-0.0630261	0.00386581	-0.159757	-0.306367	-0.563076	-0.0747568	0.374893	0.414513	0.408696	0.100975	0.219856	0.120795	0.394543	-0.144597
SP_0509	SPT_0544	SPD_0454	SP_RS02500	SPT_RS02710	SPD_RS02410	Intracellular	GENETIC INFORMATION PROCESSING	NA	NA	DNA repair and editing	NA	NA	1	hsdM	Type I restriction-modification system, DNA methylase subunit	-0.256346	0.150845	-0.0795028	-0.0680456	0.258176	0.30514	-0.278587	-0.305047	-0.328148	-0.479455	-0.882531	0.100219	0.128265	-0.159597	-0.0159263	-0.1141	0.195551	-0.509613	-0.670222	0.0093415	-0.0517014	0.0678658	-0.215452	0.0841007	-0.166648	0.276011	0.0781885	-0.0767022	-0.190224	-0.114098	0.082463	-0.0366638	0.432239	-0.174903
SP_0510	SPT_0545	SPD_0455	SP_RS02505	SPT_RS02715	SPD_RS02415	Intracellular	GENETIC INFORMATION PROCESSING	NA	NA	DNA repair and editing	NA	NA	1	hsdR	type I restriction-modification system, R subunit	-0.100658	-0.128688	-0.130167	-0.150291	0.213285	-0.063254	-0.206073	-0.18886	-0.325668	-0.609534	-0.341287	0.135894	-0.0691147	-0.153734	-0.151535	-0.121471	-0.0545864	-0.30453	-0.281983	-0.0670176	-0.121058	0.0269783	0.120348	0.207936	0.0783487	0.534941	-0.300363	-0.241392	-0.431447	-0.237023	-0.049407	-0.0754119	0.402893	0.181536
SP_1516	SPT_1453	SPD_1343	SP_RS07465	SPT_RS07215	SPD_RS07070	NA	METABOLISM	NA	NA	Various metabolism	NA	NA	1		Acetyltransferase	-0.178656	0.350177	-0.157144	0.0171083	0.0826401	0.100468	-0.204199	-0.0163227	0.290219	0.10047	-0.0589867	0.0280032	-0.0749439	-0.180973	-0.0735322	-0.220006	-0.280896	-0.630719	-0.721255	-0.0694308	-0.120495	-0.0461078	-0.142802	-0.162675	-0.12151	0.140443	0.0556139	-0.291605	0.0820132	0.388851	0.420478	0.681414	0.690421	-0.29969
SP_1000	SPT_1201	SPD_0886	SP_RS04960	SPT_RS05955	SPD_RS04725	Intracellular	METABOLISM	NA	NA	Various metabolism	NA	NA	1		thioredoxin	0.728286	0.166533	-0.0441928	-0.144318	-0.239394	0.0232212	0.0986428	0.226933	0.238063	0.250428	-0.471551	0.0723136	-0.0443417	-0.1676	-0.27757	-0.423095	-0.841913	-1.36152	-2.88572	0.0572489	-0.0624577	-0.227148	0.0664263	0.163888	0.696074	0.305319	0.0585386	-0.549066	-0.892591	-0.874528	-1.12785	-0.494686	-0.665242	-0.0310427
SP_0519	SPT_0552	SPD_0461	SP_RS02540	SPT_RS02750	SPD_RS02450	Intracellular	GENETIC INFORMATION PROCESSING	NA	NA	Folding, sorting, degradation	NA	NA	1	dnaJ	chaperone protein	-0.0955334	-0.366547	1.55263	1.39369	0.33979	1.44042	2.36296	2.81666	3.47891	3.71407	3.99957	-0.0221175	-0.0122994	-0.174318	-0.0153309	0.0293039	0.277313	0.526156	0.00463361	-0.20266	-0.141042	0.0182536	0.378961	0.63658	1.08598	0.675597	0.177977	-0.167372	-0.939473	-2.05489	-1.92965	0.283951	0.499148	0.238545
SP_0520	SPT_0554	SPD_0462	SP_RS02545	SPT_RS02760	SPD_RS02460	NA	HYPOTHETICAL/UNKNOWN	NA	NA	NA	NA	NA	1			-0.00230498	0.38008	0.835607	0.48399	0.225005	0.518519	1.66687	1.57587	1.83952	1.91936	1.87628	0.0615477	0.0159811	-0.0907377	0.00906415	0.270693	-0.0360348	0.148593	-0.888329	0.221391	0.432321	0.502668	0.570696	0.621521	0.916394	0.248842	-0.101925	-0.0303001	-0.0917644	-0.850518	-0.83251	0.641475	0.705447	0.21618
SP_0521	SPT_0555	SPD_0463	SP_RS02550	SPT_RS02765	SPD_RS02465	Intracellular	METABOLISM	NA	NA	Nucleotide metabolism	NA	NA	1		Diadenosine tetraphosphate (Ap4A) hydrolase or other HIT family hydrolase	0.0583337	-0.116369	0.12758	0.306299	-0.0548434	-0.042244	0.319151	0.551911	1.27491	1.41876	1.53648	-0.138653	-0.102728	-0.0272198	-0.207384	0.0550051	0.0372985	-0.0529481	-0.62807	0.0365528	0.0216763	0.188352	0.389284	0.891372	0.975941	0.342322	-0.951356	-0.671069	-0.808534	-0.492205	-0.286756	0.215789	0.134314	0.429487
SP_0522	SPT_0556	SPD_0464	SP_RS02555	SPT_RS02770	SPD_RS02470	Membrane	ENVIRONMENTAL INFORMATION PROCESSING	ENVIRONMENTAL INFORMATION PROCESSING	NA	Membrane transport	NA	NA	2	ccmA	ABC-type multidrug transport system, ATPase component	-0.100628	-0.144493	0.0791741	0.172099	-0.210047	-0.160772	0.18031	0.410857	0.692128	0.842084	1.35305	-0.131067	-0.0255859	-0.0523845	-0.132523	-0.172496	-0.359025	-0.340056	-0.739963	-0.00659897	0.0962378	0.0444214	0.375376	0.579554	0.461043	-0.0488634	-0.554546	-0.676222	-0.838177	-1.23711	-1.0883	-0.858366	-0.769335	0.166583
SP_1008	SPT_1055	SPD_0894	SP_RS05000	SPT_RS05215	SPD_RS04770	Intracellular	GENETIC INFORMATION PROCESSING	NA	NA	Folding, sorting, degradation	NA	NA	1		peptidase T	-0.142769	-0.0145506	0.0537586	0.0680219	-0.306078	-0.171066	-0.118376	-0.0804627	0.0150652	0.697443	-0.0863092	0.0206672	0.014928	0.125181	0.313482	0.29676	0.300035	0.0743545	-0.826274	-0.031014	-0.0022905	0.096528	0.28945	0.528386	0.801324	0.0748228	0.049106	-0.24032	-0.330238	-0.320349	-0.719775	-0.371662	-0.42457	0.0871829
SP_0524	SPT_0558	SPD_0466	SP_RS02565	SPT_RS02780	SPD_RS02480	Membrane	CELLULAR PROCESSES	ENVIRONMENTAL INFORMATION PROCESSING	NA	Cellular community	Signal transduction	NA	2	blpT	blpT protein, fusion	0.278483	-0.0972141	-0.0892982	0.00242459	-0.150153	0.112739	0.13304	0.23426	0.502909	-0.0234289	1.20857	0.118218	-0.0393283	0.113728	0.213096	0.104607	-0.349804	-0.697132	-0.208446	-0.0227236	0.0909278	-0.0398345	0.293356	0.430603	0.215017	-0.0398191	-0.184384	-0.501426	-0.690558	-0.689293	-0.537666	-0.827096	-0.689678	0.219538
SP_1010	SPT_1063	SPD_0896	SP_RS05010	SPT_RS05260	SPD_RS04780	Membrane	ENVIRONMENTAL INFORMATION PROCESSING	NA	NA	Membrane transport	NA	NA	1	MscL	large conductance mechanosensitive channel protein MscL	-0.0221984	-0.198928	-0.164177	-0.022946	-0.553899	-0.16437	0.193406	-0.166848	0.0750885	0.233469	-0.413621	0.267001	0.127585	0.0882905	-0.154818	0.0980943	-0.260696	-0.451922	-1.66758	0.167512	0.0103595	0.0560012	0.312291	0.322716	0.372525	0.0090911	0.0178607	-0.897963	-1.02595	-0.748477	-0.581805	-0.133809	-0.362634	-0.142662
SP_1011	SPT_1064	SPD_0897	SP_RS05015	SPT_RS05265	SPD_RS04785	Membrane	METABOLISM	NA	NA	Cell wall metabolism	NA	NA	1		GtrA family protein	-0.0155084	0.407424	0.0734781	0.0598864	-0.145167	-0.0128411	-0.0898361	-0.3213	0.346922	1.23474	0.246163	-0.00357421	0.105778	0.0984007	0.142293	-0.0386375	0.736324	-0.336242	0.0679564	0.0940906	0.171503	0.193587	0.503045	0.637572	0.475082	0.714845	-0.884476	-0.871421	-0.418948	-0.608018	-0.270824	0.15071	0.312819	-0.138688
SP_0527	SPT_0562	SPD_0469	SP_RS02580	SPT_RS02800	SPD_RS02495	Membrane	ENVIRONMENTAL INFORMATION PROCESSING	CELLULAR PROCESSES	NA	Signal transduction	Cellular community	NA	2	blpH	sensor histidine kinase	0.0336844	0.179562	0.00573104	-0.143213	-0.133903	0.0373129	-0.178816	-0.187001	-0.0125725	0.121446	0.0305032	-0.0588847	-0.111098	0.0507097	-0.203201	-0.278347	-0.527195	-0.561273	-1.06387	0.135975	0.15821	0.222673	0.0622511	0.254341	0.403286	0.256795	0.284736	0.0763911	0.273963	-0.1576	-0.479825	-0.650425	-0.709748	-0.00710133
SP_0528	SPT_0564	SPD_0470	SP_RS02585	SPT_RS02810	SPD_RS02500	Extracellular	CELLULAR PROCESSES	NA	NA	Cellular community	NA	NA	1	blpC	peptide pheromone	0.32402	0.0373965	-0.0302952	-0.0643647	0.0921657	-0.404174	0.193078	0.433097	0.131257	1.54186	1.46783	0.092313	0.0780793	-0.00661048	-0.0406421	0.359903	-0.582547	-0.51847	-1.56236	-0.0729649	0.0311614	0.0418626	-0.0436831	0.369402	0.666115	0.456223	-0.241358	-0.44743	-0.677122	-1.02487	-1.22564	-0.728838	-1.11953	0.459239
SP_0529	SPT_0565	SPD_0471	SP_RS02590	SPT_RS02815	SPD_RS02505	Membrane	ENVIRONMENTAL INFORMATION PROCESSING	CELLULAR PROCESSES	NA	Membrane transport	Cellular community	NA	2	blpB	type I secretion membrane fusion protein	0.360527	0.390852	0.0447179	-0.181695	0.247745	0.319191	0.013148	0.517042	0.345955	1.35131	1.39731	0.0543988	-0.0102238	0.0344444	-0.286679	-0.033469	-0.388542	-0.485656	-0.82849	0.0455376	0.0830184	-0.0028323	0.111417	0.291934	0.662804	0.766636	0.108613	-0.119538	-0.223361	-0.364814	-0.697336	-0.644803	-0.665473	0.0581777
SP_0545	SPT_0577	SPD_0473	SP_RS02685	SPT_RS02875	SPD_RS02525	Membrane	CELLULAR PROCESSES	GENETIC INFORMATION PROCESSING	NA	Cellular community	Folding, sorting, degradation	NA	2	blpY	CAAX, Abi-domain protein	0.143812	0.215315	0.212703	0.369775	0.175967	0.318014	1.0479	1.09479	1.53576	2.21007	2.40995	0.0093201	0.0138769	-0.0383616	0.0780211	-0.0255946	-0.17378	0.0915015	0.258426	0.0210884	0.186479	0.365364	0.514206	0.482723	0.889705	0.854405	0.0172388	0.172719	0.536839	0.249141	-0.397836	-0.413271	-0.00610378	0.326389
SP_1018	SPT_1071	SPD_0904	SP_RS05055	SPT_RS05300	SPD_RS04820	Intracellular	METABOLISM	NA	NA	Nucleotide metabolism	NA	NA	1	tdk	Thymidine kinase (EC 2.7.1.21)	0.139688	-0.0709758	0.0522797	-0.0694617	0.0585258	-0.299885	0.0866513	-0.0204218	-0.272676	-0.496384	-0.3138	-0.0302472	-0.0316933	0.0792777	0.0592667	0.0351524	-0.163194	-0.300399	-0.432866	-0.272878	-0.345581	-0.415345	-0.385494	-0.575815	-0.627733	-0.74717	-1.142	-1.2152	-0.913301	-0.497448	-0.452397	-0.330565	-0.355659	-0.000676314
SP_0549	SPT_0580	SPD_0476	SP_RS02700	SPT_RS02890	SPD_RS02540	Intracellular	HYPOTHETICAL/UNKNOWN	NA	NA	NA	NA	NA	1		phosphotransferase. note: could be involved in antibiotic resistance	0.0018784	0.0628371	-0.105257	0.0429839	-0.282191	-0.214072	-0.272803	-0.242968	-0.266769	-0.0837233	-0.0854872	0.0138182	0.0366242	-0.0181831	-0.0248579	-0.191384	-0.0846212	0.0168477	0.254139	0.163376	0.127619	0.191071	0.132172	-0.0504535	-0.221681	-0.118696	-0.543059	-0.587634	-0.335183	-0.109279	-0.0757968	0.00843967	-0.00664207	-0.242982
SP_1021	SPT_1073	SPD_0907	SP_RS05070	SPT_RS05310	SPD_RS04835	Intracellular	METABOLISM	NA	NA	Various metabolism	NA	NA	1	hemK	HemK protein	0.0952083	0.580663	-0.0088642	0.105523	-0.00589226	0.289027	-0.0506197	-0.223436	-0.340557	-0.148889	-0.410786	0.0910987	0.217083	0.0761106	0.297535	0.139345	0.113698	-0.00759913	-0.698106	0.210768	0.292926	0.195927	0.12324	-0.204249	-0.68357	-0.377548	-0.150882	-0.236183	-0.0516694	0.291853	0.312137	0.161174	0.193667	-0.0831676
SP_2001	SPT_1982	SPD_1799	SP_RS10060	SPT_RS09815	SPD_RS09505	Membrane	ENVIRONMENTAL INFORMATION PROCESSING	NA	NA	Signal transduction	NA	NA	1	desK		0.130069	0.0769999	0.0048124	0.0554209	-0.0349401	0.108114	0.0898086	0.379168	0.00838887	0.217002	0.573819	-0.14288	-0.0869276	-0.114135	-0.13387	-0.00376272	0.260258	0.9705	2.32337	0.0792608	0.0866878	0.0243855	-0.0517803	-0.12509	-0.0724355	0.0961324	-0.140232	-0.183516	0.149464	0.448691	0.269963	-0.0322954	0.552283	-0.101867
SP_2002	SPT_1983	SPD_1800	SP_RS10065	SPT_RS09820	SPD_RS09510	Membrane	ENVIRONMENTAL INFORMATION PROCESSING	NA	NA	Membrane transport	NA	NA	1			-0.234243	-0.226411	-0.0850113	-0.133768	0.106308	0.363222	-0.106912	0.0618323	-0.467908	-0.26007	1.38179	-0.0782235	0.0558848	-0.0288038	-0.108078	0.186939	0.489832	1.05584	2.64201	-0.0246175	-0.0669667	-0.0339069	-0.0749289	-0.472777	-0.545614	0.118355	-0.540656	-0.43148	-0.018972	0.782681	0.706308	0.722156	1.33581	0.0396989
SP_1544	SPT_1482	SPD_1373	SP_RS07605	SPT_RS07365	SPD_RS07225	Intracellular	METABOLISM	NA	NA	Amino acid metabolism	NA	NA	1	AspC	Aspartate aminotransferase	0.0370103	-0.0712965	0.0194885	-0.0465778	-0.195673	-0.26484	-0.190706	-0.304174	-0.358572	-0.693545	-0.944929	-0.091885	-0.0298924	0.0496995	-0.0329984	-0.178682	-0.515807	-1.0799	-1.38957	0.0344742	0.0971405	0.0775601	0.153548	0.0468024	-0.275978	-0.517448	-0.178862	-0.271497	-0.345148	-0.203892	-0.249997	-0.356664	-0.228322	0.11158
SP_1545	SPT_1483	SPD_1374	SP_RS07610	SPT_RS07370	SPD_RS07230	NA	HYPOTHETICAL/UNKNOWN	NA	NA	NA	NA	NA	1		Hypothetical Protein	-0.0252693	0.0796164	-0.27155	0.0761801	-0.285975	-0.044596	-0.447988	-0.514339	-0.157736	-0.804408	-0.931946	-0.139898	0.130712	-0.300011	-0.166527	-0.36069	-0.443857	-1.02833	-1.26817	-0.162167	-0.0452849	0.144437	-0.249471	-0.1314	-0.438807	-0.838605	-0.709222	-1.18652	-1.28915	-0.936218	-0.85782	-0.961443	-0.583714	-0.230383
SP_1032	SPT_1082	SPD_0915	SP_RS05120	SPT_RS05360	SPD_RS04885	Membrane	ENVIRONMENTAL INFORMATION PROCESSING	NA	NA	Membrane transport	NA	NA	1		iron-compound ABC transporter iron compound-binding protein	0.166121	0.594017	0.0328277	0.134271	0.00619733	0.13759	0.246667	-0.0287304	0.103365	-0.22695	-1.0275	0.191941	-0.0367911	0.0301669	-0.101848	-0.0557685	-0.466693	-0.844085	-2.15839	0.0677378	-0.0260816	-0.184144	-0.35007	-0.538365	-0.598868	-0.349806	-1.19834	-1.91914	-1.56188	-1.32021	-1.23147	-1.08786	-1.08312	-0.234877
SP_1033	SPT_1083	SPD_0916	SP_RS05125	SPT_RS05365	SPD_RS04890	Membrane	ENVIRONMENTAL INFORMATION PROCESSING	NA	NA	Membrane transport	NA	NA	1		iron ABC transporter permease	0.0543378	0.125455	0.00192907	-0.0963389	0.0623493	0.0118408	-0.0296323	-0.0184374	-0.614924	-0.768553	-0.558541	0.136146	0.00224454	-0.08839	-0.0891917	-0.163264	-0.460365	-1.2249	-2.29119	0.0452124	0.0638053	-0.150149	-0.541835	-0.636722	-0.471604	-0.290545	-0.890998	-1.46713	-0.917708	-0.54732	-0.768873	-0.838649	-1.08761	-0.388315
SP_1034	SPT_1084	SPD_0917	SP_RS05130	SPT_RS05370	SPD_RS04895	Membrane	ENVIRONMENTAL INFORMATION PROCESSING	NA	NA	Membrane transport	NA	NA	1		iron ABC transporter permease	0.0139935	0.231131	-0.302372	-0.0906264	0.0905598	0.0214383	0.0195661	0.15155	-0.113586	-0.578725	-0.757912	0.211976	-0.0280122	-0.142942	0.0891933	-0.0234723	-0.146574	-0.968458	-2.14413	0.0413632	-0.105441	-0.227613	-0.837427	-0.916532	-0.854967	0.0535598	-0.28007	-0.870006	-0.270931	0.0750005	0.228657	0.0766341	0.153589	-0.669721
SP_1549	SPT_1491	SPD_1381	SP_RS07640	SPT_RS07410	SPD_RS07270	Intracellular	GENETIC INFORMATION PROCESSING	NA	NA	Folding, sorting, degradation	NA	NA	1		Peptide deformylase	-0.176596	0.0933688	0.0872259	0.172973	-0.391606	0.0322962	-0.00108161	-0.200955	0.509662	0.977269	0.947358	-0.0099801	-0.0446918	-0.165649	0.0284364	-0.322497	-0.399464	-0.869878	-0.191397	-0.130714	-0.195163	-0.0326006	-0.349237	-0.0397339	0.194696	-0.186271	-0.350046	0.0503246	0.89413	0.977735	0.42511	0.129655	0.293879	0.0162992
SP_2010	SPT_2006	SPD_1821	SP_RS10175	SPT_RS09935	SPD_RS09620	Membrane	METABOLISM	NA	NA	Cell wall metabolism	NA	NA	1	pbp2A	penicillin-binding protein 2A	-0.160816	0.232584	-0.0545263	0.00585268	0.192287	0.171176	0.0344104	0.439267	0.678312	0.541933	0.00567806	-0.0330708	0.062706	0.0467457	0.039565	-0.0765852	0.39557	0.845548	1.38334	0.0204135	0.0185586	0.132959	0.408589	0.721346	0.796355	0.365847	-0.228122	-0.23955	-0.509645	-1.0868	-1.24358	-0.715583	-0.629314	-0.0361891
SP_1551	SPT_1493	SPD_1383	SP_RS07650	SPT_RS07420	SPD_RS07280	Membrane	ENVIRONMENTAL INFORMATION PROCESSING	NA	NA	Membrane transport	NA	NA	1		Cation transporter E1-E2 family ATPase	0.0600501	-0.270366	0.128358	0.0426413	-0.320217	-0.117205	0.00370713	-0.095881	-0.0729974	0.0641073	0.160296	0.0222389	-0.0120161	0.240604	0.1101	0.106864	0.0851091	0.0923151	0.067963	0.0424549	0.0256338	-0.198072	-0.275715	-0.549686	-0.772126	-0.81693	-0.0834546	0.0762453	0.0642143	0.443383	0.642637	0.357417	0.161375	-0.115552
SP_1041	SPT_1096	SPD_0922	SP_RS05155	SPT_RS05425	SPD_RS04925	NA	HYPOTHETICAL/UNKNOWN	NA	NA	NA	NA	NA	1			0.00429588	0.602369	-0.137142	-0.0309213	0.130176	0.270939	-0.138665	0.132361	-0.00958266	-0.422489	-0.913037	0.0573453	0.104592	0.112828	-0.0490144	-0.564786	-0.274711	-1.01094	-1.64185	-0.0461408	-0.149539	-0.168314	-0.593384	-0.659346	-1.04022	0.147898	0.223481	-0.200167	-0.149	0.283273	0.145638	-0.223957	0.315819	-0.382747
SP_1043	SPT_1098	SPD_0924	SP_RS05165	SPT_RS05435	SPD_RS04935	NA	HYPOTHETICAL/UNKNOWN	NA	NA	NA	NA	NA	1			0.0425864	-0.0787043	-0.171606	0.0944318	0.263792	0.156116	0.00754839	0.252528	0.313466	0.384852	0.974803	0.156111	0.0144545	-0.247504	-0.450949	-0.623482	-1.02678	-0.682408	-0.320481	-0.0765395	-0.245467	-0.153935	-0.362923	-0.441768	-0.391822	0.107577	0.116138	-0.291752	0.100817	0.478136	0.414705	-0.0897348	0.278389	-0.304028
SP_1044	SPT_1099	SPD_0925	SP_RS05170	SPT_RS05440	SPD_RS04940	Intracellular	HYPOTHETICAL/UNKNOWN	NA	NA	NA	NA	NA	1		hydrolase	0.121754	-0.0269245	0.140045	0.189095	0.320066	0.11047	0.0199569	0.191955	0.454132	0.263583	0.850222	0.00437226	0.0397732	0.0427073	-0.507708	-0.123567	-0.793566	-0.10523	-0.761349	-0.172217	-0.193854	-0.303352	-0.453689	-0.451493	-0.583531	0.174244	0.128224	-0.137527	0.421709	0.915136	0.549411	0.165518	0.425325	-0.037075
SP_0579	SPT_0609	SPD_0504	SP_RS02865	SPT_RS03035	SPD_RS02710	Intracellular	GENETIC INFORMATION PROCESSING	NA	NA	Translation	NA	NA	1	pheS	phenylalanyl-tRNA synthetase subunit alpha	-0.119633	-0.146271	-0.118754	-0.0481958	-0.196493	-0.406702	-0.342869	-0.29443	-0.144958	-0.119953	-0.0528951	-0.107977	0.0705629	0.108599	0.0628595	-0.057534	0.0555169	-0.136056	-0.331194	0.0543805	-0.00762795	-0.0691415	0.0953837	-0.132457	-0.806072	-0.97981	-0.004863	-0.778589	-1.18445	-1.4229	-1.56224	-1.40337	-1.12176	0.132805
SP_0580	SPT_0610	SPD_0505	SP_RS02870	SPT_RS03040	SPD_RS02715	Intracellular	GENETIC INFORMATION PROCESSING	NA	NA	Translation	NA	NA	1		Ribosomal protein S18 acetylase RimI and related acetyltransferases	-0.0968345	0.607226	-0.0309342	-0.0381639	-0.0928985	0.118828	-0.156413	-0.308433	-0.0311254	-0.447053	-0.625854	-0.0386116	0.0425238	-0.0647416	0.117736	-0.123631	-0.248669	-0.115601	-0.693998	0.125816	0.201004	0.176208	0.0150646	-0.254957	-1.03671	-0.975519	0.156594	-0.525084	-1.20713	-1.51146	-1.78111	-1.49156	-1.08104	-0.0735056
SP_0582	SPT_0612	SPD_0507	SP_RS02880	SPT_RS03050	SPD_RS02725	Membrane	HYPOTHETICAL/UNKNOWN	NA	NA	NA	NA	NA	1		putative integral membrane protein (possible nuclease activity)	0.327554	0.311227	-0.0345783	-0.00448562	-0.0699891	0.105346	0.18455	0.00286918	0.0737143	-0.241443	-0.3987	-0.0302874	0.0777043	-0.1041	-0.104973	-0.0293005	0.149866	0.656931	1.26642	0.0561822	0.0839483	0.338207	0.331838	0.419161	0.366789	-0.0160563	0.142005	-0.0302919	-0.0193531	-0.31575	-0.321648	-0.149245	-0.111405	0.129189
SP_1566	SPT_1506	SPD_1396	SP_RS07720	SPT_RS07490	SPD_RS07350	NA	HYPOTHETICAL/UNKNOWN	NA	NA	NA	NA	NA	1		Hypothetical Protein	0.0524499	-0.0243506	0.0278718	0.0655959	-0.237036	-0.126007	0.0555751	-0.162776	-0.51862	-0.2018	-0.597595	0.00555499	-0.04559	0.146487	0.146842	0.277093	-0.0173475	0.0442243	-0.933241	0.11138	0.0109358	0.041942	0.30789	0.39093	0.193672	-0.39236	0.1374	0.110627	-0.37561	-0.737355	-0.984496	-0.759612	-0.77155	0.149513
SP_1068	SPT_1111	SPD_0953	SP_RS05280	SPT_RS05495	SPD_RS05080	Intracellular	METABOLISM	METABOLISM	NA	Carbohydrate metabolism	Energy metabolism	NA	2	ppC	Phosphoenolpyruvate carboxylase (EC 4.1.1.31)	0.091509	0.144121	-0.002253	-0.0227111	0.257915	-0.112147	-0.0230966	-0.132219	-0.533839	-0.441043	-0.7248	0.0200603	-0.0372017	0.0404087	-0.0690526	-0.0986182	-0.384217	-0.528511	-1.21202	-0.0130786	-0.0255774	0.0742402	0.158912	0.241226	-0.129722	-0.577062	-0.372067	-0.662343	-1.37353	-1.21793	-0.691123	-0.458335	-0.303861	0.089794
SP_0590	SPT_0619	SPD_0514	SP_RS02920	SPT_RS03090	SPD_RS02765	NA	METABOLISM	NA	NA	Various metabolism	NA	NA	1		GNAT-family acetyltransferase	0.164316	0.433514	0.00489179	-0.0400291	-0.0290009	0.0832612	-0.0633013	-0.172915	-0.374129	-0.539695	-0.670641	0.0747824	0.0892974	0.0960535	0.00709159	0.0304645	-0.109327	-0.0854304	-0.277688	0.136472	0.160738	0.115016	0.0821879	-0.122014	-0.59982	-0.600012	0.289204	0.100937	-0.382775	-0.638621	-0.814519	-0.743788	-0.623461	-0.0481095
SP_1071	SPT_1114	SPD_0956	SP_RS05295	SPT_RS05510	SPD_RS05095	Membrane	ENVIRONMENTAL INFORMATION PROCESSING	NA	NA	Membrane transport	NA	NA	1		ABC transporter ATP-binding protein	-0.0822332	0.298003	0.0898456	-0.173511	0.0339931	-0.0921858	-0.0195816	-0.00877195	-0.137778	0.097044	-0.319359	0.0787288	0.148123	0.127788	-0.337722	-0.299226	-0.774511	-0.892165	-0.90259	-0.16076	-0.0932987	-0.333013	-0.302963	-0.556291	-0.822637	-0.458383	0.124753	0.524961	0.611052	0.94753	0.742813	0.301348	-0.0317732	-0.0482542
SP_0592	SPT_0621	SPD_0516	SP_RS02930	SPT_RS03100	SPD_RS02775	Intracellular	GENETIC INFORMATION PROCESSING	NA	NA	Translation	NA	NA	1	mrnC	23S rRNA maturation mini-RNase III	0.103228	-0.272057	0.0218032	-0.148209	-0.0452303	-0.268682	0.0175113	0.12932	-0.512509	-0.553716	-0.408139	0.114663	0.0275896	0.16633	0.00835869	0.121828	-0.146968	-0.0286541	-0.256009	-0.299919	-0.29301	-0.314632	-0.312927	-0.466543	-0.633134	-0.863217	-0.085565	-0.189752	-0.666266	-0.7286	-1.00791	-1.00495	-0.877611	0.0356234
SP_0593	SPT_0622	SPD_0517	SP_RS02935	SPT_RS03105	SPD_RS02780	Intracellular	GENETIC INFORMATION PROCESSING	NA	NA	Transcription	NA	NA	1		DNA-binding transcriptional regulator	0.0799948	0.222748	0.0188313	-0.0187855	-0.144164	0.16004	-0.0393028	-0.0357212	-0.197003	-0.278895	-0.622957	0.0477697	0.0458654	0.13978	0.0596004	0.0557324	0.0108457	-0.0821614	-0.19636	-0.0425017	0.022512	-0.0198161	-0.0801092	-0.340006	-0.510112	-0.687659	0.35767	0.234117	-0.122405	-0.417132	-0.65395	-0.851473	-0.752973	-0.0568251
SP_0599	SPT_0626	SPD_0521	SP_RS02950	SPT_RS03120	SPD_RS02795	Membrane	ENVIRONMENTAL INFORMATION PROCESSING	NA	NA	Membrane transport	NA	NA	1	vex1	ABC-type antimicrobial peptide transport system, permease component	0.0419939	0.357597	-0.146435	-0.113417	0.128996	0.2033	0.125197	0.417193	0.246446	0.138867	0.568422	0.154522	0.209778	0.0607105	0.186831	0.0676896	0.401267	0.635984	0.515871	0.161156	0.00827428	-0.075453	-0.268175	-0.432268	-0.427659	0.244443	0.836184	0.637298	0.261453	0.490843	0.567572	0.735677	1.35671	-0.0748358
SP_1075	SPT_1118	SPD_0960	SP_RS05315	SPT_RS05530	SPD_RS05115	Membrane	METABOLISM	CELLULAR PROCESSES	NA	Carbohydrate metabolism	Antibiotic response/sensing	NA	2	cpoA	glycosyl transferase CpoA	0.0688249	0.0133493	-0.0190976	0.0311827	0.0717204	0.0494422	-0.0381937	-0.0450117	0.17241	0.0348486	-0.412346	-0.0439556	-0.0266653	-0.0657784	-0.0612774	-0.223921	-0.238175	-0.3939	-0.643374	0.00898515	0.180299	0.12156	-0.0372134	0.0198011	-0.290632	-0.438631	-0.122954	-0.542913	-0.672496	-0.318355	-0.169924	-0.329408	-0.230539	-0.0396617
SP_0601	SPT_0628	SPD_0523	SP_RS02960	SPT_RS03130	SPD_RS02805	Membrane	ENVIRONMENTAL INFORMATION PROCESSING	NA	NA	Membrane transport	NA	NA	1	vex3	ABC-type antimicrobial peptide transport system, permease component	0.0395262	-0.214404	-0.00433754	-0.0701832	0.147848	-0.0127395	0.110021	0.377644	0.316837	0.597188	1.04513	0.0565749	0.115794	0.19888	0.165655	0.21521	0.350974	0.442189	0.17103	0.0336603	-0.0406753	-0.193439	-0.224112	-0.276857	-0.175283	0.261416	0.854674	0.938633	0.613663	0.673458	0.932364	1.10285	1.47843	0.0569996
SP_0603	SPT_0629	SPD_0524	SP_RS02965	SPT_RS03135	SPD_RS02810	Intracellular	GENETIC INFORMATION PROCESSING	ENVIRONMENTAL INFORMATION PROCESSING	NA	Transcription	Signal transduction	NA	2	vncR	DNA-binding response regulator	-0.0109632	-0.334953	-0.0441953	-0.0449593	0.0601552	-0.0865867	0.0708245	0.257767	0.523298	0.570453	-0.0751412	0.0179499	0.0236329	0.00167637	0.137003	-0.215777	0.143583	0.205381	-0.412383	0.0519476	0.0403213	-0.0347204	0.171525	0.13358	0.380968	0.40676	0.61612	0.93179	0.69492	0.495778	0.549524	0.838238	0.967501	0.14561
SP_0604	SPT_0630	SPD_0525	SP_RS02970	SPT_RS03140	SPD_RS02815	Membrane	ENVIRONMENTAL INFORMATION PROCESSING	NA	NA	Signal transduction	NA	NA	1	vncS	sensor histidine kinase	-0.202556	-0.0964813	0.0337177	0.023859	-0.104241	0.0751888	0.195649	0.473273	0.261185	0.197061	-0.176049	0.0762124	0.0411391	0.17338	-0.146795	0.0658655	0.0661288	0.269664	-0.121414	-0.0120633	0.00383633	-0.0541191	0.225701	0.290449	0.379248	0.1991	0.460559	0.751735	0.557354	0.579019	0.594809	0.933961	0.694415	0.212612
SP_0606	SPT_0632	SPD_0527	SP_RS02980	SPT_RS03150	SPD_RS02825	Intracellular	METABOLISM	METABOLISM	NA	Cofactor and vitamin metabolism	Energy metabolism	NA	2	mcr1	NAD(P)H-flavin reductase	0.00941649	0.134138	0.225192	0.185535	-0.221093	0.0280723	0.424798	0.67812	0.643673	1.03899	1.607	0.155481	-0.109719	0.124955	-0.274888	-0.0804949	-0.114931	0.401147	1.17905	0.142551	0.161321	0.0821874	0.326498	0.328319	0.347804	0.297426	-0.268258	-0.0886555	0.392018	0.738278	0.714442	0.804288	0.641914	0.297153
SP_1081	SPT_1127	SPD_0967	SP_RS05345	SPT_RS05575	SPD_RS05160	Cell Wall	METABOLISM	NA	NA	Cell wall metabolism	NA	NA	1		UDP-N-acetylglucosamine 1-carboxyvinyltransferase_x000D_ ; UDP-N-acetylglucosamine 1-carboxyvinyltransferase 2 (EC 2.5.1.7)	0.000642677	-0.0662628	-0.0661393	0.0845053	-0.0182129	0.0443798	-0.250024	-0.103727	-0.184085	-0.00207703	-0.183642	-0.12203	-0.0107392	-0.13835	-0.0763798	-0.234349	-0.272422	-0.568697	-0.659116	-0.150408	-0.0875673	-0.120075	-0.172469	-0.0628786	-0.330574	-0.58989	-0.647114	-1.32869	-1.28165	-1.15909	-1.13096	-1.53105	-1.55976	-0.12348
SP_1082	SPT_1128	SPD_0968	SP_RS05350	SPT_RS05580	SPD_RS05165	NA	METABOLISM	NA	NA	Various metabolism	NA	NA	1		acetyltransferase	-0.00115822	0.540851	-0.0151752	0.209722	0.146171	0.583807	-0.0600217	-0.133356	-0.231663	-0.0791082	-0.479995	-0.0934468	0.0621241	-0.102148	-0.166432	-0.162339	-0.272553	-0.678689	-0.884464	0.0275898	0.05725	0.0537598	-0.278382	-0.33153	-0.763381	-0.709964	-0.243808	-0.804504	-0.712812	-0.974319	-0.989211	-1.42198	-1.39011	-0.0949494
SP_0609	SPT_0635	SPD_0530	SP_RS02995	SPT_RS03165	SPD_RS02840	Membrane	ENVIRONMENTAL INFORMATION PROCESSING	METABOLISM	NA	Membrane transport	Amino acid metabolism	NA	2		amino acid ABC transporter, amino acid-binding protein	0.0402778	0.243078	0.0548642	0.0728822	0.148746	0.266967	0.208405	0.636394	0.496552	0.0500967	0.759904	0.134372	0.111281	0.175938	0.164067	0.360508	0.301325	0.329531	1.26114	-0.00798523	-0.17909	-0.314409	-0.0281738	-0.430189	-0.363667	-0.310872	0.13059	-0.00112463	0.394271	1.13517	1.20325	1.09734	1.05018	-0.0291707
SP_0613	SPT_0638	SPD_0533	SP_RS03010	SPT_RS03180	SPD_RS02860	Intracellular	GENETIC INFORMATION PROCESSING	NA	NA	Transcription	NA	NA	1	rnjA	mRNA degradation ribonuclease J1/J2	0.156394	-0.0739883	-0.00543824	-0.0459449	-0.129833	0.0743495	-0.0681038	-0.0983395	-0.209461	-0.0378506	-0.550776	0.0442736	0.0199676	0.00980344	-0.0617475	-0.131448	-0.19885	-0.271028	-0.783823	0.0838998	0.130936	0.143231	0.23896	0.268834	-0.0340652	-0.406313	-0.306001	-0.614833	-0.828642	-1.01336	-1.0404	-1.13585	-1.1843	0.0261205
SP_1088	SPT_1135	SPD_0975	SP_RS05390	SPT_RS05615	SPD_RS05195	Intracellular	GENETIC INFORMATION PROCESSING	NA	NA	DNA repair and editing	NA	NA	1	radC	DNA repair protein RadC	0.229587	0.111651	0.422595	0.0296822	0.0211585	-0.132537	0.271835	0.0890588	-0.171683	0.160231	-0.097624	0.111297	0.225442	0.357754	0.254684	0.2242	0.00125699	-0.0524786	-0.704601	0.0125272	0.11381	0.191695	0.278305	0.0519908	-0.456367	-0.655902	0.288852	0.627694	1.01247	1.0312	1.28135	1.51014	1.45361	0.120039
SP_0615	SPT_0640	SPD_0535	SP_RS03020	SPT_RS03190	SPD_RS02870	Cell Wall	METABOLISM	NA	NA	Cell wall metabolism	NA	NA	1	fibA	Lipid II:glycine glycyltransferase (Peptidoglycan interpeptide bridge formation enzyme)	0.0715344	0.47642	-0.243602	0.0545658	0.289471	0.101428	-0.038255	-0.188659	0.266604	0.250715	-0.189097	-0.0633271	-0.0149979	-0.324013	-0.00382119	-0.215726	-0.172565	-0.428086	-0.90787	0.00286539	-0.0724957	0.167668	-0.0336128	0.183351	0.0997127	0.0423385	-0.382227	-0.41526	-0.453398	-0.878069	-0.86262	-0.670313	-0.366786	-0.0976517
SP_0616	SPT_0641	SPD_0536	SP_RS03025	SPT_RS03195	SPD_RS02875	Cell Wall	METABOLISM	NA	NA	Cell wall metabolism	NA	NA	1	fibB	beta-lactam resistance factor	0.242635	0.55667	-0.0311051	-0.0402965	0.22943	0.277002	0.185257	0.141753	0.0735118	0.174543	-0.822626	0.152984	-0.0334908	-0.102916	-0.0384044	-0.157664	-0.128536	-0.431913	-1.10782	0.00317383	0.0275907	0.106197	-0.0548867	0.0429052	-0.00741957	-0.260389	-0.255359	-0.306947	-0.387046	-0.657289	-0.856968	-0.627938	-0.369576	-0.0616704
SP_0617	SPT_0642	SPD_0537	SP_RS03030	SPT_RS03200	SPD_RS02880	Intracellular	GENETIC INFORMATION PROCESSING	NA	NA	Folding, sorting, degradation	NA	NA	1		Predicted Zn-dependent protease	-0.303722	-0.309872	-0.151405	-0.0550409	0.0385176	0.147426	-0.026947	0.130065	0.403225	0.709705	-0.105998	-0.107953	0.0687442	-0.130025	0.19276	0.0308761	0.384778	0.0302509	-0.385095	-0.115154	0.339709	1.05123	1.40225	2.01955	1.94154	1.64682	-0.0514272	0.0236178	0.253681	0.185604	0.0818961	0.514256	0.952387	0.529636
SP_1599	SPT_1537	SPD_1424	SP_RS07880	SPT_RS07640	SPD_RS07500	Intracellular	GENETIC INFORMATION PROCESSING	NA	NA	Translation	NA	NA	1	TruA	tRNA pseudouridine synthase A	-0.0716001	0.0987242	0.0308855	-0.125432	-0.159175	-0.141396	0.0196671	-0.206321	-0.187177	-0.152165	-1.8296	0.0843013	0.00670457	0.138044	0.144536	0.0977687	0.305515	0.223194	-0.171532	0.0393098	0.0298543	-0.0443299	-0.178943	-0.359695	-0.220604	-0.0497676	0.146473	0.660755	1.35584	1.46187	0.976639	0.686065	1.07312	-0.171875
SP_0619	SPT_0644	SPD_0539	SP_RS03040	SPT_RS03210	SPD_RS02890	Intracellular	HYPOTHETICAL/UNKNOWN	NA	NA	NA	NA	NA	1		hypothetical protein	-0.395872	-0.000495006	-0.0446763	0.185916	0.00824783	0.107663	-0.0924606	0.0310683	-0.0326584	-0.634964	-0.825862	-0.118558	-0.00560827	0.0246781	0.0496614	-0.249071	-0.389788	-0.448891	-0.556951	-0.0679417	0.0775774	0.126184	0.112565	0.194175	-0.0545526	-0.166892	-0.107352	-0.131237	-0.308542	-0.382608	-0.642785	-0.562709	-0.578346	-0.0564581
SP_1601	SPT_1541	SPD_1426	SP_RS07895	SPT_RS07655	SPD_RS07515	NA	HYPOTHETICAL/UNKNOWN	NA	NA	NA	NA	NA	1		Hypothetical Protein	0.164644	0.227922	-0.0152606	0.155215	-0.346558	0.229776	0.0035083	-0.0832504	-0.0361328	0.275293	0.92394	-0.0159376	-0.126548	0.0889461	-0.232498	-0.0100943	-0.10862	-0.0378716	0.214058	0.272723	-0.0208802	-0.154698	0.0201373	-0.139952	-0.527452	-0.394398	0.61508	0.770292	0.710519	0.783472	0.590373	0.323469	0.809455	0.0179871
SP_1096	SPT_1141	SPD_0981	SP_RS05425	SPT_RS05650	SPD_RS05230	Intracellular	METABOLISM	NA	NA	Nucleotide metabolism	NA	NA	1		Putative adenylate cyclase (EC 4.6.1.1)	0.105733	0.176448	0.0364152	-0.0204891	0.268425	0.233073	0.13039	0.273911	0.435998	0.539145	-0.0814999	0.146593	-0.0468469	-0.0384906	0.0799301	0.12944	0.44311	0.595291	-0.174909	0.145634	0.00244462	-0.0455197	0.154533	0.451188	0.100757	0.381198	0.49459	1.18351	0.934571	1.33664	1.56062	1.40472	1.92492	-0.0391834
SP_0623	SPT_0647	SPD_0542	SP_RS03055	SPT_RS03225	SPD_RS02905	Intracellular	METABOLISM	NA	NA	Amino acid metabolism	NA	NA	1	pepV	dipeptidase	-0.108459	-0.0210364	0.0864119	0.0895655	-0.0623251	-0.117935	-0.025764	-0.136293	-0.325043	-0.357236	-0.490717	-0.120053	0.0581326	0.0619462	0.0831846	0.0662473	0.0151196	-0.314862	-0.643428	-0.00647426	0.0418158	0.0252316	0.379028	0.418715	0.25053	-0.00200966	-0.112543	-0.640834	-1.0817	-1.1821	-1.19197	-1.29609	-1.00434	0.138961
SP_1098	SPT_1143	SPD_0983	SP_RS05435	SPT_RS05660	SPD_RS05240	Intracellular	METABOLISM	NA	NA	Cofactor and vitamin metabolism	NA	NA	1	ppnK	inorganic polyphosphate/ATP-NAD kinase	-0.130842	0.0610497	0.117395	0.0903652	0.13735	-0.0453554	-0.0402272	0.13034	-0.12709	-0.398065	-0.768443	0.000865082	-0.0110678	0.0711387	-0.232271	-0.299867	-0.506733	-0.857338	-1.51088	-0.0613278	0.00828712	-0.121338	-0.115635	-0.161477	-0.354051	0.0372763	-0.369252	-0.394145	-0.522564	0.0661057	0.668197	0.285811	0.62447	0.0231544
SP_0626	SPT_0651	SPD_0546	SP_RS03070	SPT_RS03240	SPD_RS02920	Membrane	ENVIRONMENTAL INFORMATION PROCESSING	METABOLISM	NA	Membrane transport	Amino acid metabolism	NA	2	brnQ	Branched-chain amino acid transport system carrier protein	0.125411	-0.113656	0.144024	-0.0286735	-0.380719	-0.0301305	0.242995	0.373683	-0.134373	0.402821	0.185665	0.231188	-0.0105848	0.165405	-0.118134	0.0693885	0.126524	0.5872	-0.506601	0.309049	0.181446	-0.0214867	-0.339037	-0.786859	-1.28179	-1.70538	0.489041	0.429752	0.101495	-0.216487	-0.0891953	0.608171	0.509067	-0.00299614
SP_0627	SPT_0652	SPD_0547	SP_RS03075	SPT_RS03245	SPD_RS02925	Intracellular	GENETIC INFORMATION PROCESSING	METABOLISM	NA	Folding, sorting, degradation	Amino acid metabolism	NA	2		aminopeptidase	-0.192523	-0.213381	-0.034363	-0.0915837	0.128313	-0.337039	-0.166649	-0.288227	0.0811526	0.104705	-0.21224	-0.0954992	0.0251188	-0.0724996	-0.190584	-0.356202	-0.443787	-0.553762	-1.44377	-0.173339	-0.121529	-0.127435	0.115005	0.378576	0.282412	0.0363455	0.23088	0.659054	0.00861867	-0.217744	0.0155604	0.097603	0.113934	0.11389
SP_1102	SPT_1149	SPD_0987	SP_RS05465	SPT_RS05690	SPD_RS05270	NA	HYPOTHETICAL/UNKNOWN	NA	NA	NA	NA	NA	1			0.0793017	0.202123	-0.0766993	-0.115397	-0.4671	-0.226693	-0.335316	-0.428867	-0.277651	-0.00862803	0.129267	-0.0425499	0.0214024	0.122769	0.178749	0.172466	0.164864	0.169287	-0.651189	-0.0780254	0.165225	0.121544	0.462099	0.792109	0.973573	0.0723868	0.010376	0.601739	0.106094	0.200627	0.092418	0.130191	-0.1525	0.129281
SP_1104	SPT_1150	SPD_0988	SP_RS05470	SPT_RS05695	SPD_RS05275	NA	HYPOTHETICAL/UNKNOWN	NA	NA	NA	NA	NA	1			-0.0309734	-0.0575978	0.000511122	0.124267	-0.0550298	0.0106773	0.246915	-0.0894904	-0.0611675	0.58024	0.273539	-0.0919671	-0.13288	-0.107611	-0.196905	0.0798371	-0.160019	-0.0425186	-0.395469	-0.0384743	0.00742353	0.0353424	0.0685152	0.264222	0.38076	-0.109234	-0.272911	-0.0856509	-0.273778	-0.218953	-0.455619	-0.138094	-0.220913	-0.0770159
SP_2066	SPT_2061	SPD_1877	SP_RS10445	SPT_RS10205	SPD_RS09895	Intracellular	METABOLISM	NA	NA	Amino acid metabolism	NA	NA	1	thrC	threonine synthase	-0.0376984	0.0858378	-0.0768034	-0.0558472	0.0853561	0.103354	-0.082282	0.132906	-0.163388	-0.141333	0.157159	-0.0844626	-0.00690751	-0.109049	0.0366781	0.169338	0.386045	0.715568	1.70191	0.0664513	-0.00180765	-0.113375	-0.356839	-0.456358	-0.529902	-0.595826	0.17171	0.464518	1.09534	1.19172	1.07148	0.781807	0.826352	-0.225041
SP_2067	SPT_2062	SPD_1878	SP_RS10450	SPT_RS10210	SPD_RS09900	NA	HYPOTHETICAL/UNKNOWN	NA	NA	NA	NA	NA	1			0.165713	0.214438	-0.129242	0.0625601	0.0207497	0.235886	-0.0332872	0.225385	-0.287304	-0.121664	0.356286	-0.0653643	-0.0210281	-0.133938	0.0206444	0.0461288	0.382859	0.731208	1.95356	0.0269195	0.00104989	-0.00189248	-0.471579	-0.719861	-0.790105	-0.668269	-0.106926	0.111402	0.648168	0.748755	0.723291	0.647515	0.831731	-0.321361
SP_2068	SPT_2079	SPD_1895	SP_RS10535	SPT_RS10295	SPD_RS09985	Intracellular	METABOLISM	NA	NA	Nucleotide metabolism	NA	NA	1		Cytidine/deoxycytidylate deaminase family protein	0.158267	0.54021	-0.111262	-0.0694817	0.227014	0.199087	-0.123118	-0.350557	-0.162345	-0.515709	-1.16296	0.117992	0.12462	0.0459879	0.206713	0.411474	0.68336	0.941613	0.739176	0.133068	0.0806855	0.0921495	0.0531987	0.0637222	-0.172725	0.162401	0.272402	0.0290417	-0.0956753	-0.131054	0.0150301	0.292669	0.695835	-0.120255
SP_1108	SPT_1154	SPD_0992	SP_RS05490	SPT_RS05715	SPD_RS05295	NA	HYPOTHETICAL/UNKNOWN	NA	NA	NA	NA	NA	1			-0.00755358	0.364813	0.0558457	0.146789	0.0177684	0.243126	0.208092	0.563171	0.317172	0.764758	0.865998	0.0164695	0.111623	0.100629	-0.049657	-0.216778	0.158951	0.226268	1.17134	0.138882	0.109301	0.230877	0.407499	-0.340514	-0.879365	0.148958	0.224238	0.0772276	0.487551	-0.00975604	-0.329717	0.302128	0.766467	0.203752
SP_0637	SPT_0662	SPD_0555	SP_RS03120	SPT_RS03290	SPD_RS02965	Membrane	ENVIRONMENTAL INFORMATION PROCESSING	NA	NA	Membrane transport	NA	NA	1		ABC transporter permease	0.164785	0.0149592	0.19448	0.052455	-0.202795	0.166621	0.26796	0.279486	0.456107	0.768133	-0.120329	0.0795262	-0.110667	0.0543521	-0.273691	-0.0306662	-0.0963389	-0.41106	-0.386579	0.0940981	0.0556836	-0.0350232	0.191884	0.176132	0.337076	0.459074	0.253849	0.375025	0.583851	1.11999	1.17204	1.07701	0.709935	0.275487
SP_0638	SPT_0663	SPD_0556	SP_RS03125	SPT_RS03295	SPD_RS02970	Membrane	ENVIRONMENTAL INFORMATION PROCESSING	NA	NA	Membrane transport	NA	NA	1		ABC transporter permease	-0.0185402	-0.147199	0.225558	0.0502508	-0.230266	-0.199444	0.427743	0.42183	0.165892	0.105743	-0.143923	0.156016	-0.0579493	0.352205	-0.51243	0.093967	-0.480527	-0.075892	-0.513377	0.135405	0.142828	-0.0771781	0.228296	0.346494	0.553909	0.352819	0.295134	0.417925	0.696754	1.16275	1.25372	1.20393	0.950425	0.247513
SP_0641	SPT_0666	SPD_0558	SP_RS03145	SPT_RS03315	SPD_RS02990	Intracellular	GENETIC INFORMATION PROCESSING	NA	NA	Folding, sorting, degradation	NA	NA	1		serine protease	-0.1017	0.0747077	-0.307901	-0.321764	0.128908	0.226632	-0.432246	-0.732413	-0.46921	-1.05144	-2.19192	0.0463752	0.0292937	-0.286828	-0.351263	-0.365625	-0.289519	-1.19311	-1.4504	-0.121737	-0.167991	-0.0861965	-0.60347	-0.555696	-0.20039	-0.368949	0.846534	1.65234	1.50992	0.0378414	-0.3609	-0.67483	-1.40119	0.064735
SP_0645	SPT_1028	SPD_0559	SP_RS03155	SPT_RS05075	SPD_RS02995	Membrane	ENVIRONMENTAL INFORMATION PROCESSING	METABOLISM	NA	Membrane transport	Carbohydrate metabolism	NA	2	ptsN	Phosphotransferase system mannitol/fructose-specific IIA domain	-0.150945	-0.0647438	-0.00469655	0.137647	0.0184364	0.0808843	0.153225	-0.231372	0.028428	0.745516	1.23192	0.0338886	-0.0188375	0.156632	0.0673193	0.0531858	-0.116446	0.297639	-1.8518	-0.0277427	-0.14733	0.187821	0.282212	0.0581624	0.373768	1.5125	-0.271366	0.432852	-0.0604127	0.393632	0.488633	0.359916	0.943077	0.00551006
SP_1115	SPT_1161	SPD_0999	SP_RS05520	SPT_RS05745	SPD_RS05325	Intracellular	GENETIC INFORMATION PROCESSING	NA	NA	Transcription	NA	NA	1		transcriptional regulator MutR	-0.0696077	0.283996	-0.185869	-0.0933252	-0.048436	0.218314	-0.0561353	-0.14458	-0.185091	-0.270283	-0.44293	0.0128544	0.0819762	-0.0263475	0.102909	0.103441	0.0855847	0.00832855	-0.38438	-0.024181	0.0113897	0.149273	-0.304389	-0.23782	-0.479907	-0.446868	0.091183	-0.0124935	0.527068	0.533934	0.612335	0.412955	0.449714	-0.250554
SP_0648	SPT_0670	SPD_0562	SP_RS03175	SPT_RS03340	SPD_RS03010	Intracellular	METABOLISM	NA	NA	Carbohydrate metabolism	NA	NA	1	bgaA	beta-galactosidase	-0.278105	-0.388589	0.0761582	0.133328	0.146455	-0.0655603	0.172174	0.446698	0.830598	1.14835	1.54002	-0.0440955	0.0136977	-0.154886	-0.246887	-0.259799	-0.279987	-0.319178	-0.359752	-0.127093	-0.139676	-0.0118626	0.178563	0.303807	1.17737	2.1464	0.487206	1.20626	1.09292	1.12363	1.04052	1.04071	1.39533	0.00579285
SP_0650	SPT_0674	SPD_0564	SP_RS03190	SPT_RS03360	SPD_RS03025	NA	HYPOTHETICAL/UNKNOWN	NA	NA	NA	NA	NA	1		hypothetical protein	-0.164701	0.44904	-0.157607	0.0800198	-0.565523	-0.0857465	0.0362215	-0.308021	-0.422903	-0.136499	-0.435144	0.0686084	-0.0225629	-0.133847	-0.268271	0.0609852	-0.0298214	-0.364014	-0.339549	0.212322	0.200949	0.131057	0.11887	-0.298188	-0.182904	-0.51656	-0.667216	-0.666093	-0.331962	-0.209775	-0.0944312	0.248644	-0.0257736	0.0797682
SP_0652	SPT_0677	SPD_0567	SP_RS03205	SPT_RS03375	SPD_RS03040	Intracellular	GENETIC INFORMATION PROCESSING	METABOLISM	NA	Translation	Nucleotide metabolism	NA	2		putative rRNA methylase	0.00984133	-0.11463	-0.0459462	0.0301847	0.173747	-0.37053	-0.112461	0.068736	-0.175825	0.060458	-0.232816	-0.205842	0.069307	-0.213169	0.0217231	-0.079401	0.0582413	-0.0791368	0.481489	-0.072823	0.015969	-0.144555	-0.015059	0.0808397	-0.241705	-0.490383	-0.341204	-0.389775	-0.489305	-0.633965	-0.75918	-0.54575	-0.684136	-0.154174
SP_1119	SPT_1165	SPD_1004	SP_RS05545	SPT_RS05770	SPD_RS05355	Intracellular	METABOLISM	NA	NA	Carbohydrate metabolism	NA	NA	1	gapN	Glyceraldehyde-3-phosphate dehydrogenase, NADP-dependent (EC 1.2.1.9)	0.31295	0.143165	0.0945744	0.173724	-0.243146	0.217973	0.122094	0.108985	1.03314	1.58524	1.33481	0.00929538	-0.10532	0.0202153	-0.0900504	-0.251469	-0.359009	-0.65246	-1.90433	-0.0164969	0.216818	0.34335	0.387569	1.03877	1.29329	-0.435827	0.405084	1.59249	2.13851	2.15521	1.42056	0.968549	0.388712	0.46199
SP_0655	SPT_0679	SPD_0569	SP_RS03215	SPT_RS03385	SPD_RS03050	Membrane	ENVIRONMENTAL INFORMATION PROCESSING	METABOLISM	NA	Membrane transport	Cofactor and vitamin metabolism	NA	2		monovalent cation/proton antiporter	-0.0664606	-0.104158	-0.00209538	-0.0236277	-0.00768324	0.174496	0.0763071	0.0696377	-0.216157	-0.121521	-0.215832	0.0330938	0.0003732	0.20684	0.115099	0.249769	0.156981	0.256811	0.316211	0.0319798	-0.0165037	-0.00599218	0.0501362	-0.0634998	-0.174356	-0.258756	-0.0323675	-0.361023	-0.266385	-0.159688	-0.229021	-0.173101	-0.154464	0.0831238
SP_0657	SPT_0680	SPD_0570	SP_RS03225	SPT_RS03390	SPD_RS03055	Intracellular	METABOLISM	NA	NA	Nucleotide metabolism	NA	NA	1		ribonuclease	0.166261	-0.0853241	-0.00138251	0.0452904	-0.0619422	-0.0874488	0.0330804	0.156218	-0.375342	-0.00147214	-0.0209768	0.0705909	0.0864621	0.252575	-0.20387	0.27327	0.101322	0.23548	0.220841	0.142919	0.234172	0.165238	-0.0153723	-0.0748385	-0.128577	-0.174247	0.0811673	0.0290122	0.27047	0.0703345	0.0534602	-0.0199511	0.0938582	0.0600875
SP_1123	SPT_1168	SPD_1007	SP_RS05560	SPT_RS05785	SPD_RS05370	Cell Wall	METABOLISM	METABOLISM	NA	Cell wall metabolism	Carbohydrate metabolism	NA	2	glgD		-0.191723	-0.335277	0.133333	0.144847	0.0601621	-0.149323	0.0897707	0.0744375	-0.0199535	-0.116542	-0.205611	-0.0524638	-0.032441	-0.0573839	-0.392692	-0.290814	-0.579079	-0.848176	-1.69825	-0.15872	0.0128025	-0.163338	-0.101249	-0.313579	0.378002	1.33719	0.160788	-0.0556807	-0.254629	0.727582	1.26733	1.41818	1.53859	0.0129966
SP_0659	SPT_0683	SPD_0572	SP_RS03235	SPT_RS03400	SPD_RS03065	Intracellular	METABOLISM	METABOLISM	NA	Cofactor and vitamin metabolism	Various metabolism	NA	2		thioredoxin	0.307424	0.454873	-0.0353311	-0.017222	-0.0694104	-0.0458408	0.0960765	0.261935	0.461244	0.155769	0.175502	0.024418	0.0580864	0.130101	-0.0215925	0.128856	0.306082	0.0139181	0.618799	-0.0138684	0.0744861	0.0451344	0.11449	-0.0162939	0.236797	0.512093	0.299394	0.483056	1.03016	0.881057	0.930273	1.15406	0.988689	0.208502
SP_1126	SPT_1172	SPD_1011	SP_RS05580	SPT_RS05805	SPD_RS05385	Intracellular	METABOLISM	NA	NA	Amino acid metabolism	NA	NA	1		putative glycerate kinase (EC 2.7.1.31)	0.0964272	-0.153083	0.0838855	0.236033	-0.0576093	0.613982	0.349615	0.325936	-0.0155047	0.0338566	0.34047	0.111192	0.0123029	0.0239481	-0.0799788	-0.137555	-0.562617	-0.377166	-1.08456	0.296386	0.300679	0.627019	0.600093	0.100993	0.156748	0.378144	0.193128	-0.235626	0.451381	0.941048	0.972146	0.863337	0.604912	0.199938
SP_0661	SPT_0685	SPD_0574	SP_RS03245	SPT_RS03410	SPD_RS03080	Intracellular	GENETIC INFORMATION PROCESSING	ENVIRONMENTAL INFORMATION PROCESSING	NA	Transcription	Signal transduction	NA	2	yesN	Two-component response regulator	0.011222	-0.118217	-0.145376	-0.02317	-0.337051	-0.212374	-0.23939	-0.00752589	0.0675044	-0.0804138	-0.727521	-0.0699368	-0.0239241	-0.186728	-0.202361	-0.734963	-0.706598	-1.12726	-1.50046	0.350036	0.280956	0.547396	0.798415	0.707222	0.736284	0.51604	-0.131552	0.0632087	-0.253581	-0.0726802	-0.24847	0.23962	0.193948	-0.0217826
SP_0662	SPT_0686	SPD_0575	SP_RS03250	SPT_RS03415	SPD_RS03085	Membrane	ENVIRONMENTAL INFORMATION PROCESSING	NA	NA	Signal transduction	NA	NA	1	yesM	Sensor histidine kinase	-0.13911	-0.18114	0.00787628	-0.0498527	-0.346453	-0.134774	0.0605089	0.131381	0.149179	0.430924	-0.435557	-0.0918923	-0.149571	-0.15017	-0.621196	-0.524323	-1.03419	-1.30774	-1.77282	0.109652	-0.0238937	0.0614164	0.292868	0.432243	0.716633	0.40732	-0.0445665	-0.282494	-0.342045	-0.391317	-0.383224	0.162764	0.0820571	0.115978
SP_1151	SPT_1178	SPD_1015	SP_RS05680	SPT_RS05835	SPD_RS05410	Intracellular	GENETIC INFORMATION PROCESSING	GENETIC INFORMATION PROCESSING	CELLULAR PROCESSES	Replication	DNA repair and editing	Cellular community	3	rexB	Exonuclease RexB	0.125327	-0.0111553	0.0670412	-0.053276	0.0652499	-0.029051	-0.0306029	-0.148397	-0.255126	-0.510746	-0.626368	0.0324161	0.0573997	0.0596002	-0.0659363	-0.0585849	-0.610571	-1.46328	-2.30699	0.0398269	0.0383962	0.00103511	-0.0642144	-0.311516	-0.525515	-0.240812	-0.145266	-0.705904	-0.786585	-0.625314	-0.375146	-0.209198	0.105845	-0.0129748
SP_0664	SPT_0688	SPD_0577	SP_RS03260	SPT_RS03425	SPD_RS03095	Membrane	GENETIC INFORMATION PROCESSING	NA	NA	Folding, sorting, degradation	NA	NA	1	zmpB	involved in virulence; zinc metalloprotease anchor protein	-0.0651967	-0.109037	-0.21298	-0.230289	0.233307	-0.190701	-0.0910432	-0.152703	0.0987237	-0.0482344	-0.0337838	0.148908	0.0785401	-0.159924	0.0481765	-0.000453852	-0.146113	-0.503221	-0.829181	-0.107671	-0.180543	-0.120189	-0.552418	-0.426793	-0.42285	-0.0194773	-0.00825397	-0.306586	-0.407369	-0.443332	-0.353899	-0.396937	-0.309417	-0.187886
SP_0665	SPT_0689	SPD_0578	SP_RS03265	SPT_RS03430	SPD_RS03100	Intracellular	METABOLISM	METABOLISM	NA	Cofactor and vitamin metabolism	Various metabolism	NA	2	pabB	aminodeoxychorismate synthase	-0.0308723	0.014257	-0.108223	0.0346397	0.117131	-0.0772019	0.00283769	0.0584628	-0.0800908	-0.34812	-0.36031	-0.0558654	-0.00564371	-0.0673245	-0.125625	-0.177154	-0.100543	-0.289945	-0.298441	-0.0469517	-0.014212	-0.0129693	0.316088	0.38609	-0.0636635	-0.0758944	-0.325587	-0.310786	-0.413432	-0.517845	-0.373451	-0.279124	-0.199196	0.0659674
SP_1155	SPT_1182	SPD_1019	SP_RS05700	SPT_RS05855	SPD_RS05430	Intracellular	GENETIC INFORMATION PROCESSING	NA	NA	Translation	NA	NA	1	rbgA	ribosomal biogenesis GTPase	0.0858638	0.28553	0.0174597	0.073292	-0.10522	0.0145902	-0.0199108	0.0448126	-0.015862	-0.0891377	-0.0522915	-0.132438	-0.0736594	0.0896946	-0.13454	-0.206847	-0.355933	-0.938804	-1.99634	0.0513998	0.0480413	0.131147	0.254005	0.251016	0.168227	-0.248091	-0.713885	-1.49694	-1.52066	-1.46363	-1.3447	-0.825089	-0.448869	0.0212696
SP_1156	SPT_1183	SPD_1020	SP_RS05705	SPT_RS05860	SPD_RS05435	Intracellular	GENETIC INFORMATION PROCESSING	NA	NA	Folding, sorting, degradation	NA	NA	1	rnhB	ribonuclease HII	-0.0628155	-0.153794	0.0192189	0.00277819	-0.0972151	-0.303422	0.0742817	-0.189758	-0.107771	-0.439629	-0.0970698	-0.0563115	-0.0392711	0.0903414	-0.0536609	-0.041798	-0.361161	-0.888357	-1.79175	-0.182579	-0.215032	-0.0442913	0.353289	0.258915	0.0806862	-0.192003	-0.895311	-1.26397	-1.52093	-1.53473	-1.32233	-0.950496	-0.72914	0.0431134
SP_1157	SPT_1184	SPD_1021	SP_RS05710	SPT_RS05865	SPD_RS05440	Membrane	ENVIRONMENTAL INFORMATION PROCESSING	NA	NA	Membrane transport	NA	NA	1		voltage-gated chloride channel family protein	0.0918623	-0.1332	0.00701682	0.00681419	-0.22619	-0.232393	0.0284578	-0.0714329	-0.443442	-0.296901	-0.366351	-0.0238503	0.0447125	0.0856446	0.0176033	0.114944	-0.319548	-0.996252	-2.19182	0.0728325	0.0458705	0.163148	0.416772	0.353293	0.139363	-0.0634612	-0.131708	-0.363868	-0.834086	-1.16396	-0.815666	-0.553012	-0.290594	0.0327181
SP_0671	SPT_0695	SPD_0583	SP_RS03295	SPT_RS03460	SPD_RS03125	Intracellular	GENETIC INFORMATION PROCESSING	NA	NA	Translation	NA	NA	1	miaA	tRNA delta(2)-isopentenylpyrophosphate transferase	-0.355259	-0.232162	-0.0493219	-0.0540569	-0.145283	0.0468906	-0.0370866	0.238903	0.0689052	-0.109705	0.066104	-0.0620251	0.0146282	0.0712604	0.0918503	-0.114509	-0.245439	-0.15889	-0.145697	-0.0957135	-0.0677301	-0.0702196	-0.000549514	-0.0784721	-0.265869	-0.622366	-0.76669	-1.02523	-1.10648	-0.617289	-0.651601	-0.438398	-0.651403	-0.139573
SP_0672	SPT_0696	SPD_0584	SP_RS03300	SPT_RS03465	SPD_RS03130	Intracellular	GENETIC INFORMATION PROCESSING	NA	NA	Translation	NA	NA	1	hflX	50S ribosomal subunit-associated GTPase HflX	-0.207587	-0.179304	0.00208377	-0.0769114	-0.0585879	-0.0583013	-0.0664755	0.192396	-0.172381	-0.122665	-0.256622	-0.0817648	0.00751351	-0.0664385	0.100386	-0.133482	-0.21319	-0.303344	-0.193806	-0.00537521	0.00516931	-0.12458	-0.0537333	-0.177067	-0.343968	-0.519268	-0.349917	-0.456921	-0.543112	-0.759166	-0.663717	-0.762361	-0.759743	-0.208688
SP_0673	SPT_0697	SPD_0585	SP_RS03305	SPT_RS03470	SPD_RS03135	NA	HYPOTHETICAL/UNKNOWN	NA	NA	NA	NA	NA	1		hypothetical protein	0.0352358	0.294254	-0.0332375	0.0328208	-0.0669	0.105587	-0.0893715	0.0556636	-0.0671428	-0.45078	-0.192718	-0.0509615	0.030361	0.0934842	0.169738	0.0228326	-0.235876	-0.206838	-0.468343	0.262585	0.276726	0.242866	0.20795	-0.0801541	-0.275989	-0.38007	0.107956	-0.0789845	-0.305481	-0.225686	-0.24368	-0.287202	-0.372449	-0.0375936
SP_1166	SPT_1191	SPD_1029	SP_RS05745	SPT_RS05900	SPD_RS05475	Membrane	ENVIRONMENTAL INFORMATION PROCESSING	NA	NA	Membrane transport	NA	NA	1		MATE efflux family protein	-0.0973689	-0.425048	0.0655469	0.0428029	-0.243211	-0.133076	0.042118	-0.166104	-0.461285	-0.0544514	-0.468979	0.042835	-0.154301	0.0687026	-0.0235706	0.106048	0.0307975	-0.462439	-1.38151	0.0641101	0.0596448	0.0633152	0.207736	0.210749	0.181514	0.0730589	0.142834	0.168123	0.0500757	-0.0613527	-0.0869478	0.0526554	0.176933	-0.0751274
SP_1167	SPT_1192	SPD_1030	SP_RS05755	SPT_RS05910	SPD_RS05485	Intracellular	METABOLISM	NA	NA	Nucleotide metabolism	NA	NA	1	pyrC	Dihydroorotase (EC 3.5.2.3)	-0.0415567	-0.153931	0.128038	0.0361128	-0.0583917	-0.199849	-0.0112842	-0.15738	-0.102993	-0.229558	-0.562608	-0.117764	-0.0461775	-0.00170546	0.0741129	-0.0129599	-0.101234	-0.328323	-1.21458	-0.100914	-0.0914601	-0.0445831	0.154293	0.264184	0.22834	-0.183238	-0.237339	-0.194845	-0.268312	-0.196097	-0.413911	-0.158393	-0.000144876	-0.00518422
SP_0677	SPT_0701	SPD_0589	SP_RS03325	SPT_RS03490	SPD_RS03155	NA	HYPOTHETICAL/UNKNOWN	NA	NA	NA	NA	NA	1		hypothetical protein	0.127503	-0.27015	-0.144111	-0.031294	0.0583111	-0.313216	0.146083	-0.0395594	0.274656	-0.365448	-1.14285	0.0153469	0.0640931	-0.0265196	0.0584468	0.05704	0.19832	0.28181	-0.213961	-0.0387026	0.0710367	-0.00718757	-0.466852	-0.239691	-0.12398	-0.135495	-0.174015	-0.345621	-0.109277	-0.542763	-0.372841	0.12615	0.0395679	-0.240109
SP_1169	SPT_1194	SPD_1032	SP_RS05765	SPT_RS05920	SPD_RS05495	Intracellular	GENETIC INFORMATION PROCESSING	NA	NA	DNA repair and editing	NA	NA	1		Uracil-DNA glycosylase, family 1 (EC 3.2.2.27)	-0.26435	0.0566042	-0.00126779	0.16642	-0.115934	-0.108628	-0.0215981	-0.297745	0.214439	0.177946	-0.475528	-0.0773516	-0.0137198	-0.0403907	0.117691	-0.184622	-0.133865	-0.231238	-1.21575	0.183105	0.0451409	0.181982	0.4385	0.434236	0.358722	-0.0416045	-0.16045	-0.350028	-0.202458	-0.110052	-0.262234	0.249126	0.259489	0.0247218
SP_1171	SPT_1196	SPD_1034	SP_RS05775	SPT_RS05930	SPD_RS05505	NA	METABOLISM	NA	NA	Various metabolism	NA	NA	1		HAD superfamily hydrolase	-0.039684	0.109457	0.150531	0.123197	0.123514	-0.308647	-0.0792183	-0.171108	0.465993	0.281651	-0.151371	0.0385673	-0.110336	0.0386822	-0.0597069	0.314237	0.146498	-0.523869	-1.81066	0.0697463	-0.0175668	-0.10402	0.201811	0.433307	0.342166	0.0765723	-0.429995	-0.412653	-0.390302	-0.180746	0.178563	0.644979	0.509332	-0.11683
SP_0681	SPT_0705	SPD_0593	SP_RS03345	SPT_RS03510	SPD_RS03175	Intracellular	GENETIC INFORMATION PROCESSING	NA	NA	Transcription	NA	NA	1	typA	GTP-binding protein TypA/BipA; elongation factor Tu family protein	-0.00685517	-0.161608	-0.0547934	-0.161065	0.0291994	-0.402815	-0.146311	-0.0895833	-0.419264	-0.750186	-1.00569	0.0271036	-0.0775918	0.0735023	-0.166183	-0.159294	-0.28819	-0.417797	-1.01049	-0.0743661	-0.0703485	-0.155907	-0.116042	-0.289534	-0.547228	-0.699126	-0.478781	-0.958579	-1.02884	-0.849034	-0.756057	-0.408809	-0.168885	-0.270928
SP_1176	SPT_1047	SPD_1039	SP_RS05795	SPT_RS05175	SPD_RS05525	Intracellular	ENVIRONMENTAL INFORMATION PROCESSING	METABOLISM	NA	Membrane transport	Carbohydrate metabolism	NA	2		Phosphoenolpyruvate-protein phosphotransferase (EC 2.7.3.9) (Phosphotransferase system, enzyme I)	0.0833376	-0.0440741	0.116939	0.0268379	-0.400489	-0.246051	0.026811	-0.0303772	-0.109282	7.77e-05	0.237781	0.0163518	0.107825	0.252446	0.00767838	0.00838597	-0.274034	-0.577557	-1.54759	0.211524	0.0872213	0.063795	0.240009	0.00257319	-0.234082	-0.548964	-0.297579	-1.00099	-2.26	-1.95582	-1.98386	-2.44495	-2.6286	0.124714
SP_1671	SPT_1610	SPD_1484	SP_RS08255	SPT_RS08005	SPD_RS07830	Intracellular	METABOLISM	METABOLISM	NA	Amino acid metabolism	Cell wall metabolism	NA	2	DdlA	D-alanine--D-alanine ligase	0.259552	-0.0298724	0.0936285	-0.0526161	-0.209639	-0.211106	-0.0397638	-0.0751544	-0.407399	-0.425078	-0.655293	0.0192139	0.0154835	0.0440951	-0.0527524	-0.0620606	-0.165922	-0.0345915	-0.275062	-0.0836455	-0.00449775	-0.0954166	0.165922	0.196085	-0.131966	-0.69901	-0.570985	-0.885534	-0.998625	-1.31779	-1.4083	-1.21749	-1.04796	0.248087
SP_0688	SPT_0710	SPD_0598	SP_RS03370	SPT_RS03535	SPD_RS03200	Intracellular	METABOLISM	METABOLISM	NA	Cell wall metabolism	Amino acid metabolism	NA	2	murD	UDP-N-acetylmuramoyl-L-alanyl-D-glutamate synthetase	-0.0325882	-0.122868	0.0015187	-0.0540146	0.0339601	-0.186041	-0.163012	-0.23925	-0.281992	-0.519536	-0.802	-0.0325154	0.0217186	-0.0129253	0.0191824	-0.0369797	-0.0815764	-0.0922329	-0.51211	-0.0319079	-0.0261763	0.0502213	0.157593	0.187526	0.147618	-0.258858	-0.432683	-0.495617	-0.64163	-0.829814	-0.696921	-0.526803	-0.356346	0.0446664
SP_0690	SPT_0712	SPD_0600	SP_RS03380	SPT_RS03545	SPD_RS03210	Membrane	CELLULAR PROCESSES	NA	NA	Cell division	NA	NA	1	ftsQ/divIB	Cell division septal protein FtsQ	0.120002	0.31852	-0.0223174	-0.036497	0.16014	-0.282719	-0.302505	-0.416409	-0.181844	-0.713033	-1.03103	-0.01728	0.169125	-0.0443106	0.0466158	-0.100821	-0.104161	-0.369677	-0.621221	-0.0457262	-0.14397	0.0396705	0.055072	0.15316	-0.111773	0.0340713	-0.18097	-0.427197	-0.715552	-0.78737	-0.515285	-0.383182	-0.0444163	-0.0981566
SP_1187	SPT_1037	SPD_1049	SP_RS05840	SPT_RS05125	SPD_RS05570	Intracellular	GENETIC INFORMATION PROCESSING	NA	NA	Transcription	NA	NA	1	lacT	transcription antiterminator LacT	-0.016339	0.118462	0.0832153	0.125198	-0.107937	-0.0644101	0.29256	0.553209	-0.0596435	0.805487	1.01251	0.0803793	0.115369	0.141286	-0.129904	-0.20612	-0.107254	-0.825386	-0.833581	-0.0983513	0.0717299	-0.0483594	-0.175712	-0.227614	0.25585	1.68796	-0.596387	-0.233051	0.241217	0.394128	0.3996	0.0148161	1.11351	-0.136786
SP_1190	SPT_1036	SPD_1050	SP_RS05850	SPT_RS05120	SPD_RS05575	Intracellular	METABOLISM	NA	NA	Carbohydrate metabolism	NA	NA	1	lacD		-0.378086	-0.28334	0.126223	-0.0336159	0.301104	0.113378	0.234565	0.305141	0.244308	0.608385	-0.268216	0.12196	-0.0548675	-0.134004	-0.456736	-0.392751	-1.26696	-1.74528	-3.52597	-0.0470612	-0.0760622	-0.202389	-0.196542	-0.502323	-0.417	-0.147665	0.494763	0.792008	1.10946	1.8689	2.03637	2.15365	1.71798	-0.0155453
SP_1191	SPT_1035	SPD_1051	SP_RS05855	SPT_RS05115	SPD_RS05580	Intracellular	METABOLISM	NA	NA	Carbohydrate metabolism	NA	NA	1	lacC		-0.316436	-0.12266	0.105753	0.0858972	0.274226	-0.0472371	-0.0270639	0.17227	0.353983	0.191042	-0.274746	0.13503	-0.000198611	-0.162489	-0.497854	-0.727365	-1.23463	-1.79817	-3.09441	0.0105112	-0.210873	-0.0324531	-0.320087	-0.317375	-0.813164	-0.509154	0.471557	0.658232	1.22267	1.52208	2.08779	1.87543	1.3469	0.04762
SP_1684	SPT_1622	SPD_1496	SP_RS08320	SPT_RS08070	SPD_RS07895	Membrane	ENVIRONMENTAL INFORMATION PROCESSING	METABOLISM	NA	Membrane transport	Carbohydrate metabolism	NA	2		Hypothetical Protein	-0.376277	-0.690594	0.211777	0.24809	-0.126894	0.0385188	0.128368	0.0815977	-0.0518238	0.0192221	0.570379	0.0397651	0.0948395	0.0165339	0.0614867	-0.176353	-0.404542	0.00989744	0.548542	-0.0680717	-0.021004	0.00550911	0.0244644	0.11794	0.837637	2.074	0.183051	0.195944	0.356519	0.793077	1.16022	1.10366	2.07506	0.36294
SP_1193	SPT_1033	SPD_1053	SP_RS05865	SPT_RS05105	SPD_RS05590	Intracellular	METABOLISM	NA	NA	Carbohydrate metabolism	NA	NA	1	lacA		-0.392425	-0.618794	-0.0910149	0.0428305	0.390029	0.124155	-0.031868	0.101758	0.64921	0.400267	-0.119525	0.0642601	0.0444944	-0.237186	-0.426471	-0.444004	-1.4579	-1.16556	-3.03659	-0.325418	-0.0616522	-0.156916	-0.526524	-0.942705	-0.401619	-0.182157	0.14876	0.917941	0.652117	1.3865	1.67819	1.68386	1.27546	0.0181463
SP_1688	SPT_1626	SPD_1500	SP_RS08340	SPT_RS08090	SPD_RS07915	Membrane	ENVIRONMENTAL INFORMATION PROCESSING	METABOLISM	NA	Membrane transport	Carbohydrate metabolism	NA	2		Putative ABC transporter, premease component	-0.416579	-0.416465	-0.0525127	0.140534	-0.105156	0.0803341	0.24764	0.715057	0.558533	0.233334	2.00517	-0.0714174	-0.0459096	0.170372	-0.0239194	0.128643	0.147363	0.361365	1.26487	-0.064987	0.148077	0.204641	0.221238	0.253948	1.8332	3.86782	0.487274	0.813981	1.17118	1.27349	1.09816	1.74214	2.39012	0.398535
SP_1200	SPT_1026	SPD_1060	SP_RS05895	SPT_RS05065	SPD_RS05625	Intracellular	GENETIC INFORMATION PROCESSING	NA	NA	Translation	NA	NA	1		Translation elongation factor LepA; GTP-binding protein LepA	-0.0795918	0.0728277	0.0441279	-0.0298403	-0.109037	-0.1525	-0.106445	-0.018558	-0.15159	-0.070196	-0.430509	-0.0691529	-0.172069	-0.0520682	-0.183028	-0.243615	-0.435921	-0.63089	-0.977072	0.129339	-0.00724771	-0.124269	-0.209678	-0.292105	-0.476558	-0.694347	0.304423	0.0809042	-0.0634792	0.00282758	0.284195	0.278076	0.425892	-0.186142
SP_0711	SPT_0727	SPD_0618	SP_RS03480	SPT_RS03625	SPD_RS03305	Membrane	ENVIRONMENTAL INFORMATION PROCESSING	METABOLISM	NA	Membrane transport	Amino acid metabolism	NA	2	hisM	ABC-type amino acid transport system, permease component	-0.236046	-0.431888	0.106245	0.135543	0.208347	0.126966	0.128225	0.505419	0.907639	1.73699	1.64803	0.0393728	-0.18988	-0.0694709	-0.157996	-0.431267	-0.0954854	-0.18773	0.160004	-0.0455383	0.0594229	0.142845	0.532488	1.03261	1.42734	1.91567	0.515224	0.488129	0.877644	1.10812	1.49974	1.74628	1.87539	0.261856
SP_0713	SPT_0729	SPD_0620	SP_RS03490	SPT_RS03635	SPD_RS03315	Intracellular	GENETIC INFORMATION PROCESSING	NA	NA	Translation	NA	NA	1	lysS	lysyl-tRNA synthetase	0.02213	-0.089303	0.0842747	-0.0209104	-0.104379	-0.215321	-0.0257131	-0.159471	-0.381095	-0.206465	-0.0610922	0.0165165	0.0942313	0.132793	0.0808875	0.0920857	-0.0164097	-0.116484	0.197426	-0.0341257	-0.0355333	-0.0898428	0.111289	-0.15338	-0.361241	-0.444965	-0.0110946	-0.159584	-0.505191	-0.367342	-0.319404	-0.410441	-0.293207	0.0933685
SP_0715	SPT_0731	SPD_0621	SP_RS03500	SPT_RS03645	SPD_RS03320	Intracellular	METABOLISM	NA	NA	Various metabolism	NA	NA	1	lctO-2	lactate oxidase	-0.24544	-0.644909	0.406939	-0.0295803	-0.305953	-0.208323	0.294976	0.396875	0.199168	0.821928	0.397798	0.0507487	-0.246392	0.10742	-0.30759	-0.207597	-0.778586	-1.15772	-2.19712	0.0135676	0.0647439	-0.0991164	0.152923	0.23024	0.878771	0.550837	0.0699117	-0.50706	-0.586562	-0.146195	0.0139032	0.254678	0.284908	0.283052
SP_0716	SPT_0732	SPD_0622	SP_RS03505	SPT_RS03650	SPD_RS03325	Intracellular	METABOLISM	GENETIC INFORMATION PROCESSING	NA	Cofactor and vitamin metabolism	Transcription	NA	2	tenA		-0.014657	0.121287	-0.127838	-0.0829558	0.0559737	0.364393	0.196499	0.83685	0.883226	1.66724	1.19279	0.164389	-0.164241	-0.281348	0.0336718	-0.16135	-0.429259	-1.3745	-1.74507	0.0946339	-0.1032	0.00942153	-0.134953	-0.378517	0.97605	0.964642	0.00742511	-0.153886	-0.110574	0.0883486	-0.521467	0.00173942	-0.604852	-0.470586
SP_0717	SPT_0733	SPD_0623	SP_RS03510	SPT_RS03655	SPD_RS03330	Intracellular	METABOLISM	NA	NA	Cofactor and vitamin metabolism	NA	NA	1	thiM	hydroxyethylthiazole kinase	-0.169277	-0.326066	-0.132004	-0.0187729	0.312125	0.268795	-0.0590336	0.808483	0.983372	1.41291	1.12991	0.0760756	-0.102	-0.269725	-0.183301	-0.379752	-0.646049	-1.45746	-1.64295	-0.150213	-0.00800928	-0.136609	-0.308453	-0.324578	0.699899	1.1353	-0.33146	0.19671	0.231342	0.355939	-0.0976893	0.163901	-0.0738344	-0.482447
SP_0719	SPT_0735	SPD_0625	SP_RS03520	SPT_RS03665	SPD_RS03340	Membrane	ENVIRONMENTAL INFORMATION PROCESSING	NA	NA	Membrane transport	NA	NA	1	ykoE	Substrate-specific component YkoE of thiamin-regulated ECF transporter for HydroxyMethylPyrimidine	0.134809	-0.519398	0.14081	-0.0316923	-0.137896	0.0135207	0.308168	0.908761	0.935568	1.51502	2.0824	0.0317597	-0.0688836	0.204514	-0.35736	-0.505981	-0.0933965	-0.872828	-0.45198	-0.00374881	-0.325954	0.0897743	0.160629	0.324976	1.4169	1.37736	-0.400505	-0.243323	0.364866	1.05717	0.563204	0.744545	-0.246971	0.185697
SP_1700	SPT_1638	SPD_1510	SP_RS08405	SPT_RS08145	SPD_RS07965	Intracellular	METABOLISM	NA	NA	Amino acid metabolism	NA	NA	1		3-deoxy-D-arabino-heptulosonate 7-phosphate (DAHP) synthase	0.147836	0.197468	-0.0422535	0.00597522	-0.2084	-0.0471993	-0.134348	-0.022678	-0.345741	0.1591	0.107524	-0.0638694	0.0183398	-0.0478401	0.025559	-0.146351	-0.384206	-0.637759	-0.785441	0.0758375	0.0487886	0.0244875	-0.0501892	-0.0150254	-0.134015	-0.549553	0.143154	0.1164	0.222852	0.388134	0.3579	0.0678759	0.0656725	-0.0239889
SP_0721	SPT_0737	SPD_0627	SP_RS03530	SPT_RS03675	SPD_RS03350	NA	HYPOTHETICAL/UNKNOWN	NA	NA	NA	NA	NA	1		hypothetical protein	-0.113749	-0.434339	-0.200872	-0.182757	-0.0845909	0.0856957	0.31127	1.1814	1.2204	3.10618	2.7752	-0.0010574	-0.158335	0.00341565	0.143907	-0.307521	-0.824043	-0.706048	-0.445299	0.0108803	0.19142	-0.154918	-0.0992921	-0.107184	1.34243	1.65106	0.104156	0.614662	0.514721	1.52023	0.851286	0.902327	0.478334	0.372249
SP_1702	SPT_1640	SPD_1512	SP_RS08415	SPT_RS08155	SPD_RS07975	Membrane	GENETIC INFORMATION PROCESSING	ENVIRONMENTAL INFORMATION PROCESSING	NA	Folding, sorting, degradation	Membrane transport	NA	2	secA	Protein translocase subunit SecA	0.0486486	-0.0977169	0.0536998	-0.0191969	-0.179333	-0.332858	-0.15611	-0.143274	-0.415328	-0.154352	-0.224615	-0.00870725	-0.0310122	0.0287492	-0.0928111	-0.236024	-0.447427	-0.587114	-0.769093	-0.0434919	-0.0886484	-0.156136	-0.00976063	-0.0242171	-0.301084	-0.611632	-0.529591	-0.669846	-0.70642	-0.447903	-0.310738	-0.485952	-0.491153	-0.00491812
SP_1213	SPT_1015	SPD_1072	SP_RS05955	SPT_RS05005	SPD_RS05690	NA	HYPOTHETICAL/UNKNOWN	NA	NA	NA	NA	NA	1		Hypothetical Protein	-0.222133	0.259132	-0.0347445	-0.00952035	0.214401	-0.121131	-0.0113722	-0.251525	0.0251854	0.0145037	-0.260201	-0.0397176	0.0691788	-0.12628	0.0995095	0.0286142	-0.0844363	-0.124125	-0.422209	-0.0707322	-0.0658984	0.154349	0.500127	0.815413	0.881216	0.674765	-0.688862	-1.27248	-1.61464	-1.27034	-1.17799	-1.2224	-0.824302	0.205332
SP_0724	SPT_0740	SPD_0630	SP_RS03545	SPT_RS03690	SPD_RS03365	Intracellular	METABOLISM	NA	NA	Cofactor and vitamin metabolism	NA	NA	1	thiM	putative hydroxyethylthiazole kinase	-0.256317	-0.405957	-0.0535487	-0.115838	-0.00459986	0.211703	0.238483	1.17348	1.13754	1.85513	1.82913	0.128063	-0.113032	-0.102057	0.00325823	-0.0965068	-0.54088	-1.29593	-1.28937	0.114725	0.106169	0.168947	-0.127271	-0.0163956	1.26915	1.64475	0.433698	1.04811	1.28688	1.75632	1.56783	1.52896	0.917205	0.0320647
SP_0725	SPT_0741	SPD_0631	SP_RS03550	SPT_RS03695	SPD_RS03370	Intracellular	METABOLISM	NA	NA	Cofactor and vitamin metabolism	NA	NA	1	thiE-2	thiamine-phosphate pyrophosphorylase	-0.0853139	-0.21372	0.04656	-0.176877	-0.0199737	0.412151	0.458634	1.25551	1.34087	1.76696	2.09152	-0.0524903	0.10308	-0.169762	-0.461212	-0.572242	-1.12888	-0.933058	-1.12591	-0.0753057	0.0139106	0.0411458	0.141936	-0.189109	1.18491	1.42166	-0.00825774	0.463892	1.07649	1.65217	0.97956	1.01176	0.513204	0.158341
SP_1219	SPT_1010	SPD_1077	SP_RS05975	SPT_RS04985	SPD_RS05710	Intracellular	GENETIC INFORMATION PROCESSING	NA	NA	Replication	NA	NA	1	GyrA	DNA gyrase, subunit A	-0.156447	-0.187339	0.0258601	-0.0544882	0.126067	-0.167927	-0.12802	0.0329567	-0.0660378	-0.0741935	0.137788	-0.034695	-0.030278	0.0190929	-0.0858172	-0.264086	-0.420967	-0.558238	-0.888971	-0.157974	-0.077108	-0.0784902	-0.015919	0.0545322	-0.0787009	-0.264818	-0.86342	-1.19307	-1.63856	-1.54482	-1.39072	-1.51306	-1.1828	-0.0116377
SP_1220	SPT_1008	SPD_1078	SP_RS05980	SPT_RS04980	SPD_RS05715	Intracellular	METABOLISM	NA	NA	Energy metabolism	NA	NA	1	Idh	L-lactate dehydrogenase	0.195378	0.010836	0.037121	-0.111341	-0.349077	-0.250051	0.282475	-0.141222	-0.37461	-0.293049	-0.648163	0.0999495	-0.0137754	0.316085	0.0487412	0.315644	-0.02322	-0.150083	-1.52761	0.105314	0.0587194	-0.0544976	0.168281	0.00148241	-0.196474	-0.797176	-1.15702	-2.08561	-2.67058	-2.85714	-3.04351	-2.80486	-2.96669	0.0523907
SP_0729	SPT_0745	SPD_0635	SP_RS03570	SPT_RS03715	SPD_RS03390	Membrane	ENVIRONMENTAL INFORMATION PROCESSING	NA	NA	Membrane transport	NA	NA	1		Copper-translocating P-type ATPase	-0.0938408	-0.344092	0.246651	0.37935	-0.00433038	-0.0954426	0.307965	0.215384	0.0949743	0.0702605	-0.23861	-0.0144815	-0.12921	-0.0120775	0.0307109	-0.0759314	0.0936421	0.1402	-0.497548	-0.550673	-0.232582	-0.0315692	0.145916	0.575776	1.56637	1.57812	-0.303258	-0.275167	-0.452894	-0.296657	0.0256891	0.526406	0.647914	-0.232309
SP_1223	SPT_1005	SPD_1081	SP_RS05995	SPT_RS04965	SPD_RS05730	Intracellular	CELLULAR PROCESSES	GENETIC INFORMATION PROCESSING	NA	Cellular community	Translation	NA	2	RelE	mRNA-degrading endonuclease/interferase RelE	-0.0832109	0.303232	0.0611875	0.0602151	0.28005	0.225316	0.12211	-0.0943022	0.260996	0.97222	1.6761	0.0235481	-0.0907612	0.045095	-0.368784	0.0159109	0.294784	-0.0135145	-0.533678	-0.0341308	-0.0376955	-0.345421	-0.222395	-0.0833497	-0.214217	0.0461843	-0.7353	-0.332783	0.171978	1.11539	0.923327	1.01962	1.31539	-0.240241
SP_1714	SPT_1652	SPD_1524	SP_RS08475	SPT_RS08215	SPD_RS08045	Intracellular	GENETIC INFORMATION PROCESSING	NA	NA	Transcription	NA	NA	1			0.251896	-0.233234	0.166252	-0.329674	-0.151772	-0.290564	-0.126003	0.209073	-0.0224866	0.127491	-0.0143011	-0.0167778	0.25589	-0.0152391	0.125927	0.500117	0.500177	0.373722	-0.977836	-0.0638586	-0.182472	0.540405	0.512694	-0.201803	-0.499509	-1.02082	-1.97545	-2.54344	-2.84224	-3.00519	-2.92264	-1.51235	-2.11892	0.472889
SP_0736	SPT_0752	SPD_0641	SP_RS03605	SPT_RS03745	SPD_RS03420	Intracellular	METABOLISM	NA	NA	Carbohydrate metabolism	NA	NA	1	manA	mannose-6-phosphate isomerase	0.0680656	-0.507569	0.064804	0.113103	-0.240233	-0.306529	0.237624	-0.0529252	-0.0605994	0.398768	-0.346094	0.0902787	0.013027	0.296322	0.155008	0.368619	0.358814	0.288177	-0.409982	0.0706632	-0.0857739	-0.0943675	0.0105637	0.00303299	0.318061	0.00129499	-0.0356165	0.449522	0.816719	0.928147	0.777426	0.72641	0.581497	0.0306957
SP_1227	SPT_1001	SPD_1085	SP_RS06015	SPT_RS04945	SPD_RS05750	Intracellular	ENVIRONMENTAL INFORMATION PROCESSING	GENETIC INFORMATION PROCESSING	NA	Signal transduction	Transcription	NA	2	VicR	DNA binding response regulator	-0.326504	-0.0854393	-0.0579625	-0.145627	0.0392408	-0.0273158	0.0354567	0.228773	-0.300477	-0.0515486	-0.155259	-0.023283	-0.0726863	-0.0929556	-0.200677	-0.305844	-0.731903	-0.868081	-1.28312	-0.138736	-0.0177268	-0.161993	-0.11696	-0.0525237	-0.331123	-0.722058	-0.30526	-0.52163	-0.960171	-1.14558	-1.07753	-1.28972	-1.76616	-0.289738
SP_1228	SPT_1000	SPD_1086	SP_RS06020	SPT_RS04940	SPD_RS05755	Intracellular	GENETIC INFORMATION PROCESSING	NA	NA	DNA repair and editing	NA	NA	1	MutY	A/G-specific adenine glycosylase	-0.127068	-0.288222	-0.104402	-0.106328	-0.0558267	-0.0374303	-0.0567375	0.185507	-0.621577	-0.192037	0.176398	-0.124792	-0.158441	-0.033102	-0.215547	-0.32263	-0.908429	-1.01211	-1.30822	-0.0390517	0.02766	-0.0674412	-0.0140583	0.0214347	-0.348387	-0.858761	-0.0336115	-0.377617	-0.673831	-0.701036	-0.860509	-1.30865	-1.93286	-0.468347
SP_0741	SPT_0756	SPD_0645	SP_RS03630	SPT_RS03765	SPD_RS03440	NA	HYPOTHETICAL/UNKNOWN	NA	NA	NA	NA	NA	1		dehydrogenase	0.156312	-0.0602914	-0.0135771	-0.0172889	-0.328007	-0.13663	0.0505855	-0.0615632	-0.180291	-0.00275027	-0.154696	0.0107091	-0.0883921	0.0665295	0.0107232	0.160435	0.103881	0.140905	-0.132009	0.225146	0.179937	0.176141	0.451865	0.36159	-0.020507	-0.185476	-0.416986	-0.73992	-0.752175	-0.245969	0.0249429	-0.16499	-0.139787	0.161464
SP_1232	SPT_0996	SPD_1090	SP_RS06040	SPT_RS04920	SPD_RS05775	Membrane	HYPOTHETICAL/UNKNOWN	NA	NA	NA	NA	NA	1		Hypothetical Protein	-0.0966538	-0.0512713	0.0330807	-0.0280798	-0.262628	-0.177749	0.140337	-0.0184504	-0.727785	-0.369225	-0.170913	0.075045	0.0106799	0.109557	0.0541137	0.0937377	-0.374125	-0.569335	-1.37039	0.0408129	0.170489	0.271281	0.60416	0.93178	0.548403	-0.316833	-0.232768	-0.448422	-0.567329	-0.845543	-0.855945	-0.64874	-1.04011	0.288529
SP_2168	SPT_2181	SPD_1996	SP_RS11060	SPT_RS10800	SPD_RS10485	Intracellular	GENETIC INFORMATION PROCESSING	METABOLISM	NA	Transcription	Carbohydrate metabolism	NA	2	fucR	fucose operon regulator	-0.0230615	0.108052	0.0481213	0.25788	0.0928079	0.068503	0.313891	0.41147	0.804169	0.661311	0.911986	0.139616	-0.0362202	-0.223587	-0.351958	-0.883316	-0.982441	-0.638437	-0.142018	-0.0186371	0.0688822	-0.137601	-0.223344	0.146072	0.466718	1.55147	0.135955	0.0347032	0.0852789	0.609644	1.37151	1.86688	2.53807	0.139261
SP_1234	SPT_0993	SPD_1093	SP_RS06050	SPT_RS04910	SPD_RS05785	Intracellular	GENETIC INFORMATION PROCESSING	NA	NA	Transcription	NA	NA	1		Transcriptional regulator	0.126802	0.472465	-0.0770715	0.0285547	-0.158349	0.131376	0.0189741	-0.194498	0.0587734	0.27388	0.394305	0.00713273	-0.032681	-0.127633	-0.206176	-0.171727	-0.217818	-0.574888	-0.681549	0.2124	0.0693643	-0.0220032	0.225866	0.0595723	0.364277	0.395631	0.0591882	-0.261691	-0.825019	-0.581682	-0.703557	0.0674877	0.21548	0.120889
SP_1235	SPT_0994	SPD_1092	SP_RS06055	SPT_RS04905	SPD_RS05790	Intracellular	METABOLISM	NA	NA	Nucleotide metabolism	NA	NA	1		MutT/Nudix family protein	-0.164679	0.147563	0.19049	-0.0625648	-0.104248	0.204694	0.302752	-0.176198	0.178137	0.091392	-0.0314455	0.0609773	0.0549771	-0.0121672	-0.0702894	-0.0174818	-0.27982	-0.618767	-1.01289	0.112139	0.13481	0.0146387	0.227902	0.10725	0.262286	0.222773	0.169649	-0.110808	-0.548803	-0.607528	-0.599373	0.117313	0.206664	0.0411866
SP_0746	SPT_0761	SPD_0650	SP_RS03655	SPT_RS03790	SPD_RS03465	Intracellular	GENETIC INFORMATION PROCESSING	NA	NA	Folding, sorting, degradation	NA	NA	1	clpP	ATP-dependent Clp protease proteolytic subunit	0.0832933	0.0647183	0.0443114	0.15244	-0.352998	0.103777	0.43642	0.491838	0.576646	0.90425	0.650102	0.0503527	0.00879389	0.00982326	-0.101591	0.0496686	-0.132824	-0.406435	-1.20143	0.128077	0.14809	0.0529078	0.245252	0.263908	0.259558	-0.251723	-0.143145	-0.418211	-0.649414	-0.740684	-0.640487	-0.302583	-0.202561	-0.0474825
SP_1238	SPT_0990	SPD_1096	SP_RS06070	SPT_RS04890	SPD_RS05805	Intracellular	GENETIC INFORMATION PROCESSING	NA	NA	DNA repair and editing	NA	NA	1	UvrB	Excinuclease ABC subunit B	0.106317	-0.228338	0.0177941	-0.0746669	0.205753	-0.200575	0.0246702	0.18292	0.0712237	0.0239114	0.433054	0.0495637	0.0216697	-0.0828977	-0.139895	-0.134739	-0.307089	-0.549305	-0.609362	-0.184763	-0.181867	-0.14439	0.0120249	0.124604	0.366858	0.383342	-0.372491	-0.614282	-0.875598	-0.601322	-0.479918	0.153776	0.215351	0.0170708
SP_0750	SPT_0764	SPD_0653	SP_RS03670	SPT_RS03805	SPD_RS03480	Membrane	ENVIRONMENTAL INFORMATION PROCESSING	METABOLISM	NA	Membrane transport	Amino acid metabolism	NA	2	livH	branched-chain amino acid ABC transporter, permease protein	0.0117335	-0.154259	0.105529	-0.0669279	0.0490538	-0.0463948	0.0683403	-0.211287	-0.271639	0.346409	0.724933	0.176564	-0.147843	0.100097	-0.215187	0.2131	0.0460073	0.435717	0.687112	0.0268921	-0.0754669	-0.0650203	-0.0927228	0.0274254	0.110334	0.513853	-0.239684	-0.0411583	0.436087	0.616173	0.751634	0.615695	0.663995	0.305386
SP_0751	SPT_0765	SPD_0654	SP_RS03675	SPT_RS03810	SPD_RS03485	Membrane	ENVIRONMENTAL INFORMATION PROCESSING	METABOLISM	NA	Membrane transport	Amino acid metabolism	NA	2	livM	Branched-chain amino acid transport system permease protein LivM	0.256353	-0.151312	-0.00808386	-0.112064	0.156907	-0.0726905	-0.085711	-0.239462	-0.350752	0.444175	1.1489	-0.0284675	-0.071031	0.0856755	-0.0690453	-0.00419195	0.150808	0.167624	0.701866	-0.0705788	-0.0652463	-0.0484779	-0.214597	-0.00306104	0.154567	0.433426	0.0144224	0.290115	0.573947	0.872653	0.840174	0.518442	0.603358	0.197698
SP_0752	SPT_0766	SPD_0655	SP_RS03680	SPT_RS03815	SPD_RS03490	Intracellular	ENVIRONMENTAL INFORMATION PROCESSING	METABOLISM	NA	Membrane transport	Amino acid metabolism	NA	2	livG	branched-chain amino acid ABC transporter ATP-binding protein	-0.084799	0.158676	-0.0702416	-0.00513273	0.139819	0.0534518	-0.115276	0.0332169	0.0781625	0.444792	0.87741	-0.00268691	-0.0443124	-0.0148782	0.0260161	0.0384828	0.0829143	0.256742	0.642449	-0.00857671	0.00330493	-0.023088	-0.0490042	0.0200822	0.178988	0.372667	0.100761	0.327784	0.882607	1.22688	0.980301	0.835657	0.572238	0.222086
SP_0753	SPT_0767	SPD_0656	SP_RS03685	SPT_RS03820	SPD_RS03495	Intracellular	ENVIRONMENTAL INFORMATION PROCESSING	METABOLISM	NA	Membrane transport	Amino acid metabolism	NA	2	livF	Branched-chain amino acid ABC transporter, ATP-binding protein	0.171733	0.163554	-0.0890269	0.0128499	0.184786	0.182346	-0.0209949	-0.0576516	0.0239969	0.0709643	0.491619	-0.0473937	0.00421692	0.0231553	0.0486847	0.120366	0.213586	0.198785	0.615275	0.0256127	-0.0776071	-0.0822977	-0.0394457	0.0382788	0.135775	0.468232	0.249479	0.484879	0.891277	1.18898	1.13277	0.872619	0.625045	0.117717
SP_0754	SPT_0768	SPD_0657	SP_RS03690	SPT_RS03825	SPD_RS03500	Intracellular	METABOLISM	NA	NA	Various metabolism	NA	NA	1	acuB	putative acetoin utilization protein AcuB	0.390155	0.276979	0.119719	-0.0122763	0.206149	0.0959178	0.190991	0.0997823	0.19926	1.39448	1.07628	0.0616366	-0.0660952	-0.0479982	0.321751	0.109237	0.180961	0.143309	-0.354306	0.0183727	0.0714933	-0.00749374	0.141404	0.259618	0.88223	1.09395	0.482773	1.07535	1.44269	1.78827	1.55008	1.3434	1.30089	0.312642
SP_1736	SPT_1674	SPD_1546	SP_RS08590	SPT_RS08330	SPD_RS08165	Intracellular	GENETIC INFORMATION PROCESSING	NA	NA	Replication	NA	NA	1	priA	primosome assembly protein PriA	-0.00761806	-0.284817	0.0879201	0.0360074	0.0253887	-0.0214585	-0.00273495	0.205421	0.202611	0.503965	1.09889	-0.00877955	-0.024198	0.0440847	0.00119468	-0.0306826	0.0357332	0.0717367	0.871315	0.0238359	0.00549933	-0.0947719	0.0120402	-0.123315	-0.0264048	0.172631	-0.0272764	0.273302	0.503881	0.692868	0.439067	0.1473	-0.025011	0.0481237
SP_1246	SPT_0983	SPD_1103	SP_RS06105	SPT_RS04855	SPD_RS05840	NA	HYPOTHETICAL/UNKNOWN	NA	NA	NA	NA	NA	1			0.0991974	0.227569	-0.00856733	-0.0108756	0.222006	0.0571531	-0.0607141	-0.127725	-0.570173	-0.920648	-0.831105	-0.0440186	-0.0726662	-0.0653525	0.0811048	-0.192382	-0.287267	-0.615139	-1.16518	-0.18994	-0.149032	-0.143414	-0.265579	-0.270371	-0.477397	-0.499788	-0.378597	-0.641395	-0.892128	-1.04055	-0.649968	-0.653375	-0.416936	-0.138127
SP_0757	SPT_0771	SPD_0660	SP_RS03705	SPT_RS03840	SPD_RS03515	Membrane	CELLULAR PROCESSES	ENVIRONMENTAL INFORMATION PROCESSING	NA	Cell division	Membrane transport	NA	2	ftsX	cell division ABC transporter, permease protein FtsX	-0.0215282	0.0709954	-0.170827	0.00462571	-0.123741	0.269767	0.0752274	-0.181049	-0.0691095	0.0410203	0.290977	-0.0112852	0.0347009	-0.124294	-0.156296	-0.307789	-0.512856	-0.945328	-1.69128	-0.0399153	0.0755973	0.20957	-0.104246	-0.136645	-0.00761985	-0.180599	0.229825	-0.116644	-0.281746	-0.376481	-0.780286	-0.855829	-0.776476	-0.303434
SP_1248	SPT_0981	SPD_1105	SP_RS06115	SPT_RS04845	SPD_RS05850	Intracellular	GENETIC INFORMATION PROCESSING	NA	NA	Translation	NA	NA	1	Rnc	Ribonuclease III	0.334662	-0.150345	0.0185288	0.0589115	-0.034246	-0.140486	0.116375	0.0774675	0.201883	0.484773	-0.235625	0.0244913	-0.0135321	-0.1109	-0.0126105	-0.13679	-0.503212	-0.421481	-0.879619	-0.0622169	-0.0527576	-0.256485	-0.26665	-0.147724	-0.0231737	-0.273542	-0.90424	-0.755821	-0.319474	-0.426631	-0.257793	-0.0151693	-0.273917	0.0626732
SP_2187	SPT_2202	SPD_2014	SP_RS11170	SPT_RS10890	SPD_RS10575	Intracellular	GENETIC INFORMATION PROCESSING	NA	NA	Transcription	NA	NA	1			-0.178282	-0.168174	-0.240063	-0.237996	-0.289078	0.195911	0.0537334	0.308042	0.811489	0.946778	0.0496456	-0.212583	-0.228419	-0.201613	-0.148723	-0.10514	0.0150941	-0.172852	0.273267	0.257177	-0.0383282	-0.164378	-0.229413	-0.37406	0.638111	0.735996	0.476035	0.392639	-0.108932	-0.57368	-0.645852	-0.436963	-1.17561	-0.485606
SP_1251	SPT_0977	SPD_1109	SP_RS06135	SPT_RS04825	SPD_RS05870	Intracellular	GENETIC INFORMATION PROCESSING	NA	NA	DNA repair and editing	NA	NA	1	McrB	5-methylcytosine-specific restriction endonuclease McrBC, GTP-binding regulatory subunit McrB	0.185841	0.366467	-0.0488208	0.0147463	0.207125	0.267897	0.227989	0.270511	0.578392	0.937117	0.0721234	0.0990805	0.134159	-0.340885	-0.0243415	-0.217911	-0.281673	-0.42114	-1.01299	0.0906758	0.136706	0.199634	0.140593	0.668379	0.735002	0.532653	0.325242	0.24528	0.826042	0.797712	0.864905	1.05078	0.881507	0.0166711
SP_1252	SPT_0976	SPD_1110	SP_RS06140	SPT_RS04820	SPD_RS05875	NA	HYPOTHETICAL/UNKNOWN	NA	NA	NA	NA	NA	1		Hypothetical Protein	-0.0966686	-0.380032	0.0710165	0.142047	0.10534	-0.0874445	0.167619	0.318918	0.440487	0.657261	0.805656	0.0158518	0.122209	-0.302425	0.323826	-0.0228022	0.447333	0.132948	0.243179	-0.210128	-0.0714921	-0.0797041	0.280408	-0.0241669	0.371081	-0.084342	0.144456	0.129395	0.616052	0.634176	0.491331	0.897389	0.43654	-0.191159
SP_0766	SPT_0779	SPD_0667	SP_RS03740	SPT_RS03875	SPD_RS03550	Intracellular	METABOLISM	NA	NA	Various metabolism	NA	NA	1	sodA	superoxide dismutase, manganese-dependent	-0.261592	-0.0609635	-0.126025	-0.284355	-0.389391	-0.0998752	-0.0663656	0.200813	0.360588	0.952203	0.913373	-0.0473341	0.0186259	-0.0607814	-0.290351	-0.577802	-0.849863	-1.51259	-2.33829	-0.213285	-0.117259	-0.211838	-0.341787	-0.319133	0.220107	-0.0857705	0.213183	1.06774	0.912929	0.548992	0.325493	0.301885	-0.326285	-0.153152
SP_0768	SPT_0781	SPD_0669	SP_RS03750	SPT_RS03885	SPD_RS03560	Intracellular	GENETIC INFORMATION PROCESSING	NA	NA	Translation	NA	NA	1	rlmN	ribosomal RNA large subunit methyltransferase N	-0.122991	-0.0655298	0.0140176	-0.0140677	0.0596771	-0.227066	-0.290567	-0.505257	-0.532957	-0.892958	-0.74809	-0.0435262	0.026544	0.123185	0.0664448	0.000223256	-0.219496	-0.582506	-0.644455	-0.0564777	-0.0816957	-0.132614	-0.0754663	-0.162857	-0.457606	-0.229378	-0.850826	-0.956531	-1.1036	-1.12849	-1.1858	-1.52684	-1.36965	-0.0601594
SP_0769	SPT_0782	SPD_0670	SP_RS03755	SPT_RS03890	SPD_RS03565	Membrane	CELLULAR PROCESSES	NA	NA	Antibiotic response/sensing	NA	NA	1	vanZ	Glycopeptide antibiotics resistance protein	0.204511	0.153994	0.046259	0.0974187	-0.190382	-0.0415007	-0.00237489	-0.762199	-0.803569	-0.717798	-0.52454	0.0162375	0.165247	0.14814	0.238132	0.0813908	-0.0367759	-0.564465	-0.579761	0.158944	0.176202	0.229479	0.13932	-0.193031	-0.47692	-0.192939	-0.389978	-0.73302	-0.881587	-0.839466	-0.964602	-1.14324	-1.08395	0.0659067
SP_0770	SPT_0783	SPD_0671	SP_RS03760	SPT_RS03895	SPD_RS03570	Intracellular	ENVIRONMENTAL INFORMATION PROCESSING	NA	NA	Membrane transport	NA	NA	1	uup	ABC transporter	0.0146739	0.148987	0.0275586	-0.138461	-0.14102	-0.0192149	-0.276426	-0.503636	-0.818836	-0.798671	-0.632209	-0.0190405	0.0205131	0.131475	0.111512	0.124117	-0.176339	-0.588201	-0.711443	0.0969074	0.0745285	-0.0354153	-0.00910624	-0.402443	-0.69293	-0.363341	-0.234058	-0.580513	-0.708618	-0.703864	-0.827316	-1.25292	-1.00729	-0.090534
SP_0771	SPT_0784	SPD_0672	SP_RS03765	SPT_RS03900	SPD_RS03575	Intracellular	GENETIC INFORMATION PROCESSING	NA	NA	Folding, sorting, degradation	NA	NA	1	ppiB	cyclophilin type peptidyl-prolyl cis-trans isomerase	0.0582473	0.0863441	0.0620267	0.0716251	-0.392835	-0.243805	0.114608	-0.158638	-0.0692244	0.0541816	0.0691965	0.102018	0.102676	0.329268	0.334794	0.367841	0.243786	-0.0179664	-0.835817	-0.0718199	-0.0757949	-0.105582	0.201355	0.410812	0.357001	-0.294173	-0.670244	-1.02035	-1.10565	-0.924437	-0.691021	-0.0715294	-0.195556	0.102232
SP_0772	SPT_0785	SPD_0673	SP_RS03770	SPT_RS03905	SPD_RS03580	NA	HYPOTHETICAL/UNKNOWN	NA	NA	NA	NA	NA	1		hypothetical protein	-0.0298112	-0.0201343	0.00174906	-0.0704253	0.00610128	0.107593	0.112033	0.91642	0.236702	-1.427	0.949667	0.0671052	0.0256517	0.165077	0.0297749	0.317549	1.07279	0.120317	-0.0608536	0.113184	0.0517993	0.198879	0.298047	-0.123155	0.045781	-0.268592	-0.197882	0.0160588	0.938746	0.0918943	0.00801071	-0.404418	-0.69815	0.222042
SP_0776	SPT_0788	SPD_0675	SP_RS03785	SPT_RS03920	SPD_RS03590	Intracellular	HYPOTHETICAL/UNKNOWN	NA	NA	NA	NA	NA	1	ylqC	KH domain RNA binding protein YlqC	0.081378	0.36532	0.0131525	-0.0587094	-0.407497	0.149404	-0.00664948	0.0410648	-0.0925002	-0.0640241	0.00370048	0.204259	0.0686215	0.205972	0.022374	0.265164	-0.0442531	-0.0788353	-0.444068	0.450359	0.0968345	-0.296371	-0.470765	-1.19827	-1.35385	-1.09383	0.701007	0.106553	-1.37303	-2.69777	-2.59026	-1.32487	-0.760282	-0.312581
SP_0778	SPT_1423	SPD_0678	SP_RS03795	SPT_RS07075	SPD_RS03605	Intracellular	GENETIC INFORMATION PROCESSING	NA	NA	Translation	NA	NA	1	rimM	16S rRNA-processing protein RimM	-0.0115301	0.157963	-0.191879	0.159293	0.399034	0.100512	-0.364781	-0.647232	-0.0429365	-0.493006	-0.693744	-0.213971	0.12589	-0.27905	-0.00523582	-0.469475	-0.168186	-0.912249	-0.786633	-0.180095	-0.0992202	0.10768	-0.293887	0.0155128	0.0493226	0.0273086	-0.254041	-0.368963	-0.451197	-1.15311	-1.0155	-1.16482	-0.89803	-0.113059
SP_1272	SPT_0956	SPD_1128	SP_RS06235	SPT_RS04730	SPD_RS05965	Membrane	ENVIRONMENTAL INFORMATION PROCESSING	METABOLISM	NA	Membrane transport	Cell wall metabolism	NA	2		Polysaccharide biosythesis protein/Teichoic acid subunit flippase	-0.117871	0.0185533	0.061813	-0.0372421	0.0725128	-0.195258	0.0735208	-0.476776	-0.563509	-0.711274	-0.670073	0.120067	0.0662057	0.236905	0.131858	0.340317	0.218385	-0.0913204	-0.317942	-0.00718019	-0.0470899	-0.0129306	0.307396	0.330727	0.201361	0.399774	-0.392329	-1.05837	-1.37474	-1.13165	-0.979659	-0.86975	-0.529163	0.0892096
SP_0782	SPT_1418	SPD_0683	SP_RS03815	SPT_RS07055	SPD_RS03625	NA	HYPOTHETICAL/UNKNOWN	NA	NA	NA	NA	NA	1		hypothetical protein	0.0495098	-0.0494281	-0.126809	0.166539	-0.0360024	0.171904	0.214404	0.110173	0.024133	-0.31364	-0.258123	0.0139919	0.141222	0.0920517	-0.0664124	0.0105707	-0.750818	-0.450485	-1.30048	0.0165938	0.0924765	0.064773	-0.045064	-0.144092	0.0626284	-0.41287	0.010251	0.122033	-0.331129	-0.138263	-0.0949439	-0.533204	-0.394648	-0.117306
SP_2207	SPT_2225	SPD_2034	SP_RS11270	SPT_RS11005	SPD_RS10675	Membrane	ENVIRONMENTAL INFORMATION PROCESSING	CELLULAR PROCESSES	NA	Membrane transport	Cellular community	NA	2	comFC		-0.0339846	0.252846	0.0706937	0.00569356	0.204024	0.0604745	0.0388793	0.245029	0.47155	0.331999	1.57547	-0.0226274	-0.00885088	0.0634753	0.0793105	-0.0342595	0.803928	1.24785	3.22504	0.101874	0.00927765	0.0891774	0.191083	0.31227	0.721407	0.892203	2.03567	2.37148	2.66592	3.30305	2.5508	3.11026	1.92651	0.234391
[truncated: 2,985 more rows]
[truncated: 235 more columns]

## Sheet: Legend
Supplemental Data 1: Differential expression (DE) for all experimental conditions included in the training and test datasets. Locus tags (both old and new RefSeq annotation) of the genes in 3 strains (TIGR4, 19F, and D39) are listed in columns A-F. Columns G-P contain functional annotation of all genes. Columns Q-JY contain differential expression values for each experiment, at each timepoint. Th…
