# Supplementary material for: Entropy of a bacterial stress response is a generalizable predictor for fitness and antibiotic sensitivity
Source: Nat Commun. 2020 Aug 31;11:4365. doi: 10.1038/s41467-020-18134-z (PMC7458919; doi:10.1038/s41467-020-18134-z)
Supplement: Supplementary file 5 — Supplementary Data 2 [file 41467_2020_18134_MOESM5_ESM.xlsx]

## Sheet: Enrichment_all
GOterm	Category	pval	padj	Species	Antibiotic
DNA biosynthetic process [GO:0071897]	BP	0	0	Ab	CIP
cobalamin binding [GO:0031419]	MF	0	0	Ab	CIP
ribonucleoside-diphosphate reductase activity, thioredoxin disulfide as acceptor [GO:0004748]	MF	4.86e-08	2.27e-07	Ab	CIP
DNA replication [GO:0006260]	BP	6.77e-07	2.37e-06	Ab	CIP
deoxyribonucleotide biosynthetic process [GO:0009263]	BP	5.93e-06	1.66e-05	Ab	CIP
oxidoreductase activity, acting on the CH-NH2 group of donors, NAD or NADP as acceptor [GO:0016639]	MF	3.55e-05	8.28e-05	Ab	CIP
iron-sulfur cluster binding [GO:0051536]	MF	0.000123634	0.000247267	Ab	CIP
cellular amino acid metabolic process [GO:0006520]	BP	0.000164619	0.000288084	Ab	CIP
nucleotide binding [GO:0000166]	MF	0.000697818	0.00108549	Ab	CIP
peptidase activity [GO:0008233]	MF	0.0013323	0.00186522	Ab	CIP
catalytic activity [GO:0003824]	MF	0.00653611	0.00831869	Ab	CIP
metal ion binding [GO:0046872]	MF	0.0600325	0.0700379	Ab	CIP
ATP binding [GO:0005524]	MF	0.129551	0.139517	Ab	CIP
integral component of membrane [GO:0016021]	CC	0.314842	0.314842	Ab	CIP
structural molecule activity [GO:0005198]	MF	5.93e-06	5.93e-05	Ab	GEN
protein maturation by iron-sulfur cluster transfer [GO:0097428]	BP	1.78e-05	8.88e-05	Ab	GEN
iron-sulfur cluster binding [GO:0051536]	MF	0.000123634	0.000412112	Ab	GEN
electron transfer activity [GO:0009055]	MF	0.000789777	0.00197444	Ab	GEN
2 iron, 2 sulfur cluster binding [GO:0051537]	MF	0.00186419	0.00310699	Ab	GEN
iron ion binding [GO:0005506]	MF	0.00158748	0.00310699	Ab	GEN
transmembrane transport [GO:0055085]	BP	0.010005	0.0142928	Ab	GEN
transmembrane transporter activity [GO:0022857]	MF	0.0184667	0.0230834	Ab	GEN
metal ion binding [GO:0046872]	MF	0.0354489	0.0393877	Ab	GEN
integral component of membrane [GO:0016021]	CC	0.314842	0.314842	Ab	GEN
transmembrane transporter activity [GO:0022857]	MF	0.0184667	0.0369334	Ab	MER
integral component of membrane [GO:0016021]	CC	0.617168	0.617168	Ab	MER
negative regulation of cytokinesis [GO:0032466]	BP	0	0	Ec	CIP
SOS response [GO:0009432]	BP	0	0	Ec	CIP
recombinational interstrand cross-link repair [GO:0036298]	BP	0	0	Ec	CIP
negative regulation of GTPase activity [GO:0034260]	BP	0	0	Ec	CIP
dihydroxy-acid dehydratase activity [GO:0004160]	MF	0	0	Ec	CIP
DNA repair [GO:0006281]	BP	1.66e-10	1.47e-09	Ec	CIP
cellular response to DNA damage stimulus [GO:0006974]	BP	3.54e-08	2.68e-07	Ec	CIP
DNA repair [GO:0006281]	BP	2.71e-07	1.8e-06	Ec	CIP
DNA-dependent ATPase activity [GO:0008094]	MF	1.01e-06	5.97e-06	Ec	CIP
response to ionizing radiation [GO:0010212]	BP	1.85e-06	9.83e-06	Ec	CIP
response to X-ray [GO:0010165]	BP	3.06e-06	1.48e-05	Ec	CIP
negative regulation of FtsZ-dependent cytokinesis [GO:2000245]	BP	4.67e-06	1.77e-05	Ec	CIP
negative regulation of protein polymerization [GO:0032272]	BP	4.67e-06	1.77e-05	Ec	CIP
DNA polymerase V complex [GO:0009355]	CC	4.67e-06	1.77e-05	Ec	CIP
single-stranded DNA binding [GO:0003697]	MF	1.11e-05	3.92e-05	Ec	CIP
cell motility [GO:0048870]	BP	1.4e-05	4.37e-05	Ec	CIP
translesion synthesis [GO:0019985]	BP	1.4e-05	4.37e-05	Ec	CIP
double-strand break repair via homologous recombination [GO:0000724]	BP	2.8e-05	8.24e-05	Ec	CIP
negative regulation of cell division [GO:0051782]	BP	4.66e-05	0.000123388	Ec	CIP
hydro-lyase activity [GO:0016836]	MF	4.66e-05	0.000123388	Ec	CIP
double-strand break repair [GO:0006302]	BP	6.98e-05	0.000176054	Ec	CIP
response to radiation [GO:0009314]	BP	0.000100239	0.000230985	Ec	CIP
damaged DNA binding [GO:0003684]	MF	9.75e-05	0.000230985	Ec	CIP
recombinational repair [GO:0000725]	BP	0.000129897	0.000275381	Ec	CIP
bacterial nucleoid [GO:0043590]	CC	0.000129897	0.000275381	Ec	CIP
division septum assembly [GO:0000917]	BP	0.000166807	0.000315742	Ec	CIP
serine-type peptidase activity [GO:0008236]	MF	0.000166807	0.000315742	Ec	CIP
DNA-dependent ATPase activity [GO:0008094]	MF	0.000166807	0.000315742	Ec	CIP
valine biosynthetic process [GO:0009099]	BP	0.000208255	0.000380605	Ec	CIP
DNA recombination [GO:0006310]	BP	0.000259015	0.000442833	Ec	CIP
enzyme binding [GO:0019899]	MF	0.000254225	0.000442833	Ec	CIP
isoleucine biosynthetic process [GO:0009097]	BP	0.000304699	0.000489365	Ec	CIP
serine-type endopeptidase activity [GO:0004252]	MF	0.000304699	0.000489365	Ec	CIP
response to UV [GO:0009411]	BP	0.000419094	0.000634628	Ec	CIP
DNA-directed DNA polymerase activity [GO:0003887]	MF	0.000419094	0.000634628	Ec	CIP
iron-sulfur cluster binding [GO:0051536]	MF	0.00070121	0.00103234	Ec	CIP
DNA replication [GO:0006260]	BP	0.00105355	0.00150914	Ec	CIP
DNA-binding transcription repressor activity [GO:0001217]	MF	0.00125573	0.00175141	Ec	CIP
negative regulation of transcription, DNA-templated [GO:0045892]	BP	0.0022348	0.00303704	Ec	CIP
protein-DNA complex [GO:0032993]	CC	0.00267109	0.00353919	Ec	CIP
cellular response to DNA damage stimulus [GO:0006974]	BP	0.00331036	0.00427925	Ec	CIP
DNA recombination [GO:0006310]	BP	0.00348035	0.00439187	Ec	CIP
transcription regulatory region sequence-specific DNA binding [GO:0000976]	MF	0.00770775	0.00950025	Ec	CIP
transcription, DNA-templated [GO:0006351]	BP	0.0168148	0.0202541	Ec	CIP
regulation of transcription, DNA-templated [GO:0006355]	BP	0.0205307	0.0241806	Ec	CIP
identical protein binding [GO:0042802]	MF	0.0257687	0.02969	Ec	CIP
4 iron, 4 sulfur cluster binding [GO:0051539]	MF	0.0275688	0.0310882	Ec	CIP
cytosol [GO:0005829]	CC	0.0596974	0.0659159	Ec	CIP
ATP binding [GO:0005524]	MF	0.0719887	0.0778653	Ec	CIP
cytosol [GO:0005829]	CC	0.0836142	0.088631	Ec	CIP
metal ion binding [GO:0046872]	MF	0.149791	0.155665	Ec	CIP
DNA binding [GO:0003677]	MF	0.199528	0.203365	Ec	CIP
cytoplasm [GO:0005737]	CC	0.333179	0.333179	Ec	CIP
response to cation stress [GO:0043157]	BP	0	0	Ec	GEN
magnesium ion transmembrane transport [GO:1903830]	BP	0	0	Ec	GEN
positive regulation of macromolecule biosynthetic process [GO:0010557]	BP	0	0	Ec	GEN
proteasome core complex [GO:0005839]	CC	0	0	Ec	GEN
intracellular membrane-bounded organelle [GO:0043231]	CC	0	0	Ec	GEN
threonine-type endopeptidase activity [GO:0004298]	MF	0	0	Ec	GEN
ATPase-coupled cation transmembrane transporter activity [GO:0019829]	MF	0	0	Ec	GEN
bacterial-type RNA polymerase holo enzyme binding [GO:0001108]	MF	0	0	Ec	GEN
magnesium transmembrane transporter activity, phosphorylative mechanism [GO:0015444]	MF	0	0	Ec	GEN
response to heat [GO:0009408]	BP	1.77e-06	9.1e-06	Ec	GEN
ribosomal large subunit binding [GO:0043023]	MF	1.85e-06	9.1e-06	Ec	GEN
regulation of intracellular pH [GO:0051453]	BP	4.67e-06	1.58e-05	Ec	GEN
cellular sodium ion homeostasis [GO:0006883]	BP	4.67e-06	1.58e-05	Ec	GEN
maintenance of unfolded protein [GO:0036506]	BP	4.67e-06	1.58e-05	Ec	GEN
cardiolipin binding [GO:1901612]	MF	4.67e-06	1.58e-05	Ec	GEN
ion transmembrane transporter activity, phosphorylative mechanism [GO:0015662]	MF	4.67e-06	1.58e-05	Ec	GEN
cellular response to magnesium ion [GO:0071286]	BP	1.4e-05	3.98e-05	Ec	GEN
sodium ion export across plasma membrane [GO:0036376]	BP	1.4e-05	3.98e-05	Ec	GEN
proteolysis involved in cellular protein catabolic process [GO:0051603]	BP	1.4e-05	3.98e-05	Ec	GEN
phage shock [GO:0009271]	BP	2.8e-05	6.87e-05	Ec	GEN
rescue of stalled ribosome [GO:0072344]	BP	2.8e-05	6.87e-05	Ec	GEN
single-stranded RNA binding [GO:0003727]	MF	2.8e-05	6.87e-05	Ec	GEN
HslUV protease complex [GO:0009376]	CC	4.66e-05	0.000109318	Ec	GEN
protein folding chaperone [GO:0044183]	MF	6.98e-05	0.000150675	Ec	GEN
sodium:proton antiporter activity [GO:0015385]	MF	6.98e-05	0.000150675	Ec	GEN
cellular response to heat [GO:0034605]	BP	9.75e-05	0.000202586	Ec	GEN
ribosomal large subunit binding [GO:0043023]	MF	0.000129897	0.000259794	Ec	GEN
protein domain specific binding [GO:0019904]	MF	0.000208255	0.000401635	Ec	GEN
protein refolding [GO:0042026]	BP	0.000304699	0.00056737	Ec	GEN
proteolysis [GO:0006508]	BP	0.000551308	0.000960343	Ec	GEN
protein hexamerization [GO:0034214]	BP	0.000551308	0.000960343	Ec	GEN
unfolded protein binding [GO:0051082]	MF	0.000782752	0.00132089	Ec	GEN
rRNA binding [GO:0019843]	MF	0.00136326	0.00223079	Ec	GEN
bacterial-type cis-regulatory region sequence-specific DNA binding [GO:0000986]	MF	0.00147507	0.00234275	Ec	GEN
response to oxidative stress [GO:0006979]	BP	0.00298256	0.00460166	Ec	GEN
tRNA binding [GO:0000049]	MF	0.00401449	0.00602173	Ec	GEN
regulation of transcription, DNA-templated [GO:0006355]	BP	0.0041618	0.00607398	Ec	GEN
cell [GO:0005623]	CC	0.0134296	0.0190842	Ec	GEN
regulation of transcription, DNA-templated [GO:0006355]	BP	0.0205307	0.0284271	Ec	GEN
integral component of plasma membrane [GO:0005887]	CC	0.0293511	0.039624	Ec	GEN
DNA-binding transcription factor activity [GO:0003700]	MF	0.0379339	0.0499618	Ec	GEN
zinc ion binding [GO:0008270]	MF	0.0409911	0.0527028	Ec	GEN
plasma membrane [GO:0005886]	CC	0.0481641	0.0590387	Ec	GEN
integral component of membrane [GO:0016021]	CC	0.0491989	0.0590387	Ec	GEN
magnesium ion binding [GO:0000287]	MF	0.0484847	0.0590387	Ec	GEN
identical protein binding [GO:0042802]	MF	0.0562608	0.0660453	Ec	GEN
cytosol [GO:0005829]	CC	0.0596974	0.0685885	Ec	GEN
ATP binding [GO:0005524]	MF	0.0661142	0.0743785	Ec	GEN
ATP binding [GO:0005524]	MF	0.0719887	0.0793345	Ec	GEN
cytosol [GO:0005829]	CC	0.0836142	0.0903033	Ec	GEN
cytoplasm [GO:0005737]	CC	0.103832	0.109939	Ec	GEN
identical protein binding [GO:0042802]	MF	0.143413	0.148929	Ec	GEN
metal ion binding [GO:0046872]	MF	0.149791	0.152617	Ec	GEN
DNA binding [GO:0003677]	MF	0.199528	0.199528	Ec	GEN
ATP-independent chaperone mediated protein folding [GO:1990507]	BP	0	0	Ec	MER
glucuronosyltransferase activity [GO:0015020]	MF	0	0	Ec	MER
phosphate ion transport [GO:0006817]	BP	1.7e-07	2.49e-06	Ec	MER
outer membrane-bounded periplasmic space [GO:0030288]	CC	6.79e-07	7.47e-06	Ec	MER
phosphate ion transmembrane transport [GO:0035435]	BP	4.67e-06	3.43e-05	Ec	MER
response to organic cyclic compound [GO:0014070]	BP	4.67e-06	3.43e-05	Ec	MER
protein quality control for misfolded or incompletely synthesized proteins [GO:0006515]	BP	1.4e-05	5.89e-05	Ec	MER
regulation of DNA-templated transcription, initiation [GO:2000142]	BP	1.4e-05	5.89e-05	Ec	MER
unfolded protein binding [GO:0051082]	MF	1.47e-05	5.89e-05	Ec	MER
phosphate ion binding [GO:0042301]	MF	1.4e-05	5.89e-05	Ec	MER
bacterial-type RNA polymerase holo enzyme binding [GO:0001108]	MF	1.4e-05	5.89e-05	Ec	MER
response to temperature stimulus [GO:0009266]	BP	2.8e-05	8.79e-05	Ec	MER
regulation of phosphatase activity [GO:0010921]	BP	2.8e-05	8.79e-05	Ec	MER
chaperone-mediated protein folding [GO:0061077]	BP	2.71e-05	8.79e-05	Ec	MER
phosphate ion transport [GO:0006817]	BP	4.66e-05	0.000128044	Ec	MER
outer membrane [GO:0019867]	CC	4.66e-05	0.000128044	Ec	MER
regulation of single-species biofilm formation [GO:1900190]	BP	6.98e-05	0.000180548	Ec	MER
cellular response to phosphate starvation [GO:0016036]	BP	9.75e-05	0.000238434	Ec	MER
serine-type peptidase activity [GO:0008236]	MF	0.000166807	0.00038629	Ec	MER
serine-type endopeptidase activity [GO:0004252]	MF	0.000304699	0.000638417	Ec	MER
peptidase activity [GO:0008233]	MF	0.000304699	0.000638417	Ec	MER
chaperone-mediated protein folding [GO:0061077]	BP	0.000419094	0.000838188	Ec	MER
transferase activity, transferring glycosyl groups [GO:0016757]	MF	0.000482982	0.000923966	Ec	MER
protein folding [GO:0006457]	BP	0.000551308	0.000970303	Ec	MER
proteolysis [GO:0006508]	BP	0.000551308	0.000970303	Ec	MER
unfolded protein binding [GO:0051082]	MF	0.000782752	0.00132466	Ec	MER
DNA-binding transcription activator activity [GO:0001216]	MF	0.000868666	0.0014156	Ec	MER
phosphorelay response regulator activity [GO:0000156]	MF	0.00147507	0.00231796	Ec	MER
negative regulation of transcription, DNA-templated [GO:0045892]	BP	0.0022348	0.00339073	Ec	MER
protein-DNA complex [GO:0032993]	CC	0.00267109	0.0039176	Ec	MER
response to oxidative stress [GO:0006979]	BP	0.00298256	0.0042333	Ec	MER
response to radiation [GO:0009314]	BP	0.00401449	0.00551992	Ec	MER
response to heat [GO:0009408]	BP	0.00420054	0.00560072	Ec	MER
transcription regulatory region sequence-specific DNA binding [GO:0000976]	MF	0.00770775	0.00997473	Ec	MER
ATP-binding cassette (ABC) transporter complex [GO:0043190]	CC	0.00873634	0.0109828	Ec	MER
identical protein binding [GO:0042802]	MF	0.00930962	0.0113784	Ec	MER
outer membrane-bounded periplasmic space [GO:0030288]	CC	0.0124807	0.0148419	Ec	MER
DNA-binding transcription factor activity [GO:0003700]	MF	0.0379339	0.0439235	Ec	MER
membrane [GO:0016020]	CC	0.069245	0.0781225	Ec	MER
cellular response to DNA damage stimulus [GO:0006974]	BP	0.0711482	0.078263	Ec	MER
identical protein binding [GO:0042802]	MF	0.143413	0.153907	Ec	MER
integral component of membrane [GO:0016021]	CC	0.453874	0.475487	Ec	MER
plasma membrane [GO:0005886]	CC	0.683328	0.699219	Ec	MER
cytosol [GO:0005829]	CC	0.716011	0.716011	Ec	MER
regulation of DNA repair [GO:0006282]	BP	0	0	Kp	CIP
phosphate ion binding [GO:0042301]	MF	0	0	Kp	CIP
single-stranded DNA binding [GO:0003697]	MF	1.86e-07	1.74e-06	Kp	CIP
DNA repair [GO:0006281]	BP	1.92e-06	1.2e-05	Kp	CIP
SOS response [GO:0009432]	BP	2.4e-06	1.2e-05	Kp	CIP
phosphate ion transmembrane transport [GO:0035435]	BP	3.42e-06	1.2e-05	Kp	CIP
deoxyribonucleotide biosynthetic process [GO:0009263]	BP	3.42e-06	1.2e-05	Kp	CIP
DNA-dependent ATPase activity [GO:0008094]	MF	3.42e-06	1.2e-05	Kp	CIP
excinuclease repair complex [GO:0009380]	CC	1.03e-05	2.39e-05	Kp	CIP
excinuclease ABC activity [GO:0009381]	MF	1.03e-05	2.39e-05	Kp	CIP
single-stranded DNA binding [GO:0003697]	MF	1.03e-05	2.39e-05	Kp	CIP
ribonucleoside-diphosphate reductase activity, thioredoxin disulfide as acceptor [GO:0004748]	MF	1.03e-05	2.39e-05	Kp	CIP
DNA recombination [GO:0006310]	BP	2.33e-05	5.03e-05	Kp	CIP
nucleotide-excision repair [GO:0006289]	BP	3.41e-05	6.37e-05	Kp	CIP
ion transmembrane transport [GO:0034220]	BP	3.41e-05	6.37e-05	Kp	CIP
DNA replication [GO:0006260]	BP	4.01e-05	7.02e-05	Kp	CIP
damaged DNA binding [GO:0003684]	MF	5.12e-05	8.43e-05	Kp	CIP
DNA replication [GO:0006260]	BP	0.000307762	0.000453544	Kp	CIP
porin activity [GO:0015288]	MF	0.000307762	0.000453544	Kp	CIP
DNA binding [GO:0003677]	MF	0.00608344	0.00851682	Kp	CIP
ATP-binding cassette (ABC) transporter complex [GO:0043190]	CC	0.00667058	0.0088941	Kp	CIP
cell outer membrane [GO:0009279]	CC	0.00749235	0.00922134	Kp	CIP
ATP binding [GO:0005524]	MF	0.00757468	0.00922134	Kp	CIP
cytoplasm [GO:0005737]	CC	0.00879808	0.0102644	Kp	CIP
zinc ion binding [GO:0008270]	MF	0.0125137	0.0140154	Kp	CIP
oxidoreductase activity [GO:0016491]	MF	0.0189817	0.0204418	Kp	CIP
ATPase activity [GO:0016887]	MF	0.0284749	0.0295295	Kp	CIP
ATP binding [GO:0005524]	MF	0.0515108	0.0515108	Kp	CIP
carbon utilization [GO:0015976]	BP	0	0	Kp	GEN
alcohol metabolic process [GO:0006066]	BP	0	0	Kp	GEN
alcohol dehydrogenase (NAD+) activity [GO:0004022]	MF	0	0	Kp	GEN
protein stabilization [GO:0050821]	BP	5.33e-09	3.07e-08	Kp	GEN
regulation of pH [GO:0006885]	BP	3.42e-06	1.31e-05	Kp	GEN
acetaldehyde dehydrogenase (acetylating) activity [GO:0008774]	MF	3.42e-06	1.31e-05	Kp	GEN
sodium ion transmembrane transporter activity [GO:0015081]	MF	2.05e-05	6.74e-05	Kp	GEN
ATP synthesis coupled electron transport [GO:0042773]	BP	5.12e-05	0.000130728	Kp	GEN
antiporter activity [GO:0015297]	MF	5.12e-05	0.000130728	Kp	GEN
sequence-specific DNA binding [GO:0043565]	MF	0.000181256	0.000416889	Kp	GEN
NADH dehydrogenase (ubiquinone) activity [GO:0008137]	MF	0.000223678	0.000467689	Kp	GEN
metalloendopeptidase activity [GO:0004222]	MF	0.000264071	0.000506136	Kp	GEN
lyase activity [GO:0016829]	MF	0.000575319	0.00101787	Kp	GEN
DNA-binding transcription factor activity [GO:0003700]	MF	0.000932056	0.00153124	Kp	GEN
2 iron, 2 sulfur cluster binding [GO:0051537]	MF	0.00125989	0.00193183	Kp	GEN
oxidoreductase activity [GO:0016491]	MF	0.00256748	0.00369075	Kp	GEN
metal ion binding [GO:0046872]	MF	0.00488468	0.00660869	Kp	GEN
zinc ion binding [GO:0008270]	MF	0.0125137	0.0159898	Kp	GEN
plasma membrane [GO:0005886]	CC	0.0258036	0.0312359	Kp	GEN
DNA-binding transcription factor activity [GO:0003700]	MF	0.047224	0.0543076	Kp	GEN
cytoplasm [GO:0005737]	CC	0.0540325	0.0591784	Kp	GEN
integral component of membrane [GO:0016021]	CC	0.123293	0.128898	Kp	GEN
DNA binding [GO:0003677]	MF	0.229523	0.229523	Kp	GEN
metalloendopeptidase activity [GO:0004222]	MF	1.51e-06	1.21e-05	Kp	MER
amidase activity [GO:0004040]	MF	3.42e-06	1.37e-05	Kp	MER
outer membrane [GO:0019867]	CC	0.000307762	0.000820699	Kp	MER
periplasmic space [GO:0042597]	CC	0.00269634	0.00539267	Kp	MER
zinc ion binding [GO:0008270]	MF	0.0125137	0.020022	Kp	MER
ATP binding [GO:0005524]	MF	0.0515108	0.0686811	Kp	MER
integral component of membrane [GO:0016021]	CC	0.123293	0.140907	Kp	MER
plasma membrane [GO:0005886]	CC	0.143477	0.143477	Kp	MER

## Sheet: Legend
Supplemental Data 2: Enrichment analysis of gene panels presented in Bhattacharyya et al., 2019. For each of the 9 species-antibiotic pairs, the 10-gene panel (from the 2nd phase of model training) was used. Enrichment analysis was performed using a hypergeometric test with Benjamini-Hochberg correction for false discovery. GOterm: name and identifier of the GO term. Category: GO term category (B…
