# Supplementary material for: Entropy of a bacterial stress response is a generalizable predictor for fitness and antibiotic sensitivity
Source: Nat Commun. 2020 Aug 31;11:4365. doi: 10.1038/s41467-020-18134-z (PMC7458919; doi:10.1038/s41467-020-18134-z)
Supplement: Supplementary file 6 — Supplementary Data 3 [file 41467_2020_18134_MOESM6_ESM.xlsx]

## Sheet: Single_tp_predictions
Strain	Adapted	AB	Concentration	Time	Survive	Group	MOA	Entropy	Prediction
T4	FALSE	KAN	L	10	FALSE	Train	PSI	-0.631872	TRUE
T4	FALSE	KAN	L	20	FALSE	Train	PSI	0.191017	TRUE
T4	FALSE	KAN	L	30	FALSE	Train	PSI	-1.10199	TRUE
T4	FALSE	KAN	L	45	FALSE	Train	PSI	-0.910734	TRUE
T4	FALSE	KAN	L	60	FALSE	Train	PSI	-0.4284	TRUE
T4	FALSE	KAN	L	90	FALSE	Train	PSI	-0.0858304	TRUE
T4	FALSE	KAN	L	120	FALSE	Train	PSI	0.119575	TRUE
T4	FALSE	KAN	L	150	FALSE	Train	PSI	1.17003	TRUE
T4	FALSE	KAN	L	180	FALSE	Train	PSI	2.14763	FALSE
T4	FALSE	KAN	L	210	FALSE	Train	PSI	2.57166	FALSE
T4	FALSE	KAN	L	240	FALSE	Train	PSI	2.7595	FALSE
T4	FALSE	LVX	L	10	FALSE	Train	DSI	-1.93509	TRUE
T4	FALSE	LVX	L	20	FALSE	Train	DSI	-1.69037	TRUE
T4	FALSE	LVX	L	30	FALSE	Train	DSI	-0.882861	TRUE
T4	FALSE	LVX	L	45	FALSE	Train	DSI	-0.034652	TRUE
T4	FALSE	LVX	L	60	FALSE	Train	DSI	0.527975	TRUE
T4	FALSE	LVX	L	90	FALSE	Train	DSI	1.65485	TRUE
T4	FALSE	LVX	L	120	FALSE	Train	DSI	2.4917	FALSE
T4	FALSE	LVX	L	180	FALSE	Train	DSI	3.39666	FALSE
T4	FALSE	PEN	L	10	FALSE	Train	CWSI	-1.17107	TRUE
T4	FALSE	PEN	L	20	FALSE	Train	CWSI	-0.771864	TRUE
T4	FALSE	PEN	L	30	FALSE	Train	CWSI	0.000896422	TRUE
T4	FALSE	PEN	L	45	FALSE	Train	CWSI	0.765603	TRUE
T4	FALSE	PEN	L	60	FALSE	Train	CWSI	1.38051	TRUE
T4	FALSE	PEN	L	90	FALSE	Train	CWSI	2.29158	FALSE
T4	FALSE	PEN	L	120	FALSE	Train	CWSI	2.86706	FALSE
T4	FALSE	RIF	L	10	FALSE	Train	RSI	1.11987	TRUE
T4	FALSE	RIF	L	20	FALSE	Train	RSI	1.96104	TRUE
T4	FALSE	RIF	L	30	FALSE	Train	RSI	2.42058	FALSE
T4	FALSE	RIF	L	45	FALSE	Train	RSI	2.74476	FALSE
T4	FALSE	RIF	L	60	FALSE	Train	RSI	2.788	FALSE
T4	FALSE	RIF	L	90	FALSE	Train	RSI	2.9272	FALSE
T4	FALSE	RIF	L	120	FALSE	Train	RSI	3.12999	FALSE
T4	FALSE	VNC	L	10	FALSE	Train	CWSI	0.153611	TRUE
T4	FALSE	VNC	L	20	FALSE	Train	CWSI	1.54788	TRUE
T4	FALSE	VNC	L	30	FALSE	Train	CWSI	2.36512	FALSE
T4	FALSE	VNC	L	45	FALSE	Train	CWSI	2.77158	FALSE
T4	FALSE	VNC	L	60	FALSE	Train	CWSI	2.97197	FALSE
T4	FALSE	VNC	L	90	FALSE	Train	CWSI	3.09074	FALSE
T4	TRUE	KAN	L	30	TRUE	Train	PSI	-2.51952	TRUE
T4	TRUE	KAN	L	60	TRUE	Train	PSI	-0.550626	TRUE
T4	TRUE	KAN	L	90	TRUE	Train	PSI	-2.09279	TRUE
T4	TRUE	KAN	L	120	TRUE	Train	PSI	-1.77497	TRUE
T4	TRUE	KAN	L	150	TRUE	Train	PSI	-1.27166	TRUE
T4	TRUE	KAN	L	180	TRUE	Train	PSI	-0.526456	TRUE
T4	TRUE	KAN	L	210	TRUE	Train	PSI	0.126191	TRUE
T4	TRUE	KAN	L	240	TRUE	Train	PSI	-0.426218	TRUE
T4	TRUE	KAN	H	30	TRUE	Train	PSI	-1.52329	TRUE
T4	TRUE	KAN	H	60	TRUE	Train	PSI	-0.682707	TRUE
T4	TRUE	KAN	H	90	TRUE	Train	PSI	-0.579397	TRUE
T4	TRUE	KAN	H	120	TRUE	Train	PSI	-1.11011	TRUE
T4	TRUE	KAN	H	150	TRUE	Train	PSI	-0.761105	TRUE
T4	TRUE	KAN	H	180	TRUE	Train	PSI	-0.78916	TRUE
T4	TRUE	KAN	H	210	TRUE	Train	PSI	1.881	TRUE
T4	TRUE	KAN	H	240	TRUE	Train	PSI	0.544661	TRUE
T4	TRUE	LVX	L	120	TRUE	Train	DSI	-0.232045	TRUE
T4	TRUE	LVX	L	150	TRUE	Train	DSI	-1.15237	TRUE
T4	TRUE	LVX	L	180	TRUE	Train	DSI	-0.209366	TRUE
T4	TRUE	LVX	L	210	TRUE	Train	DSI	0.750155	TRUE
T4	TRUE	LVX	L	240	TRUE	Train	DSI	0.452277	TRUE
T4	TRUE	LVX	L	30	TRUE	Train	DSI	-1.3229	TRUE
T4	TRUE	LVX	L	60	TRUE	Train	DSI	-1.83618	TRUE
T4	TRUE	LVX	L	90	TRUE	Train	DSI	-2.11287	TRUE
T4	TRUE	LVX	H	30	TRUE	Train	DSI	-1.7464	TRUE
T4	TRUE	LVX	H	60	TRUE	Train	DSI	-2.30407	TRUE
T4	TRUE	LVX	H	90	TRUE	Train	DSI	-2.24244	TRUE
T4	TRUE	LVX	H	120	TRUE	Train	DSI	0.359069	TRUE
T4	TRUE	LVX	H	150	TRUE	Train	DSI	-0.726255	TRUE
T4	TRUE	LVX	H	180	TRUE	Train	DSI	-0.0399064	TRUE
T4	TRUE	LVX	H	210	TRUE	Train	DSI	0.651275	TRUE
T4	TRUE	LVX	H	240	TRUE	Train	DSI	0.379448	TRUE
T4	TRUE	PEN	L	10	TRUE	Train	CWSI	-0.235564	TRUE
T4	TRUE	PEN	L	20	TRUE	Train	CWSI	-1.23164	TRUE
T4	TRUE	PEN	L	30	TRUE	Train	CWSI	-0.646005	TRUE
T4	TRUE	PEN	L	45	TRUE	Train	CWSI	-0.961609	TRUE
T4	TRUE	PEN	L	60	TRUE	Train	CWSI	-0.340453	TRUE
T4	TRUE	PEN	L	90	TRUE	Train	CWSI	2.15867	FALSE
T4	TRUE	PEN	L	120	TRUE	Train	CWSI	0.802268	TRUE
T4	TRUE	PEN	H	10	TRUE	Train	CWSI	0.0676905	TRUE
T4	TRUE	PEN	H	20	TRUE	Train	CWSI	-0.56144	TRUE
T4	TRUE	PEN	H	30	TRUE	Train	CWSI	-0.438502	TRUE
T4	TRUE	PEN	H	45	TRUE	Train	CWSI	0.498378	TRUE
T4	TRUE	PEN	H	60	TRUE	Train	CWSI	0.809352	TRUE
T4	TRUE	PEN	H	90	TRUE	Train	CWSI	2.76568	FALSE
T4	TRUE	PEN	H	120	TRUE	Train	CWSI	1.77896	TRUE
T4	TRUE	RIF	L	10	TRUE	Train	RSI	0.217086	TRUE
T4	TRUE	RIF	L	20	TRUE	Train	RSI	-0.0123218	TRUE
T4	TRUE	RIF	L	30	TRUE	Train	RSI	-0.200539	TRUE
T4	TRUE	RIF	L	45	TRUE	Train	RSI	-0.238523	TRUE
T4	TRUE	RIF	L	60	TRUE	Train	RSI	-0.529091	TRUE
T4	TRUE	RIF	L	90	TRUE	Train	RSI	1.70387	TRUE
T4	TRUE	RIF	L	120	TRUE	Train	RSI	1.38703	TRUE
T4	TRUE	RIF	H	10	TRUE	Train	RSI	0.333189	TRUE
T4	TRUE	RIF	H	20	TRUE	Train	RSI	0.784779	TRUE
T4	TRUE	RIF	H	30	TRUE	Train	RSI	0.584403	TRUE
T4	TRUE	RIF	H	45	TRUE	Train	RSI	0.505559	TRUE
T4	TRUE	RIF	H	60	TRUE	Train	RSI	0.162983	TRUE
T4	TRUE	RIF	H	90	TRUE	Train	RSI	1.19632	TRUE
T4	TRUE	RIF	H	120	TRUE	Train	RSI	1.22922	TRUE
T4	TRUE	VNC	L	10	TRUE	Train	CWSI	-0.414037	TRUE
T4	TRUE	VNC	L	20	TRUE	Train	CWSI	-0.632204	TRUE
T4	TRUE	VNC	L	30	TRUE	Train	CWSI	-0.906792	TRUE
T4	TRUE	VNC	L	45	TRUE	Train	CWSI	-0.660651	TRUE
T4	TRUE	VNC	L	60	TRUE	Train	CWSI	-1.34435	TRUE
T4	TRUE	VNC	L	90	TRUE	Train	CWSI	-1.12292	TRUE
T4	TRUE	VNC	L	120	TRUE	Train	CWSI	-0.975283	TRUE
T4	TRUE	VNC	H	10	TRUE	Train	CWSI	-2.05999	TRUE
T4	TRUE	VNC	H	20	TRUE	Train	CWSI	0.197257	TRUE
T4	TRUE	VNC	H	30	TRUE	Train	CWSI	1.048	TRUE
T4	TRUE	VNC	H	45	TRUE	Train	CWSI	1.65107	TRUE
T4	TRUE	VNC	H	60	TRUE	Train	CWSI	1.95631	TRUE
T4	TRUE	VNC	H	90	TRUE	Train	CWSI	2.16225	FALSE
T4	TRUE	VNC	H	120	TRUE	Train	CWSI	1.54696	TRUE
19F	FALSE	KAN	L	10	FALSE	Train	PSI	-2.19148	TRUE
19F	FALSE	KAN	L	20	FALSE	Train	PSI	-0.295626	TRUE
19F	FALSE	KAN	L	30	FALSE	Train	PSI	-2.14272	TRUE
19F	FALSE	KAN	L	45	FALSE	Train	PSI	-2.4002	TRUE
19F	FALSE	KAN	L	60	FALSE	Train	PSI	0.0735517	TRUE
19F	FALSE	KAN	L	90	FALSE	Train	PSI	-0.501657	TRUE
19F	FALSE	KAN	L	120	FALSE	Train	PSI	0.369192	TRUE
19F	FALSE	KAN	L	150	FALSE	Train	PSI	2.49949	FALSE
19F	FALSE	KAN	L	180	FALSE	Train	PSI	2.91684	FALSE
19F	FALSE	KAN	L	210	FALSE	Train	PSI	2.14994	FALSE
19F	FALSE	KAN	L	240	FALSE	Train	PSI	2.39981	FALSE
19F	FALSE	LVX	L	30	FALSE	Train	DSI	1.02188	TRUE
19F	FALSE	LVX	L	60	FALSE	Train	DSI	2.58766	FALSE
19F	FALSE	LVX	L	90	FALSE	Train	DSI	1.77673	TRUE
19F	FALSE	LVX	L	120	FALSE	Train	DSI	1.77244	TRUE
19F	FALSE	LVX	L	150	FALSE	Train	DSI	2.17206	FALSE
19F	FALSE	LVX	L	180	FALSE	Train	DSI	2.6555	FALSE
19F	FALSE	LVX	L	210	FALSE	Train	DSI	3.27676	FALSE
19F	FALSE	LVX	L	240	FALSE	Train	DSI	3.43147	FALSE
19F	FALSE	PEN	L	10	TRUE	Train	CWSI	-0.777395	TRUE
19F	FALSE	PEN	L	20	TRUE	Train	CWSI	-0.82612	TRUE
19F	FALSE	PEN	L	30	TRUE	Train	CWSI	-1.26737	TRUE
19F	FALSE	PEN	L	45	TRUE	Train	CWSI	-0.327015	TRUE
19F	FALSE	PEN	L	60	TRUE	Train	CWSI	-0.0497039	TRUE
19F	FALSE	PEN	L	90	TRUE	Train	CWSI	0.472869	TRUE
19F	FALSE	PEN	L	120	TRUE	Train	RSI	0.864895	TRUE
19F	FALSE	RIF	L	10	FALSE	Train	RSI	2.24832	FALSE
19F	FALSE	RIF	L	20	FALSE	Train	RSI	2.712	FALSE
19F	FALSE	RIF	L	30	FALSE	Train	RSI	2.92874	FALSE
19F	FALSE	RIF	L	45	FALSE	Train	RSI	3.15634	FALSE
19F	FALSE	RIF	L	60	FALSE	Train	RSI	3.211	FALSE
19F	FALSE	RIF	L	90	FALSE	Train	RSI	3.23603	FALSE
19F	FALSE	RIF	L	120	FALSE	Train	RSI	3.47096	FALSE
19F	FALSE	VNC	L	10	FALSE	Train	CWSI	-0.633791	TRUE
19F	FALSE	VNC	L	20	FALSE	Train	CWSI	0.596464	TRUE
19F	FALSE	VNC	L	30	FALSE	Train	CWSI	1.92388	TRUE
19F	FALSE	VNC	L	45	FALSE	Train	CWSI	2.37763	FALSE
19F	FALSE	VNC	L	60	FALSE	Train	CWSI	2.65633	FALSE
19F	FALSE	VNC	L	90	FALSE	Train	CWSI	2.97551	FALSE
19F	FALSE	VNC	L	120	FALSE	Train	CWSI	3.02841	FALSE
19F	TRUE	KAN	L	30	TRUE	Train	PSI	-2.77991	TRUE
19F	TRUE	KAN	L	60	TRUE	Train	PSI	-0.90697	TRUE
19F	TRUE	KAN	L	90	TRUE	Train	PSI	-0.44145	TRUE
19F	TRUE	KAN	L	120	TRUE	Train	PSI	-0.255437	TRUE
19F	TRUE	KAN	L	150	TRUE	Train	PSI	-1.46467	TRUE
19F	TRUE	KAN	L	180	TRUE	Train	PSI	-0.21516	TRUE
19F	TRUE	KAN	L	210	TRUE	Train	PSI	0.526266	TRUE
19F	TRUE	KAN	L	240	TRUE	Train	PSI	0.64318	TRUE
19F	TRUE	KAN	H	30	TRUE	Train	PSI	0.344469	TRUE
19F	TRUE	KAN	H	60	TRUE	Train	PSI	-0.508089	TRUE
19F	TRUE	KAN	H	90	TRUE	Train	PSI	0.752321	TRUE
19F	TRUE	KAN	H	120	TRUE	Train	PSI	1.2932	TRUE
19F	TRUE	KAN	H	150	TRUE	Train	PSI	-0.2132	TRUE
19F	TRUE	KAN	H	180	TRUE	Train	PSI	0.328581	TRUE
19F	TRUE	KAN	H	210	TRUE	Train	PSI	1.39659	TRUE
19F	TRUE	KAN	H	240	TRUE	Train	PSI	1.49278	TRUE
19F	TRUE	LVX	L	30	TRUE	Train	DSI	-0.65541	TRUE
19F	TRUE	LVX	L	60	TRUE	Train	DSI	-1.30739	TRUE
19F	TRUE	LVX	L	90	TRUE	Train	DSI	-0.534337	TRUE
19F	TRUE	LVX	L	120	TRUE	Train	DSI	-1.7443	TRUE
19F	TRUE	LVX	L	150	TRUE	Train	DSI	-1.0867	TRUE
19F	TRUE	LVX	L	180	TRUE	Train	DSI	0.327868	TRUE
19F	TRUE	LVX	L	210	TRUE	Train	DSI	0.394624	TRUE
19F	TRUE	LVX	L	240	TRUE	Train	DSI	0.533509	TRUE
19F	TRUE	LVX	H	30	TRUE	Train	DSI	0.69671	TRUE
19F	TRUE	LVX	H	60	TRUE	Train	DSI	1.17723	TRUE
19F	TRUE	LVX	H	90	TRUE	Train	DSI	0.760039	TRUE
19F	TRUE	LVX	H	120	TRUE	Train	DSI	0.9652	TRUE
19F	TRUE	LVX	H	150	TRUE	Train	DSI	1.17859	TRUE
19F	TRUE	LVX	H	180	TRUE	Train	DSI	1.8369	TRUE
19F	TRUE	LVX	H	210	TRUE	Train	DSI	1.84774	TRUE
19F	TRUE	LVX	H	240	TRUE	Train	DSI	2.25699	FALSE
19F	TRUE	RIF	L	10	TRUE	Train	RSI	-2.7769	TRUE
19F	TRUE	RIF	L	20	TRUE	Train	RSI	-3.10371	TRUE
19F	TRUE	RIF	L	30	TRUE	Train	RSI	-2.10662	TRUE
19F	TRUE	RIF	L	45	TRUE	Train	RSI	-2.70686	TRUE
19F	TRUE	RIF	L	60	TRUE	Train	RSI	-2.5131	TRUE
19F	TRUE	RIF	L	90	TRUE	Train	RSI	-1.81169	TRUE
19F	TRUE	RIF	L	120	TRUE	Train	RSI	-1.77809	TRUE
19F	TRUE	RIF	H	10	TRUE	Train	RSI	-1.68716	TRUE
19F	TRUE	RIF	H	20	TRUE	Train	RSI	-2.49504	TRUE
19F	TRUE	RIF	H	30	TRUE	Train	RSI	-2.29464	TRUE
19F	TRUE	RIF	H	45	TRUE	Train	RSI	-1.05317	TRUE
19F	TRUE	RIF	H	60	TRUE	Train	RSI	-0.525893	TRUE
19F	TRUE	RIF	H	90	TRUE	Train	RSI	-1.60036	TRUE
19F	TRUE	RIF	H	120	TRUE	Train	RSI	-0.447575	TRUE
19F	TRUE	VNC	L	10	TRUE	Train	CWSI	-0.70983	TRUE
19F	TRUE	VNC	L	20	TRUE	Train	CWSI	-1.74775	TRUE
19F	TRUE	VNC	L	30	TRUE	Train	CWSI	-1.98581	TRUE
19F	TRUE	VNC	L	45	TRUE	Train	CWSI	-1.75874	TRUE
19F	TRUE	VNC	L	60	TRUE	Train	CWSI	-1.33888	TRUE
19F	TRUE	VNC	L	90	TRUE	Train	CWSI	-1.69595	TRUE
19F	TRUE	VNC	L	120	TRUE	Train	CWSI	-1.84494	TRUE
19F	TRUE	VNC	H	10	TRUE	Train	CWSI	-0.948253	TRUE
19F	TRUE	VNC	H	20	TRUE	Train	CWSI	-1.02769	TRUE
19F	TRUE	VNC	H	30	TRUE	Train	CWSI	-0.137592	TRUE
19F	TRUE	VNC	H	45	TRUE	Train	CWSI	0.547015	TRUE
19F	TRUE	VNC	H	60	TRUE	Train	CWSI	0.302522	TRUE
19F	TRUE	VNC	H	90	TRUE	Train	CWSI	-0.11613	TRUE
19F	TRUE	VNC	H	120	TRUE	Train	CWSI	-0.480416	TRUE
T4	FALSE	CEF	L	30	FALSE	Test	CWSI	1.02404	TRUE
T4	FALSE	CEF	L	120	FALSE	Test	CWSI	3.37973	FALSE
T4	FALSE	CIP	L	30	FALSE	Test	DSI	-0.422502	TRUE
T4	FALSE	CIP	L	120	FALSE	Test	DSI	2.98741	FALSE
T4	TRUE	CIP	L	30	TRUE	Test	DSI	-1.41789	TRUE
T4	TRUE	CIP	L	120	TRUE	Test	DSI	-1.89754	TRUE
T4	FALSE	DAP	L	30	FALSE	Test	LIP	1.22336	TRUE
T4	FALSE	DAP	L	120	FALSE	Test	LIP	3.0376	FALSE
T4	FALSE	TET	L	30	FALSE	Test	PSI	2.7465	FALSE
T4	FALSE	TET	L	120	FALSE	Test	PSI	3.98703	FALSE
19F	FALSE	CEF	L	30	TRUE	Test	CWSI	-1.10964	TRUE
19F	FALSE	CEF	L	120	TRUE	Test	CWSI	1.44507	TRUE
19F	FALSE	CEF	H	30	FALSE	Test	CWSI	-0.491484	TRUE
19F	FALSE	CEF	H	120	FALSE	Test	CWSI	2.10156	FALSE
19F	FALSE	CIP	L	30	FALSE	Test	DSI	0.801529	TRUE
19F	FALSE	CIP	L	120	FALSE	Test	DSI	1.97761	TRUE
19F	TRUE	CIP	L	30	TRUE	Test	DSI	-1.70841	TRUE
19F	TRUE	CIP	L	120	TRUE	Test	DSI	-0.307876	TRUE
19F	FALSE	DAP	L	30	FALSE	Test	LIP	0.476605	TRUE
19F	FALSE	DAP	L	120	FALSE	Test	LIP	2.29552	FALSE
19F	FALSE	TET	L	30	TRUE	Test	PSI	1.91588	TRUE
19F	FALSE	TET	L	120	TRUE	Test	PSI	0.637027	TRUE
19F	FALSE	TET	H	30	FALSE	Test	PSI	1.34491	TRUE
19F	FALSE	TET	H	120	FALSE	Test	PSI	2.54886	FALSE
T4	FALSE	GLY	NA	30	TRUE	Train	NTR	0.366163	TRUE
T4	FALSE	GLY	NA	90	TRUE	Train	NTR	0.49639	TRUE
T4	FALSE	URA	NA	30	TRUE	Train	NTR	0.755556	TRUE
T4	FALSE	URA	NA	90	TRUE	Train	NTR	0.29682	TRUE
T4	FALSE	VAL	NA	30	TRUE	Train	NTR	1.09257	TRUE
T4	FALSE	VAL	NA	90	TRUE	Train	NTR	1.2036	TRUE
D39	FALSE	URA	NA	30	FALSE	Train	NTR	-0.691112	TRUE
D39	FALSE	URA	NA	60	FALSE	Train	NTR	1.65601	TRUE
D39	FALSE	URA	NA	90	FALSE	Train	NTR	3.41328	FALSE
D39	FALSE	URA	NA	120	FALSE	Train	NTR	2.6498	FALSE
D39	FALSE	VAL	NA	30	FALSE	Train	NTR	2.20729	FALSE
D39	FALSE	VAL	NA	90	FALSE	Train	NTR	3.04367	FALSE
D39	FALSE	GLY	NA	30	FALSE	Train	NTR	1.13286	TRUE
D39	FALSE	GLY	NA	90	FALSE	Train	NTR	2.37166	FALSE
D39	TRUE	URA	NA	30	TRUE	Train	NTR	-1.31813	TRUE
D39	TRUE	URA	NA	90	TRUE	Train	NTR	0.0807674	TRUE
D39	TRUE	VAL	NA	30	TRUE	Train	NTR	0.701029	TRUE
D39	TRUE	VAL	NA	90	TRUE	Train	NTR	1.96842	TRUE
T4	FALSE	CFT	NA	30	FALSE	Test2	CWSI	0.2539	TRUE
T4	FALSE	CFT	NA	120	FALSE	Test2	CWSI	2.46419	FALSE
T4	FALSE	COT	NA	30	FALSE	Test2	DSI	1.46013	TRUE
T4	FALSE	COT	NA	120	FALSE	Test2	DSI	3.18551	FALSE
T4	FALSE	IMI	NA	30	FALSE	Test2	CWSI	-0.361419	TRUE
T4	FALSE	IMI	NA	120	FALSE	Test2	CWSI	1.55346	TRUE
T4	FALSE	LIN	NA	30	FALSE	Test2	PSI	2.5941	FALSE
T4	FALSE	LIN	NA	120	FALSE	Test2	PSI	3.13179	FALSE
T4	FALSE	MOX	NA	30	FALSE	Test2	DSI	1.62043	TRUE
T4	FALSE	MOX	NA	120	FALSE	Test2	DSI	2.74486	FALSE
T4	FALSE	AMX	NA	30	FALSE	Test2	CWSI	1.50933	TRUE
T4	FALSE	AMX	NA	120	FALSE	Test2	CWSI	3.6193	FALSE
T4	FALSE	TOB	NA	30	FALSE	Test2	PSI	2.07339	TRUE
T4	FALSE	TOB	NA	120	FALSE	Test2	PSI	2.86343	FALSE

## Sheet: Legend
Supplemental Data 3: Predictions using the single-timepoint variant of entropy. Strain: strain background used. Adapted: whether the strain has been adapted to the condition. AB: antibiotic (or nutrient) condition. Concentration: concentration of antibiotic used (L=low, H=high). Time: timepoint in minutes. Survive: real survival outcome. Group: whether the experiment is in the training set or tes…
