# Supplementary material for: Entropy of a bacterial stress response is a generalizable predictor for fitness and antibiotic sensitivity
Source: Nat Commun. 2020 Aug 31;11:4365. doi: 10.1038/s41467-020-18134-z (PMC7458919; doi:10.1038/s41467-020-18134-z)
Supplement: Supplementary file 7 — Supplementary Data 4 [file 41467_2020_18134_MOESM7_ESM.xlsx]

## Sheet: Sheet1
Feature	Coefficient CWSI	Coefficient DSI	Coefficient PSI	Coefficient RSI	Tag	Category	Gene Name	Gene Description
SP_0338	-0.06118	-0.08609	0.195218	-0.04794	GENETIC INFORMATION PROCESSING	Folding, sorting, degradation		ATP-dependent Clp protease ATP-binding subunit
SP_0781	0.021672	-0.02267	-0.00596	0.006963	HYPOTHETICAL/UNKNOWN	NA		hypothetical protein
SP_0837	-0.09865	-0.03419	0.022513	0.110322	GENETIC INFORMATION PROCESSING	Transcription	flaR	Putative DNA topology modulation protein FlaR
SP_0959	-0.23	0.103554	0.240421	-0.11398	GENETIC INFORMATION PROCESSING	Translation	infC	translation initiation factor IF-3
SP_1072	-0.09697	-0.06232	-0.04418	0.203463	GENETIC INFORMATION PROCESSING	Replication	dnaG	DNA primase
SP_1073	-0.31249	-0.31154	-0.20928	0.833316	GENETIC INFORMATION PROCESSING	Transcription	rpoD	RNA polymerase sigma factor RpoD
SP_1926	-0.00215	0.000952	0.002799	-0.0016	HYPOTHETICAL/UNKNOWN	NA
SP_2107	0.099959	-0.02395	-0.06983	-0.00617	METABOLISM	Carbohydrate metabolism	malM	4-alpha-glucanotransferase
SP_0977	-0.02788	-0.04462	0.051361	0.021145	METABOLISM	Various metabolism	tehB	tellurite resistance protein TehB
SP_1027	0.144475	-0.08052	-0.0076	-0.05635	HYPOTHETICAL/UNKNOWN	NA
SP_0151	-0.00295	0.016818	-0.01176	-0.00211	ENVIRONMENTAL INFORMATION PROCESSING	Membrane transport		ABC transporter ATP-binding protein
SP_0330	0.144194	0.064263	-0.06385	-0.1446	GENETIC INFORMATION PROCESSING	Transcription	regR	Sugar binding transcriptional regulator RegR
SP_1438	0.286369	-0.31169	-0.11143	0.136752	ENVIRONMENTAL INFORMATION PROCESSING	Membrane transport		ABC transporter, ATPase component
SP_0452	-0.07995	0.015807	-0.11159	0.17573	ENVIRONMENTAL INFORMATION PROCESSING	Membrane transport		amino acid ABC transporter ATP-binding protein
SP_0961	-0.12918	0.06233	0.106884	-0.04003	GENETIC INFORMATION PROCESSING	Translation	rplT	50S ribosomal protein L20
SP_2066	-0.11206	0.056273	-0.02984	0.08562	METABOLISM	Amino acid metabolism	thrC	threonine synthase
SP_1190	-0.02423	-0.12339	0.053684	0.093939	METABOLISM	Carbohydrate metabolism	lacD
SP_1219	0.035421	-0.1574	0.31921	-0.19723	GENETIC INFORMATION PROCESSING	Replication	gyrA	DNA gyrase, subunit A
SP_1227	0.002386	-0.0231	0.065068	-0.04436	ENVIRONMENTAL INFORMATION PROCESSING	Signal transduction	vicR	DNA binding response regulator
SP_1805	0.057825	-0.13463	0.064938	0.011868	HYPOTHETICAL/UNKNOWN	NA
SP_1584	-0.00664	-0.0483	0.030221	0.024721	GENETIC INFORMATION PROCESSING	Transcription	codY	GTP-sensing transcriptional pleiotropic repressor codY
SP_1588	0.284896	-0.00575	-0.14589	-0.13325	METABOLISM	Nucleotide metabolism		Pyridine nucleotide-disulfide oxidoreductase
SP_1271	3.07e-05	-0.05722	0.053564	0.003624	METABOLISM	Carbohydrate metabolism	ispD	2-C-methyl-D-erythritol 4-phosphate cytidylyltransferase
SP_2229	-0.08279	0.249454	-0.15575	-0.01092	GENETIC INFORMATION PROCESSING	Translation	trpS	tryptophanyl-tRNA synthetase II
SP_1630	-0.01263	-0.01856	0.15798	-0.12679	HYPOTHETICAL/UNKNOWN	NA		Hypothetical Protein
SP_2113	-0.04844	0.222414	-0.1673	-0.00668	HYPOTHETICAL/UNKNOWN	NA
SP_1690	0.132823	-0.08118	-0.06945	0.017806	ENVIRONMENTAL INFORMATION PROCESSING	Membrane transport		Putative ABC transporter, substrate-binding component
SP_1691	0.106428	-0.04025	-0.07081	0.004635	HYPOTHETICAL/UNKNOWN	NA		Hypothetical Protein
SP_2186	0.061442	0.085354	-0.10325	-0.04355	METABOLISM	Lipid metabolism	glpK	glycerol kinase
SP_2238	-0.05756	0.172883	-0.08982	-0.02551	GENETIC INFORMATION PROCESSING	Translation	rlmH	23S rRNA (pseudouridine(1915)-N(3))-methyltransferase
SP_2084	0.21789	0.049282	-0.3045	0.037323	ENVIRONMENTAL INFORMATION PROCESSING	Membrane transport	pstS
SP_2100	-0.09722	0.247676	-0.24355	0.093085	GENETIC INFORMATION PROCESSING	Translation
SP_2141	0.022763	0.037692	-0.08685	0.026395	METABOLISM	Cell wall metabolism
SP_2145	0.001032	0.014399	-0.0191	0.003666	METABOLISM	Cell wall metabolism		Alpha-1,2-mannosidase
(Intercept)	-0.98051	0.317393	1.64349	-0.98037	NA	NA	NA	NA
Features and their coefficients in the MOA gene panel. Feature: the TIGR4 locus tag of the selected feature. Coefficient: the coefficient of the feature. Tag: Functional tag, Category: Functional category of the gene.
