# Supplementary material for: Entropy of a bacterial stress response is a generalizable predictor for fitness and antibiotic sensitivity
Source: Nat Commun. 2020 Aug 31;11:4365. doi: 10.1038/s41467-020-18134-z (PMC7458919; doi:10.1038/s41467-020-18134-z)
Supplement: Supplementary file 8 — Supplementary Data 5 [file 41467_2020_18134_MOESM8_ESM.xlsx]

## Sheet: Sheet1
Experiment						Rho = 1.5		Rho = ∞		Rho = 0
Survive	Strain	Adapted	AB	Concentration	Group	Entropy	Prediction	Entropy	Prediction	Entropy	Prediction
TRUE	19F	FALSE	CEF	L	Test	975.341	TRUE	-4.2986	TRUE	-82233.4	TRUE
FALSE	19F	FALSE	CEF	H	Test	1054.67	TRUE	-3.40738	TRUE	-80373.9	TRUE
FALSE	19F	FALSE	CIP	L	Test	1036.98	TRUE	-3.49596	TRUE	-80496.2	TRUE
FALSE	19F	FALSE	DAP	L	Test	1082.9	FALSE	-3.17811	TRUE	-79772.5	TRUE
FALSE	19F	FALSE	KAN	L	Train	1193.19	FALSE	-1.7714	FALSE	-75912.6	FALSE
FALSE	19F	FALSE	LVX	L	Train	1287.21	FALSE	-1.47674	FALSE	-76695.9	FALSE
TRUE	19F	FALSE	PEN	L	Train	923.447	TRUE	-4.11277	TRUE	-82510.7	TRUE
FALSE	19F	FALSE	RIF	L	Train	1306.99	FALSE	-1.57052	FALSE	-76930.1	FALSE
FALSE	19F	FALSE	TET	H	Test	1086.26	FALSE	-2.89806	TRUE	-79282	TRUE
TRUE	19F	FALSE	TET	L	Test	1117.3	FALSE	-2.92531	TRUE	-79344.8	TRUE
FALSE	19F	FALSE	VNC	L	Train	1256.95	FALSE	-1.62245	FALSE	-76788.8	FALSE
TRUE	19F	TRUE	CIP	L	Test	903.314	TRUE	-5.16339	TRUE	-83965.8	TRUE
TRUE	T4	TRUE	CIP	L	Test	914.685	TRUE	-5.97936	TRUE	-88166.7	TRUE
FALSE	D39	FALSE	GLY	NA	Train	1074.22	FALSE	-2.84361	TRUE	-76848.4	FALSE
FALSE	D39	FALSE	URA	NA	Train	1296.13	FALSE	-1.514	FALSE	-73826	FALSE
FALSE	D39	FALSE	VAL	NA	Train	1080.02	FALSE	-2.71829	FALSE	-76464	FALSE
TRUE	19F	TRUE	KAN	L	Train	933.923	TRUE	-3.54389	TRUE	-80165.2	TRUE
TRUE	19F	TRUE	KAN	H	Train	1047.38	TRUE	-2.42022	FALSE	-78580.6	TRUE
TRUE	T4	TRUE	KAN	L	Train	935.321	TRUE	-4.06503	TRUE	-82044.5	TRUE
TRUE	T4	TRUE	KAN	H	Train	1003.91	TRUE	-3.12312	TRUE	-79658.3	TRUE
TRUE	19F	TRUE	LVX	L	Train	924.104	TRUE	-3.86135	TRUE	-80932.6	TRUE
TRUE	19F	TRUE	LVX	H	Train	975.575	TRUE	-3.15134	TRUE	-80109.2	TRUE
TRUE	T4	TRUE	LVX	L	Train	956.875	TRUE	-3.64705	TRUE	-80767	TRUE
TRUE	T4	TRUE	LVX	H	Train	957.633	TRUE	-3.60188	TRUE	-80657.5	TRUE
TRUE	T4	TRUE	PEN	L	Train	1029.41	TRUE	-3.10914	TRUE	-82619.2	TRUE
TRUE	T4	TRUE	PEN	H	Train	1091.33	FALSE	-2.74313	TRUE	-81410.6	TRUE
TRUE	19F	TRUE	RIF	L	Train	881.386	TRUE	-5.62567	TRUE	-85750	TRUE
TRUE	19F	TRUE	RIF	H	Train	888.827	TRUE	-4.94695	TRUE	-84354.6	TRUE
TRUE	T4	TRUE	RIF	L	Train	974.875	TRUE	-3.50127	TRUE	-83054.6	TRUE
TRUE	T4	TRUE	RIF	H	Train	956.566	TRUE	-3.67255	TRUE	-83306.6	TRUE
FALSE	T4	FALSE	AMX	NA	Test2	1341.04	FALSE	-1.46209	FALSE	-77140.8	FALSE
FALSE	T4	FALSE	CEF	L	Test	1345.33	FALSE	-1.70141	FALSE	-78701.4	TRUE
FALSE	T4	FALSE	CFT	NA	Test2	1166.76	FALSE	-2.70692	FALSE	-80896.4	TRUE
FALSE	T4	FALSE	CIP	L	Test	1333.31	FALSE	-2.04466	FALSE	-79503.9	TRUE
FALSE	T4	FALSE	COT	NA	Test2	1329.67	FALSE	-1.71242	FALSE	-78776.7	TRUE
FALSE	T4	FALSE	DAP	L	Test	1128.69	FALSE	-2.45533	FALSE	-80438.6	TRUE
TRUE	T4	FALSE	GLY	NA	Train	1004.9	TRUE	-4.07824	TRUE	-84076.7	TRUE
FALSE	T4	FALSE	IMI	NA	Test2	1087.93	FALSE	-3.26728	TRUE	-82136.9	TRUE
FALSE	T4	FALSE	KAN	L	Train	1119.43	FALSE	-2.38138	FALSE	-79686.8	TRUE
FALSE	T4	FALSE	LIN	NA	Test2	1204.52	FALSE	-2.07443	FALSE	-79638.5	TRUE
FALSE	T4	FALSE	LVX	L	Train	1215.97	FALSE	-2.09028	FALSE	-79662.6	TRUE
FALSE	T4	FALSE	MOX	NA	Test2	1183.66	FALSE	-2.62069	FALSE	-80808.4	TRUE
FALSE	T4	FALSE	PEN	L	Train	1091.65	FALSE	-2.63357	FALSE	-81456	TRUE
FALSE	T4	FALSE	RIF	L	Train	1191.62	FALSE	-2.03601	FALSE	-80172.9	TRUE
FALSE	T4	FALSE	TET	L	Test	1221.14	FALSE	-1.52925	FALSE	-78424.8	TRUE
FALSE	T4	FALSE	TOB	NA	Test2	1353.41	FALSE	-1.64539	FALSE	-77322.3	FALSE
TRUE	T4	FALSE	URA	NA	Train	953.812	TRUE	-4.95241	TRUE	-86005.9	TRUE
TRUE	T4	FALSE	VAL	NA	Train	1058.58	TRUE	-3.60328	TRUE	-83025.3	TRUE
FALSE	T4	FALSE	VNC	L	Train	1162.36	FALSE	-2.24791	FALSE	-80640.9	TRUE
TRUE	D39	TRUE	URA	NA	Train	881.813	TRUE	-5.58159	TRUE	-82611.2	TRUE
TRUE	19F	TRUE	VNC	L	Train	888.226	TRUE	-5.07248	TRUE	-84705.3	TRUE
TRUE	19F	TRUE	VNC	H	Train	920.214	TRUE	-3.84356	TRUE	-81456	TRUE
TRUE	D39	TRUE	VAL	NA	Train	975.071	TRUE	-3.89497	TRUE	-79046.8	TRUE
TRUE	T4	TRUE	VNC	L	Train	920.492	TRUE	-4.61982	TRUE	-86106.7	TRUE
TRUE	T4	TRUE	VNC	H	Train	1061.58	TRUE	-2.77797	TRUE	-81905.2	TRUE
Temporal entropy model predictions. Survive: real survival outcome. Strain: strain background used. Adapted: whether the strain has been adapted to the condition. AB: antibiotic (or nutrient) condition. Concentration: concentration of antibiotic used (L=low, H=high). Group: whether the experiment is in the training set or test set. For each of the temporal models (Regularization value rho=1.5, ∞,…
