# Supplementary material for: Entropy of a bacterial stress response is a generalizable predictor for fitness and antibiotic sensitivity
Source: Nat Commun. 2020 Aug 31;11:4365. doi: 10.1038/s41467-020-18134-z (PMC7458919; doi:10.1038/s41467-020-18134-z)
Supplement: Supplementary file 9 — Supplementary Data 6 [file 41467_2020_18134_MOESM9_ESM.xlsx]

## Sheet: Sheet1
Model	Group	Number	NIR	TP	TN	FP	FN	Cohen's Kappa	AUROC	AUPRC	Sensitivity	Specificity	PPV	NPV	Accuracy	Balanced Accuracy	F1
Gene Panel	Training	138	0.6812	94	34	10	0	0.8224	0.993956	0.997277	1	0.772727	0.903846	1	0.927536	0.886364	0.949495
Gene Panel	Test	19	0.7895	4	11	4	0	0.5366	0.75	0.314235	1	0.733333	0.5	1	0.789474	0.866667	0.666667
Temporal entropy (rho = ∞)	Training	36	0.6667	23	11	1	1	0.875	0.982639	0.967558	0.958333	0.916667	0.958333	0.916667	0.944444	0.9375	0.958333
Temporal entropy (rho = ∞)	Test	19	0.7895	4	10	5	0	0.4571	0.933333	0.980821	1	0.666667	0.444444	1	0.736842	0.833333	0.615385
Temporal entropy (rho = 0)	Training	36	0.6667	24	7	5	0	0.6512	0.913194	0.862189	1	0.583333	0.827586	1	0.861111	0.791667	0.90566
Temporal entropy (rho = 0)	Test	19	0.7895	4	2	13	0	0.0608	0.85	0.944888	1	0.133333	0.235294	1	0.315789	0.566667	0.380952
Temporal entropy (rho = 1.5)	Training	36	0.6667	23	12	0	1	0.9388	0.993056	0.986079	0.958333	1	1	0.923077	0.972222	0.979167	0.978723
Temporal entropy (rho = 1.5)	Test	19	0.75	3	13	2	1	0.5649	0.916667	0.97502	0.75	0.866667	0.6	0.928571	0.842105	0.808333	0.666667
Entropy (single timepoint)	Training	231	0.6537	147	41	39	4	0.5417	0.790149	0.771126	0.97351	0.5125	0.790323	0.911111	0.813853	0.743005	0.872404
Entropy (single timepoint)	Test	38	0.7895	8	15	15	0	0.2963	0.875	0.963406	1	0.5	0.347826	1	0.605263	0.75	0.516129
Entropy (single timepoint; early)	Training	93	0.6129	54	16	20	3	0.4291	0.705166	0.709462	0.947368	0.444444	0.72973	0.842105	0.752688	0.695906	0.824427
Entropy (single timepoint; early)	Test	19	0.7895	3	9	6	1	0.24	0.8	0.90758	0.75	0.6	0.333333	0.9	0.631579	0.675	0.461538
Entropy (single timepoint; late)	Training	138	0.6812	90	31	13	4	0.7001	0.897727	0.861196	0.957447	0.704545	0.873786	0.885714	0.876812	0.830996	0.913706
Entropy (single timepoint; late)	Test	19	0.7895	4	12	3	0	0.6275	1	1	1	0.8	0.571429	1	0.842105	0.9	0.727273
Model performance for all finalized fitness prediction models. Model: name of the model. Group: training or test set. Number: number of data points in the group. NIR: no information rate, which is the same as the prevalence of the majority outcome. TP: number of true positives. TN: number of true negatives. FP: number of false positives. FN: number of false negatives. PPV: positive predictive val…
