# Supplementary material for: Entropy of a bacterial stress response is a generalizable predictor for fitness and antibiotic sensitivity
Source: Nat Commun. 2020 Aug 31;11:4365. doi: 10.1038/s41467-020-18134-z (PMC7458919; doi:10.1038/s41467-020-18134-z)
Supplement: Supplementary file 11 — Source Data [file 41467_2020_18134_MOESM11_ESM.xlsx]

## Sheet: Figure 1
Figure 1B - Mean Square Error in 5-Fold Crossvalidation analysis. Mean and Standard deviation across n=5 folds are reported for each lambda
Lambda	CV.mean	CV.SD
0.275353	0.222704	0.0227115
0.262838	0.220046	0.0235954
0.250891	0.215822	0.0237176
0.239488	0.21061	0.0231036
0.228603	0.204317	0.0216746
0.218212	0.197704	0.0203308
0.208294	0.190787	0.0193356
0.198827	0.183965	0.0186522
0.18979	0.177496	0.0181487
0.181164	0.171415	0.0177565
0.17293	0.165646	0.0173432
0.16507	0.160008	0.0168584
0.157567	0.154176	0.0162314
0.150405	0.148866	0.0157162
0.143569	0.143787	0.0151867
0.137044	0.138964	0.0146711
0.130815	0.134389	0.0142239
0.124869	0.130135	0.0138181
0.119194	0.126054	0.0134414
0.113776	0.122066	0.0131422
0.108605	0.118297	0.0129062
0.103669	0.114799	0.0126493
0.0989567	0.111625	0.0124153
0.0944589	0.108719	0.0122234
0.0901656	0.106061	0.0120696
0.0860675	0.103612	0.0119351
0.0821556	0.101385	0.0118526
0.0784215	0.0994066	0.0118257
0.0748571	0.0977285	0.0118101
0.0714547	0.0962024	0.011752
0.068207	0.0947609	0.0117204
0.0651069	0.0933359	0.0116696
0.0621477	0.0918518	0.0115655
0.059323	0.090487	0.0114691
0.0566266	0.089281	0.0114789
0.0540529	0.0882386	0.0115093
0.0515961	0.0873587	0.0115415
0.049251	0.0864532	0.011627
0.0470124	0.0855276	0.0117527
0.0448756	0.0845415	0.0119052
0.042836	0.0835625	0.0120091
0.040889	0.0825502	0.0121187
0.0390305	0.081552	0.0122546
0.0372565	0.0806019	0.012342
0.0355632	0.079644	0.0124352
0.0339468	0.0786781	0.0125459
0.0324038	0.0778122	0.0126697
0.030931	0.0770577	0.0127807
0.0295252	0.0763696	0.0128371
0.0281832	0.0757542	0.0129263
0.0269022	0.0752369	0.0130696
0.0256795	0.0748867	0.0132013
0.0245123	0.0745954	0.0132545
0.0233982	0.0745075	0.0132829
0.0223347	0.0745894	0.0132618
0.0213196	0.0745773	0.0133034
0.0203506	0.0746016	0.0133498
0.0194256	0.0746268	0.0133754
0.0185427	0.074702	0.0133956
0.0176999	0.0745339	0.0133787
0.0168954	0.0742553	0.0132842
0.0161275	0.0739217	0.0132176
0.0153945	0.0735927	0.0130992
0.0146947	0.0734848	0.0129582
0.0140269	0.0733843	0.0127753
0.0133893	0.0732198	0.0127173
0.0127807	0.0730015	0.0127707
0.0121998	0.0726891	0.012809
0.0116453	0.0721822	0.012761
0.011116	0.0717046	0.0127219
0.0106108	0.0714515	0.0127204
0.0101285	0.071304	0.0125624
0.00966816	0.0711821	0.0123828
0.00922873	0.0712514	0.0121956
0.00880927	0.0714439	0.0120259
0.00840888	0.0717188	0.0118983
0.00802668	0.0720803	0.0117789
0.00766186	0.072369	0.0116639
0.00731361	0.072733	0.0115936
0.0069812	0.0731244	0.011593
0.00666389	0.0735177	0.0116547
0.00636101	0.0740786	0.0117054
0.00607189	0.0746207	0.0117051
0.00579591	0.0750671	0.0115651
0.00553248	0.075534	0.011351
0.00528102	0.0760475	0.0111695
0.00504099	0.0764498	0.0109716
0.00481187	0.0767209	0.0107736
0.00459316	0.0770239	0.010596
0.0043844	0.0773551	0.0104455
0.00418512	0.0776309	0.0102848
0.0039949	0.0778792	0.0101483
0.00381332	0.078086	0.0100288
0.00364	0.0783227	0.00993542
0.00347456	0.0785155	0.00982395
0.00331663	0.0786777	0.00976101
0.00316589	0.0787832	0.00967764
0.00302199	0.0788561	0.00959026
0.00288464	0.078948	0.00951935
0.00275353	0.0789923	0.00947349
Figure 1D - Coefficients of each feature for a model trained on each of the 5 crossvalidation folds.
Feature	Coefficient	Fold
SP_0161	0	1
SP_0568	0.00540123	1
SP_1300	0	1
SP_1869	-0.0495279	1
SP_2195	-0.072544	1
SP_0929	0.0384771	1
SP_0141	-0.0184728	1
SP_0680	0	1
SP_0197	0	1
SP_0336	0.0761327	1
SP_1438	0	1
SP_0434	0.00331113	1
SP_0520	-0.0172119	1
SP_1041	0.0386001	1
SP_0589	0.0363841	1
SP_1686	-0.0113155	1
SP_1895	-0.00363631	1
SP_2167	-0.000331181	1
SP_1798	0	1
SP_1800	0.0787186	1
SP_1856	-0.0887313	1
SP_1857	-0.0125937	1
SP_1396	0	1
SP_1478	0.0272841	1
SP_1527	0	1
SP_1597	0	1
SP_2201	-0.0246992	1
SP_1974	0	1
SP_0161	0	2
SP_0568	0.04592	2
SP_1300	-0.0299463	2
SP_1869	-0.0540197	2
SP_2195	0	2
SP_0929	0	2
SP_0141	0	2
SP_0680	0	2
SP_0197	0	2
SP_0336	0.00777972	2
SP_1438	0.0120082	2
SP_0434	0.0483318	2
SP_0520	-0.0221001	2
SP_1041	0.00835938	2
SP_0589	0.13043	2
SP_1686	-0.0352153	2
SP_1895	0	2
SP_2167	0	2
SP_1798	-0.00732142	2
SP_1800	0.0870985	2
SP_1856	-0.0884109	2
SP_1857	0	2
SP_1396	0	2
SP_1478	0.0316841	2
SP_1527	0.0178016	2
SP_1597	0	2
SP_2201	-0.0460581	2
SP_1974	-0.0192482	2
SP_0161	0	3
SP_0568	0.015977	3
SP_1300	-0.0102751	3
SP_1869	-0.0158058	3
SP_2195	-0.00978569	3
SP_0929	0.0136064	3
SP_0141	-0.00222266	3
SP_0680	-0.0137798	3
SP_0197	0	3
SP_0336	0	3
SP_1438	0.00803982	3
SP_0434	0.0114838	3
SP_0520	-0.0251603	3
SP_1041	0.0187041	3
SP_0589	0.0691925	3
SP_1686	0	3
SP_1895	0	3
SP_2167	0	3
SP_1798	0	3
SP_1800	0.0804305	3
SP_1856	-0.0735051	3
SP_1857	-0.0402312	3
SP_1396	0	3
SP_1478	0.087187	3
SP_1527	0.0101316	3
SP_1597	-0.0161853	3
SP_2201	-0.0474419	3
SP_1974	-0.00157803	3
SP_0161	0	4
SP_0568	0.00198631	4
SP_1300	-0.0695143	4
SP_1869	-0.0333187	4
SP_2195	0	4
SP_0929	0.0718234	4
SP_0141	-0.0129734	4
SP_0680	-0.0289026	4
SP_0197	0	4
SP_0336	0	4
SP_1438	0.0260977	4
SP_0434	0	4
SP_0520	-0.00110146	4
SP_1041	0	4
SP_0589	0.127819	4
SP_1686	-0.0158953	4
SP_1895	0	4
SP_2167	0	4
SP_1798	-0.0470029	4
SP_1800	0.0785005	4
SP_1856	-0.0718185	4
SP_1857	0	4
SP_1396	0.0228332	4
SP_1478	0	4
SP_1527	0.0153972	4
SP_1597	-0.0323916	4
SP_2201	-0.0215733	4
SP_1974	0	4
SP_0161	-0.04629	5
SP_0568	0.020683	5
SP_1300	-0.0114273	5
SP_1869	-0.032138	5
SP_2195	0	5
SP_0929	0.0391839	5
SP_0141	-0.0147818	5
SP_0680	0	5
SP_0197	0	5
SP_0336	0.0383751	5
SP_1438	0.0117957	5
SP_0434	1.13259e-05	5
SP_0520	-0.000754685	5
SP_1041	0	5
SP_0589	0.155376	5
SP_1686	-0.00297443	5
SP_1895	-0.00264373	5
SP_2167	-0.00460008	5
SP_1798	-0.0258385	5
SP_1800	0.0747163	5
SP_1856	-0.0678727	5
SP_1857	0	5
SP_1396	0.0241356	5
SP_1478	0.0231438	5
SP_1527	0.00941973	5
SP_1597	0	5
SP_2201	-0.03524	5
SP_1974	-0.0155177	5
Figure 1E - the plot uses a 1520x100 matrix as input. This can be found as the object named "fit" within the Rdata file listed below.
https://github.com/dsurujon/FitnessPrediction/blob/master/FIT_genepanel.RData
Figure 1F - Presence/absence data is in Supplementary Table 5

## Sheet: Figure 2
Figure 2A
Experiment	Strain	AB	Time	Name	MOA	PC1	PC2	PC3
19F_CEF22	19F	CEF	20	19F_CEF22-20	CWSI	-15.1834	-6.26597	0.26289
19F_CEF22	19F	CEF	40	19F_CEF22-40	CWSI	-12.4715	-2.9394	3.55459
19F_CEF22	19F	CEF	60	19F_CEF22-60	CWSI	-9.75962	0.387169	6.84628
19F_CEF22	19F	CEF	80	19F_CEF22-80	CWSI	-7.04773	3.71374	10.138
19F_CEF22	19F	CEF	100	19F_CEF22-100	CWSI	-4.33583	7.04031	13.4297
19F_CEF22	19F	CEF	120	19F_CEF22-120	CWSI	-1.62394	10.3669	16.7214
19F_CIP	19F	CIP	20	19F_CIP-20	DSI	-18.6678	-15.0448	1.82771
19F_CIP	19F	CIP	40	19F_CIP-40	DSI	-16.479	-20.5635	-0.0967259
19F_CIP	19F	CIP	60	19F_CIP-60	DSI	-14.2901	-26.0822	-2.02116
19F_CIP	19F	CIP	80	19F_CIP-80	DSI	-12.1012	-31.6009	-3.9456
19F_CIP	19F	CIP	100	19F_CIP-100	DSI	-9.91237	-37.1196	-5.87004
19F_CIP	19F	CIP	120	19F_CIP-120	DSI	-7.72351	-42.6383	-7.79448
19F_KAN	19F	KAN	40	19F_KAN-40	PSI	-9.68075	1.44601	-2.01968
19F_KAN	19F	KAN	80	19F_KAN-80	PSI	-5.41881	7.73774	-2.47107
19F_KAN	19F	KAN	120	19F_KAN-120	PSI	-1.53055	3.81891	-2.96134
19F_KAN	19F	KAN	160	19F_KAN-160	PSI	-7.84292	-40.9135	5.82035
19F_KAN	19F	KAN	200	19F_KAN-200	PSI	3.40186	-21.744	0.496589
19F_KAN	19F	KAN	240	19F_KAN-240	PSI	17.3601	-10.406	-0.0379182
19F_LVX	19F	LVX	40	19F_LVX-40	DSI	-20.7833	-36.3399	2.40858
19F_LVX	19F	LVX	80	19F_LVX-80	DSI	-18.0549	-43.0761	-3.2446
19F_LVX	19F	LVX	120	19F_LVX-120	DSI	-3.62166	-27.7904	-15.3749
19F_LVX	19F	LVX	160	19F_LVX-160	DSI	13.8267	-33.092	-22.7206
19F_LVX	19F	LVX	200	19F_LVX-200	DSI	34.1388	-42.4425	-31.2475
19F_LVX	19F	LVX	240	19F_LVX-240	DSI	28.2512	-70.5089	-31.1156
19F_RIF	19F	RIF	20	19F_RIF-20	RSI	25.9372	-15.714	-13.4567
19F_RIF	19F	RIF	40	19F_RIF-40	RSI	44.1513	-16.486	-13.4257
19F_RIF	19F	RIF	60	19F_RIF-60	RSI	54.4818	-18.5829	-16.6397
19F_RIF	19F	RIF	80	19F_RIF-80	RSI	59.2759	-13.7167	-15.1186
19F_RIF	19F	RIF	100	19F_RIF-100	RSI	65.6068	-6.41165	-14.0267
19F_RIF	19F	RIF	120	19F_RIF-120	RSI	73.4744	3.33218	-13.3641
19F_TET22	19F	TET	20	19F_TET22-20	PSI	-8.5205	1.75118	-5.02978
19F_TET22	19F	TET	40	19F_TET22-40	PSI	-3.66268	1.29255	-6.32981
19F_TET22	19F	TET	60	19F_TET22-60	PSI	1.19515	0.833908	-7.62985
19F_TET22	19F	TET	80	19F_TET22-80	PSI	6.05297	0.375271	-8.92989
19F_TET22	19F	TET	100	19F_TET22-100	PSI	10.9108	-0.0833664	-10.2299
19F_TET22	19F	TET	120	19F_TET22-120	PSI	15.7686	-0.542004	-11.53
19F_VNC	19F	VNC	20	19F_VNC-20	CWSI	-3.69618	2.54169	6.28262
19F_VNC	19F	VNC	40	19F_VNC-40	CWSI	10.4963	-6.13421	17.1391
19F_VNC	19F	VNC	60	19F_VNC-60	CWSI	24.6537	-21.1285	16.7243
19F_VNC	19F	VNC	80	19F_VNC-80	CWSI	39.147	-21.6795	10.5265
19F_VNC	19F	VNC	100	19F_VNC-100	CWSI	48.7745	-18.0831	4.77774
19F_VNC	19F	VNC	120	19F_VNC-120	CWSI	53.5362	-10.3395	-0.522147
T4_AMX	T4	AMX	20	T4_AMX-20	CWSI	-15.4231	-8.38638	7.30838
T4_AMX	T4	AMX	40	T4_AMX-40	CWSI	-0.510149	-8.15753	18.7965
T4_AMX	T4	AMX	60	T4_AMX-60	CWSI	14.4028	-7.92867	30.2846
T4_AMX	T4	AMX	80	T4_AMX-80	CWSI	29.3158	-7.69981	41.7728
T4_AMX	T4	AMX	100	T4_AMX-100	CWSI	44.2288	-7.47095	53.2609
T4_AMX	T4	AMX	120	T4_AMX-120	CWSI	59.1418	-7.2421	64.749
T4_CEF	T4	CEF	20	T4_CEF-20	CWSI	-15.9898	-4.71752	9.98088
T4_CEF	T4	CEF	40	T4_CEF-40	CWSI	-2.5616	-3.116	19.2325
T4_CEF	T4	CEF	60	T4_CEF-60	CWSI	10.8666	-1.51447	28.4842
T4_CEF	T4	CEF	80	T4_CEF-80	CWSI	24.2948	0.0870577	37.7359
T4_CEF	T4	CEF	100	T4_CEF-100	CWSI	37.7229	1.68858	46.9876
T4_CEF	T4	CEF	120	T4_CEF-120	CWSI	51.1511	3.29011	56.2392
T4_CFT	T4	CFT	20	T4_CFT-20	CWSI	-10.2823	-5.89497	-3.40468
T4_CFT	T4	CFT	40	T4_CFT-40	CWSI	-6.96845	1.42101	-0.184638
T4_CFT	T4	CFT	60	T4_CFT-60	CWSI	-3.65456	8.737	3.03541
T4_CFT	T4	CFT	80	T4_CFT-80	CWSI	-0.340676	16.053	6.25545
T4_CFT	T4	CFT	100	T4_CFT-100	CWSI	2.97321	23.369	9.4755
T4_CFT	T4	CFT	120	T4_CFT-120	CWSI	6.2871	30.6849	12.6955
T4_CIP	T4	CIP	20	T4_CIP-20	DSI	-14.7331	-0.932731	-4.28787
T4_CIP	T4	CIP	40	T4_CIP-40	DSI	-4.2821	-4.93312	-8.13758
T4_CIP	T4	CIP	60	T4_CIP-60	DSI	6.16889	-8.9335	-11.9873
T4_CIP	T4	CIP	80	T4_CIP-80	DSI	16.6199	-12.9339	-15.837
T4_CIP	T4	CIP	100	T4_CIP-100	DSI	27.0709	-16.9343	-19.6867
T4_CIP	T4	CIP	120	T4_CIP-120	DSI	37.5219	-20.9347	-23.5364
T4_COT	T4	COT	20	T4_COT-20	DSI	-19.8885	17.1219	-4.82923
T4_COT	T4	COT	40	T4_COT-40	DSI	-6.55734	16.0353	-10.8077
T4_COT	T4	COT	60	T4_COT-60	DSI	6.77386	14.9488	-16.7863
T4_COT	T4	COT	80	T4_COT-80	DSI	20.1051	13.8622	-22.7648
T4_COT	T4	COT	100	T4_COT-100	DSI	33.4363	12.7757	-28.7433
T4_COT	T4	COT	120	T4_COT-120	DSI	46.7675	11.6891	-34.7218
T4_IMI	T4	IMI	20	T4_IMI-20	CWSI	-9.11675	-3.18211	-3.60406
T4_IMI	T4	IMI	40	T4_IMI-40	CWSI	-8.0909	1.96223	-2.16246
T4_IMI	T4	IMI	60	T4_IMI-60	CWSI	-7.06504	7.10658	-0.720864
T4_IMI	T4	IMI	80	T4_IMI-80	CWSI	-6.03919	12.2509	0.720732
T4_IMI	T4	IMI	100	T4_IMI-100	CWSI	-5.01333	17.3953	2.16233
T4_IMI	T4	IMI	120	T4_IMI-120	CWSI	-3.98747	22.5396	3.60392
T4_KAN	T4	KAN	40	T4_KAN-40	PSI	-8.12416	0.947414	-0.769211
T4_KAN	T4	KAN	80	T4_KAN-80	PSI	-4.93344	7.24511	-4.62618
T4_KAN	T4	KAN	120	T4_KAN-120	PSI	-3.03946	2.17364	0.759762
T4_KAN	T4	KAN	160	T4_KAN-160	PSI	6.59859	6.40877	2.13839
T4_KAN	T4	KAN	200	T4_KAN-200	PSI	14.5791	6.81505	11.0486
T4_KAN	T4	KAN	240	T4_KAN-240	PSI	24.6485	5.25289	3.15959
T4_LIN	T4	LIN	20	T4_LIN-20	PSI	22.4508	39.7836	-21.4041
T4_LIN	T4	LIN	40	T4_LIN-40	PSI	24.1193	32.266	-18.8257
T4_LIN	T4	LIN	60	T4_LIN-60	PSI	25.7878	24.7484	-16.2474
T4_LIN	T4	LIN	80	T4_LIN-80	PSI	27.4562	17.2307	-13.6691
T4_LIN	T4	LIN	100	T4_LIN-100	PSI	29.1247	9.71312	-11.0907
T4_LIN	T4	LIN	120	T4_LIN-120	PSI	30.7932	2.1955	-8.5124
T4_LVX	T4	LVX	30	T4_LVX-30	DSI	-11.9365	-3.95894	-3.56582
T4_LVX	T4	LVX	60	T4_LVX-60	DSI	-6.47685	-8.24247	-9.01053
T4_LVX	T4	LVX	90	T4_LVX-90	DSI	3.98428	-14.5496	-14.954
T4_LVX	T4	LVX	120	T4_LVX-120	DSI	17.6727	-26.7143	-22.4891
T4_LVX	T4	LVX	150	T4_LVX-150	DSI	31.3406	-35.2345	-32.1022
T4_LVX	T4	LVX	180	T4_LVX-180	DSI	45.0085	-43.7548	-41.7152
T4_MOX	T4	MOX	20	T4_MOX-20	DSI	-9.04765	27.2351	-17.0596
T4_MOX	T4	MOX	40	T4_MOX-40	DSI	-1.8248	25.1419	-16.7139
T4_MOX	T4	MOX	60	T4_MOX-60	DSI	5.39806	23.0488	-16.3683
T4_MOX	T4	MOX	80	T4_MOX-80	DSI	12.6209	20.9556	-16.0226
T4_MOX	T4	MOX	100	T4_MOX-100	DSI	19.8438	18.8625	-15.6769
T4_MOX	T4	MOX	120	T4_MOX-120	DSI	27.0666	16.7693	-15.3312
T4_PEN	T4	PEN	20	T4_PEN-20	CWSI	-9.37724	-0.0167915	-0.0137984
T4_PEN	T4	PEN	40	T4_PEN-40	CWSI	-7.8296	-0.851345	9.62863
T4_PEN	T4	PEN	60	T4_PEN-60	CWSI	-2.64834	-0.390262	21.9545
T4_PEN	T4	PEN	80	T4_PEN-80	CWSI	8.95913	1.43275	27.8943
T4_PEN	T4	PEN	100	T4_PEN-100	CWSI	19.6795	6.22712	26.4933
T4_PEN	T4	PEN	120	T4_PEN-120	CWSI	29.5129	13.9928	17.7516
T4_RIF	T4	RIF	20	T4_RIF-20	RSI	18.4295	-1.92977	-13.1217
T4_RIF	T4	RIF	40	T4_RIF-40	RSI	38.8783	1.04784	-11.8
T4_RIF	T4	RIF	60	T4_RIF-60	RSI	40.9303	8.90089	-9.14622
T4_RIF	T4	RIF	80	T4_RIF-80	RSI	41.3219	12.739	-4.58553
T4_RIF	T4	RIF	100	T4_RIF-100	RSI	40.769	16.9414	-3.40345
T4_RIF	T4	RIF	120	T4_RIF-120	RSI	39.2714	21.5079	-5.6
T4_TET	T4	TET	20	T4_TET-20	PSI	15.1253	-16.8267	-4.15318
T4_TET	T4	TET	40	T4_TET-40	PSI	27.9022	-10.4294	-6.01831
T4_TET	T4	TET	60	T4_TET-60	PSI	40.6792	-4.03207	-7.88344
T4_TET	T4	TET	80	T4_TET-80	PSI	53.4562	2.36527	-9.74856
T4_TET	T4	TET	100	T4_TET-100	PSI	66.2332	8.76261	-11.6137
T4_TET	T4	TET	120	T4_TET-120	PSI	79.0101	15.1599	-13.4788
T4_TOB	T4	TOB	20	T4_TOB-20	PSI	-21.0188	-46.4141	13.6128
T4_TOB	T4	TOB	40	T4_TOB-40	PSI	-10.4848	-36.7002	12.1671
T4_TOB	T4	TOB	60	T4_TOB-60	PSI	0.0492099	-26.9863	10.7214
T4_TOB	T4	TOB	80	T4_TOB-80	PSI	10.5832	-17.2724	9.27568
T4_TOB	T4	TOB	100	T4_TOB-100	PSI	21.1172	-7.55845	7.82998
T4_TOB	T4	TOB	120	T4_TOB-120	PSI	31.6513	2.15547	6.38428
T4_VNC	T4	VNC	20	T4_VNC-20	CWSI	4.92982	-3.17372	23.0574
T4_VNC	T4	VNC	40	T4_VNC-40	CWSI	26.7694	-4.94283	42.8964
T4_VNC	T4	VNC	60	T4_VNC-60	CWSI	37.0467	-1.05926	50.5689
T4_VNC	T4	VNC	80	T4_VNC-80	CWSI	38.2886	0.690559	48.3139
T4_VNC	T4	VNC	100	T4_VNC-100	CWSI	39.5305	2.44038	46.0589
T4_VNC	T4	VNC	120	T4_VNC-120	CWSI	40.7723	4.19021	43.8038
PCA coordinates for each timecourse experiment, at each timepoint plotted.
Figure 2B
	19F_CEF22	19F_CIP	19F_KAN	19F_LVX	19F_RIF	19F_TET22	19F_VNC	T4_AMX	T4_CEF	T4_CFT	T4_CIP	T4_COT	T4_IMI	T4_KAN	T4_LIN	T4_LVX	T4_MOX	T4_PEN	T4_RIF	T4_TET	T4_TOB	T4_VNC
19F_CEF22	0	256.521	261.173	404.632	542.036	284.305	371.981	364.354	294.084	193.459	307.196	386.291	193.57	241.27	447.594	364.645	358.433	205.6	452.608	567.927	356.581	402.758
19F_CIP	256.521	0	271.258	276.416	554.978	330.186	409.518	427.067	386.73	315.689	282.423	426.15	287.43	304.41	502.303	314.443	427.136	313.665	492.069	596.632	336.328	472.741
19F_KAN	261.173	271.258	0	402.357	513.308	295.92	379.492	405.544	362.247	287.201	306.743	403.035	263.601	230.437	411.79	356.552	381.112	278.797	454.084	533.108	348.41	440.123
19F_LVX	404.632	276.416	402.357	0	557.233	427.56	430.96	505.682	469.424	435.282	305.158	447.385	420.071	416.864	566.936	294.935	484.323	419.781	548.765	615.358	404.786	534.086
19F_RIF	542.036	554.978	513.308	557.233	0	519.763	436.621	550.972	538.179	542.324	509.095	556.938	534.641	514.155	563.814	542.558	557.801	508.456	445.458	584.558	551.607	553.203
19F_TET22	284.305	330.186	295.92	427.56	519.763	0	409.257	448.013	404.116	310.557	328.268	386.119	295.947	306.394	352.2	397.176	365.794	334.924	438.025	457.133	382.193	475.01
19F_VNC	371.981	409.518	379.492	430.96	436.621	409.257	0	391.101	370.236	403.821	374.62	436.766	396.388	385.003	509.419	389.88	443.54	339.805	510.11	572.981	456.285	382.193
T4_AMX	364.354	427.067	405.544	505.682	550.972	448.013	391.101	0	223.31	369.683	415.504	489.494	389.078	375.813	514.914	471.713	484.805	305.976	513.194	568.46	395.221	307.902
T4_CEF	294.084	386.73	362.247	469.424	538.179	404.116	370.236	223.31	0	302.551	365.079	441.348	332.642	318.568	489.818	429.829	433.099	226.162	476.159	552.634	387.495	273.887
T4_CFT	193.459	315.689	287.201	435.282	542.324	310.557	403.821	369.683	302.551	0	308.26	343.761	157.389	225.343	400.121	387.432	307.194	205.138	426.305	543.579	370.413	397.444
T4_CIP	307.196	282.423	306.743	305.158	509.095	328.268	374.62	415.504	365.079	308.26	0	266.274	288.434	288.978	433.005	191.256	285.677	311.894	458.446	512.224	387.771	438.896
T4_COT	386.291	426.15	403.035	447.385	556.938	386.119	436.766	489.494	441.348	343.761	266.274	0	328.237	366.797	458.79	317.42	228.59	391.063	493.956	587.148	500.45	508.563
T4_IMI	193.57	287.43	263.601	420.071	534.641	295.947	396.388	389.078	332.642	157.389	288.434	328.237	0	223.02	400.741	369.11	287.524	237.147	434.022	550.622	363.895	418.935
T4_KAN	241.27	304.41	230.437	416.864	514.155	306.394	385.003	375.813	318.568	225.343	288.978	366.797	223.02	0	363.704	354.467	333.094	235.514	405.152	507.257	307.512	391.667
T4_LIN	447.594	502.303	411.79	566.936	563.814	352.2	509.419	514.914	489.818	400.121	433.005	458.79	400.741	363.704	0	508.009	378.476	432.109	441.686	395.636	465.691	513.129
T4_LVX	364.645	314.443	356.552	294.935	542.558	397.176	389.88	471.713	429.829	387.432	191.256	317.42	369.11	354.467	508.009	0	377.449	373.049	524.048	580.112	454.078	498.069
T4_MOX	358.433	427.136	381.112	484.323	557.801	365.794	443.54	484.805	433.099	307.194	285.677	228.59	287.524	333.094	378.476	377.449	0	359.842	472.041	560.877	495.124	485.012
T4_PEN	205.6	313.665	278.797	419.781	508.456	334.924	339.805	305.976	226.162	205.138	311.894	391.063	237.147	235.514	432.109	373.049	359.842	0	416.674	543.899	354.866	304.065
T4_RIF	452.608	492.069	454.084	548.765	445.458	438.025	510.11	513.194	476.159	426.305	458.446	493.956	434.022	405.152	441.686	524.048	472.041	416.674	0	516.447	470.946	478.127
T4_TET	567.927	596.632	533.108	615.358	584.558	457.133	572.981	568.46	552.634	543.579	512.224	587.148	550.622	507.257	395.636	580.112	560.877	543.899	516.447	0	504.693	569.614
T4_TOB	356.581	336.328	348.41	404.786	551.607	382.193	456.285	395.221	387.495	370.413	387.771	500.45	363.895	307.512	465.691	454.078	495.124	354.866	470.946	504.693	0	447.074
T4_VNC	402.758	472.741	440.123	534.086	553.203	475.01	382.193	307.902	273.887	397.444	438.896	508.563	418.935	391.667	513.129	498.069	485.012	304.065	478.127	569.614	447.074	0
Distances between each pair of trajectories.

## Sheet: Figure 3
Data in Figure 3A can be found in Supplementary Data 1.
Figure 3C
Lambda	Mean CV Error	SD of CV error	SE of CV error
5	0.298276	0.12954	0.0579321
4.95	0.250493	0.0598248	0.0267545
4.9	0.277833	0.0247779	0.011081
4.85	0.298276	0.0852533	0.0381265
4.8	0.215517	0.0578293	0.0258621
4.75	0.297783	0.114288	0.0511112
4.7	0.291133	0.124578	0.055713
4.65	0.222414	0.040618	0.0181649
4.6	0.277586	0.135265	0.0604924
4.55	0.333498	0.172058	0.0769467
4.5	0.25	0.0705634	0.0315569
4.45	0.222906	0.0570637	0.0255197
4.4	0.235961	0.122516	0.0547906
4.35	0.249507	0.152311	0.0681154
4.3	0.242857	0.118963	0.053202
4.25	0.215025	0.0555936	0.0248622
4.2	0.341133	0.124262	0.0555718
4.15	0.25665	0.150935	0.0675003
4.1	0.22931	0.0402504	0.0180005
4.05	0.222414	0.0762334	0.0340926
4	0.264039	0.0936349	0.0418748
3.95	0.194089	0.0448249	0.0200463
3.9	0.194581	0.052884	0.0236505
3.8	0.215271	0.0285969	0.0127889
3.75	0.180296	0.0608928	0.0272321
3.7	0.228818	0.125109	0.0559504
3.65	0.194335	0.0928656	0.0415308
3.55	0.208128	0.0222699	0.00995939
3.5	0.159606	0.0387256	0.0173186
3.45	0.166749	0.0163288	0.00730245
3.4	0.215025	0.11744	0.0525208
3.3	0.145567	0.0367854	0.0164509
3.25	0.159606	0.0300856	0.0134547
3.2	0.124631	0.0455365	0.0203646
3.15	0.159606	0.0176242	0.00788177
3.05	0.194089	0.125234	0.0560062
3	0.124877	0.0458783	0.0205174
2.9	0.15936	0.0568347	0.0254172
2.85	0.200739	0.106575	0.0476618
2.8	0.124877	0.0388624	0.0173798
2.75	0.145567	0.0367854	0.0164509
2.65	0.11133	0.0300856	0.0134547
2.55	0.138424	0.0537488	0.0240372
2.5	0.118227	0.0400199	0.0178974
2.4	0.139163	0.0555554	0.0248451
2.3	0.131527	0.074252	0.0332065
2.25	0.13202	0.0292264	0.0130704
2.15	0.166256	0.0556645	0.0248939
2.05	0.124877	0.0179228	0.00801534
2	0.11133	0.0300856	0.0134547
1.9	0.145567	0.0560067	0.025047
1.75	0.104433	0.035761	0.0159928
1.65	0.124877	0.0302615	0.0135334
1.5	0.0763547	0.0565967	0.0253108
1.4	0.0834975	0.046704	0.0208866
1.25	0.0906404	0.0534659	0.0239107
1.15	0.11133	0.0711818	0.0318335
1	0.118473	0.0415118	0.0185646
0.75	0.146305	0.0475567	0.021268
0.5	0.153448	0.0610793	0.0273155
0.25	0.187438	0.0388702	0.0173833
The mean, standard deviation (SD) and standard error (SE) of the crossvalidation error was computed with n=5 crossvalidation folds, for each lambda.
Data for the ROC and PR curves (Figure 3D and 3E respectively) can be found in the following Rdata file:
https://github.com/dsurujon/FitnessPrediction/blob/master/Entropy_rho1.5_ROC_PR.RData
Data in Figure 3F can be found in Supplementary Data 5

## Sheet: Figure 4
Data in Figure 4A can be found in Supplementary Data 1.
Data in Figure 4C-G can be found in Supplementary Data 3.
Data for the ROC and PR curves (Figure 4D and 4E respectively) can be found in the following Rdata file:
https://github.com/dsurujon/FitnessPrediction/blob/master/Entropy_singleTP_ROC_PR.RData

## Sheet: Figure 5
DE Data in Figures 5B can be found in Supplementary Data 1.
Figure 5C-D
Species/strain	Antibiotic	[CIP] (ug/mL)	Time (min)	Fitness	MIC (ug/mL)	Entropy	Predicted MIC (ug/mL)
S.pneumoniae - 23F	CIP	1	120	High	2	1.15114
S.pneumoniae - 23F	CIP	2	120	Low	2	3.91957
S. pneumoniae -1	CIP	1	120	Low	0.375	3.01942
E.coli	CIP	1	120	High	22	-1.85125
E.coli	CIP	22	120	Low	22	4.59366
K.pneumoniae	CIP	1	120	High	25	-1.64364
K.pneumoniae	CIP	25	120	Low	25	2.92847
S.aureus	CIP	1	120	High	4	-0.219941
S.aureus	CIP	4	120	Low	4	3.89444
S.enterica	CIP	1	120	Low	0.01	4.16177
A.baumanii 17978	CIP	1	120	Low	0.07	3.9442	0.04
A.baumanii LAC4	CIP	1	120	High	8.5	-0.8713	10.45
Different strains and species were exposed to 1ug/mL CIP. Isolates that were able to grow at this concentration were exposed to their respective 1xMIC of CIP. For the 2 A. baumannii strains, a regression model was used to make predictions of MIC.
Figure 5E
Strain	Susceptible	Drug		Time (min)	Entropy
Ab	R	Cip		10	1.20763
Ab	R	Cip		30	0.929345
Ab	R	Cip		60	1.00224
Ab	R	Gent		10	0.933084
Ab	R	Gent		30	0.954067
Ab	R	Gent		60	1.11095
Ab	R	Mero		30	0.261566
Ab	R	Mero		60	0.508813
Ab	S	Cip		10	2.32697
Ab	S	Cip		30	2.52703
Ab	S	Cip		60	3.13226
Ab	S	Gent		10	2.7148
Ab	S	Gent		30	3.67638
Ab	S	Gent		60	4.1984
Ab	S	Mero		10	1.74236
Ab	S	Mero		30	2.54363
Ab	S	Mero		60	3.00234
Ec	R	Cip		10	2.25084
Ec	R	Cip		30	2.06527
Ec	R	Cip		60	2.09297
Ec	R	Gent		10	2.30492
Ec	R	Gent		30	2.27141
Ec	R	Gent		60	2.05316
Ec	R	Mero		30	1.34358
Ec	R	Mero		60	2.24145
Ec	R	Mero		120	1.20814
Ec	S	Cip		10	3.63719
Ec	S	Cip		30	4.03994
Ec	S	Cip		60	4.2394
Ec	S	Gent		10	2.60257
Ec	S	Gent		30	3.90782
Ec	S	Gent		60	4.11414
Ec	S	Mero		30	3.38218
Ec	S	Mero		60	3.73521
Ec	S	Mero		120	3.98729
Kp	R	Cip		10	1.90444
Kp	R	Cip		30	1.74091
Kp	R	Cip		60	1.83714
Kp	R	Gent		10	1.22632
Kp	R	Gent		30	1.04338
Kp	R	Gent		60	1.15065
Kp	R	Mero		10	1.06389
Kp	R	Mero		30	1.09823
Kp	R	Mero		60	1.23209
Kp	R	Mero		120	3.11123
Kp	S	Cip		10	2.91462
Kp	S	Cip		30	3.29072
Kp	S	Cip		60	3.8464
Kp	S	Gent		10	2.97875
Kp	S	Gent		30	3.92766
Kp	S	Gent		60	4.1712
Kp	S	Mero		10	1.70435
Kp	S	Mero		30	3.62285
Kp	S	Mero		60	3.48879
Kp	S	Mero		120	3.86645
For each species, and each antibiotic, single-timpoint entropy was computed on each available timepoint. RNA-Seq data from Bhattacharyya et al., 2019. Ab: A. baumannii, Ec: E. coli, Kp: K. pneumoniae. R: resistant, S:susceptible.
Figure 5F
TFIstrain	Entropy	Group		Survive	Prediction
Rv1474c	-0.766656	Train		TRUE	TRUE
Rv2009	-0.688206	Train		TRUE	TRUE
Rv3143	-0.594839	Train		TRUE	TRUE
Rv3334	-0.575479	Test		TRUE	TRUE
Rv0903c	-0.575221	Train		TRUE	TRUE
Rv2359	-0.567155	Test		TRUE	TRUE
Rv1675c	-0.553407	Test		FALSE	TRUE
Rv0599c	-0.553286	Train		TRUE	TRUE
Rv0823c	-0.541927	Train		TRUE	TRUE
Rv3160c	-0.535541	Train		TRUE	TRUE
Rv3301c	-0.492931	Test		TRUE	TRUE
Rv2021c	-0.48785	Test		TRUE	TRUE
Rv3830c	-0.48497	Train		TRUE	TRUE
Rv3414c	-0.47874	Train		TRUE	TRUE
Rv1556	-0.433241	Train		TRUE	TRUE
Rv0681	-0.403979	Test		TRUE	TRUE
Rv2745c	-0.384975	Train		TRUE	TRUE
Rv1176c	-0.374309	Train		TRUE	TRUE
Rv0792c	-0.369078	Test		FALSE	TRUE
Rv3295	-0.360233	Train		FALSE	TRUE
Rv1560	-0.346244	Test		TRUE	TRUE
Rv2160A	-0.335438	Train		TRUE	TRUE
Rv1152	-0.309283	Train		TRUE	TRUE
Rv3855	-0.307562	Test		TRUE	TRUE
Rv2621c	-0.274644	Train		FALSE	TRUE
Rv0967	-0.272822	Train		FALSE	TRUE
Rv2160c	-0.260338	Test		TRUE	TRUE
Rv2640c	-0.246565	Train		TRUE	TRUE
Rv0330c	-0.239631	Train		TRUE	TRUE
Rv3219	-0.223994	Test		TRUE	TRUE
Rv2017	-0.222496	Train		TRUE	TRUE
Rv0674	-0.192741	Test		TRUE	TRUE
Rv1657	-0.172528	Train		TRUE	TRUE
Rv0608	-0.152045	Train		TRUE	TRUE
Rv1359	-0.145061	Test		TRUE	TRUE
Rv2642	-0.13661	Test		TRUE	TRUE
Rv1460	-0.133608	Train		TRUE	TRUE
Rv0144	-0.12408	Train		TRUE	TRUE
Rv2912c	-0.121136	Train		TRUE	TRUE
Rv2989	-0.117948	Test		FALSE	TRUE
Rv0737	-0.115406	Test		TRUE	TRUE
Rv2324	-0.114892	Test		FALSE	TRUE
Rv1960c	-0.107064	Train		TRUE	TRUE
Rv3583c	-0.105298	Test		TRUE	TRUE
Rv1740	-0.104485	Train		TRUE	TRUE
Rv3183	-0.0982568	Test		TRUE	TRUE
Rv0827c	-0.0950727	Train		FALSE	TRUE
Rv1985c	-0.0915102	Test		FALSE	TRUE
Rv0821c	-0.0891167	Test		TRUE	TRUE
Rv2760c	-0.0738594	Test		TRUE	TRUE
Rv0232	-0.0693818	Train		TRUE	TRUE
Rv3246c	-0.0649422	Train		TRUE	TRUE
Rv1956	-0.051466	Train		TRUE	TRUE
Rv0485	-0.046185	Train		TRUE	TRUE
Rv0117	-0.044987	Train		FALSE	TRUE
Rv0054	-0.0379513	Train		FALSE	TRUE
Rv1267c	-0.0347775	Test		TRUE	TRUE
Rv0019c	-0.0234871	Train		TRUE	TRUE
Rv0891c	-0.00581129	Train		TRUE	TRUE
Rv3082c	-0.00202073	Test		TRUE	TRUE
Rv1379	0.00359776	Test		TRUE	TRUE
Rv0981	0.00931332	Train		TRUE	TRUE
Rv0377	0.0147619	Train		TRUE	TRUE
Rv3066	0.0210067	Train		TRUE	TRUE
Rv3597c	0.0224736	Train		TRUE	TRUE
Rv3173c	0.0338155	Train		FALSE	TRUE
Rv3405c	0.0345128	Train		TRUE	TRUE
Rv3488	0.0507379	Train		TRUE	TRUE
Rv0691c	0.052539	Train		TRUE	TRUE
Rv3744	0.0601747	Train		TRUE	TRUE
Rv3833	0.0640997	Test		TRUE	TRUE
Rv1626	0.0676917	Test		FALSE	TRUE
Rv0302	0.0682958	Train		TRUE	TRUE
Rv2488c	0.0794911	Test		TRUE	TRUE
Rv1674c	0.0850654	Train		TRUE	TRUE
Rv1019	0.0946695	Test		TRUE	TRUE
Rv1773c	0.104449	Test		TRUE	TRUE
Rv0472c	0.112573	Train		FALSE	TRUE
Rv3291c	0.120252	Train		TRUE	TRUE
Rv0273c	0.129245	Train		TRUE	TRUE
Rv1167c	0.129749	Test		TRUE	TRUE
Rv0491	0.138672	Test		TRUE	TRUE
Rv0494	0.145887	Train		TRUE	TRUE
Rv1719	0.149533	Train		TRUE	TRUE
Rv0653c	0.159872	Train		TRUE	TRUE
Rv0474	0.171116	Train		TRUE	TRUE
Rv0020c	0.183754	Test		TRUE	TRUE
Rv1027c	0.185875	Test		TRUE	TRUE
Rv1725c	0.197354	Train		TRUE	TRUE
Rv1828	0.204734	Train		TRUE	TRUE
Rv3055	0.22127	Train		TRUE	TRUE
Rv2478c	0.222412	Train		TRUE	TRUE
Rv3840	0.232093	Train		TRUE	TRUE
Rv1129c	0.238376	Train		TRUE	TRUE
Rv0158	0.239149	Train		TRUE	TRUE
Rv2258c	0.249048	Train		TRUE	TRUE
Rv1189	0.253121	Train		TRUE	TRUE
Rv2282c	0.253295	Test		FALSE	TRUE
Rv3736	0.257509	Train		FALSE	TRUE
Rv3060c	0.263666	Train		TRUE	TRUE
Rv0165c	0.264039	Train		TRUE	TRUE
Rv2986c	0.268467	Train		TRUE	TRUE
Rv0042c	0.276083	Train		TRUE	TRUE
Rv3862c	0.284785	Train		TRUE	TRUE
Rv2710	0.29863	Train		TRUE	TRUE
Rv0465c	0.328997	Train		TRUE	TRUE
Rv1255c	0.337762	Train		FALSE	TRUE
Rv3328c	0.347016	Test		TRUE	TRUE
Rv3197A	0.347656	Train		TRUE	TRUE
Rv1453	0.347981	Train		TRUE	TRUE
Rv0339c	0.35049	Test		FALSE	TRUE
Rv1473A	0.351659	Test		TRUE	TRUE
Rv3557c	0.359303	Train		TRUE	TRUE
Rv2506	0.362115	Train		TRUE	TRUE
Rv2374c	0.374114	Train		TRUE	TRUE
Rv2779c	0.379821	Train		TRUE	TRUE
Rv3124	0.397183	Train		TRUE	TRUE
Rv3852	0.414764	Train		TRUE	TRUE
Rv1994c	0.415204	Train		FALSE	TRUE
Rv2711	0.419636	Train		TRUE	TRUE
Rv0135c	0.420645	Train		FALSE	TRUE
Rv2069	0.443216	Train		TRUE	TRUE
Rv1846c	0.446524	Train		FALSE	TRUE
Rv1816	0.487593	Test		TRUE	TRUE
Rv0445c	0.49274	Train		TRUE	TRUE
Rv3167c	0.50215	Train		FALSE	TRUE
Rv1186c	0.522695	Train		FALSE	TRUE
Rv3249c	0.532651	Train		TRUE	TRUE
Rv3095	0.541673	Train		TRUE	TRUE
Rv0602c	0.546407	Train		TRUE	TRUE
Rv0212c	0.553231	Train		TRUE	TRUE
Rv1287	0.554371	Train		TRUE	TRUE
Rv2175c	0.562447	Train		TRUE	TRUE
Rv0678	0.56576	Train		FALSE	TRUE
Rv0880	0.56577	Test		FALSE	TRUE
Rv1931c	0.567005	Test		TRUE	TRUE
Rv1423	0.580144	Train		FALSE	TRUE
Rv3050c	0.584169	Train		FALSE	TRUE
Rv1395	0.595218	Train		FALSE	TRUE
Rv0735	0.639272	Train		FALSE	TRUE
Rv0586	0.652467	Train		TRUE	TRUE
Rv1332	0.663169	Train		TRUE	TRUE
Rv1776c	0.666951	Train		FALSE	TRUE
Rv0744c	0.681923	Train		TRUE	TRUE
Rv0047c	0.684152	Test		FALSE	TRUE
Rv2788	0.685892	Train		TRUE	TRUE
Rv1404	0.703357	Train		FALSE	TRUE
Rv0182c	0.703781	Train		TRUE	TRUE
Rv0043c	0.70746	Test		FALSE	FALSE
Rv0195	0.738673	Test		TRUE	FALSE
Rv2703	0.763318	Test		TRUE	FALSE
Rv1221	0.763416	Train		FALSE	FALSE
Rv3208	0.789317	Test		TRUE	FALSE
Rv0348	0.796662	Train		TRUE	FALSE
Rv1033c	0.798966	Train		FALSE	FALSE
Rv1963c	0.805741	Train		FALSE	FALSE
Rv2595	0.827446	Test		TRUE	FALSE
Rv0452	0.831373	Test		TRUE	FALSE
Rv0078	0.842833	Test		TRUE	FALSE
Rv3574	0.911055	Train		FALSE	FALSE
Rv3676	0.921638	Train		FALSE	FALSE
Rv3765c	0.957759	Test		FALSE	FALSE
Rv0328	0.964102	Test		FALSE	FALSE
Rv2887	0.972291	Train		FALSE	FALSE
Rv2011c	0.975177	Train		TRUE	FALSE
Rv2034	0.978284	Test		FALSE	FALSE
Rv1049	0.981704	Train		FALSE	FALSE
Rv2242	0.99764	Train		FALSE	FALSE
Rv1219c	1.01171	Train		FALSE	FALSE
Rv0767c	1.01333	Train		FALSE	FALSE
Rv3260c	1.04961	Test		FALSE	FALSE
Rv0353	1.08277	Train		TRUE	FALSE
Rv1353c	1.09571	Test		FALSE	FALSE
Rv2250c	1.10054	Test		FALSE	FALSE
Rv3911	1.10612	Train		TRUE	FALSE
Rv2827c	1.1433	Train		FALSE	FALSE
Rv0238	1.26296	Train		TRUE	FALSE
Rv2884	1.27967	Train		FALSE	FALSE
Rv0757	1.31778	Train		FALSE	FALSE
Rv0576	1.43634	Train		FALSE	FALSE
Rv1358	1.4711	Test		TRUE	FALSE
Rv3849	1.51399	Train		FALSE	FALSE
Rv0324	1.58415	Train		FALSE	FALSE
Rv3058c	1.63155	Train		FALSE	FALSE
Rv0260c	1.6629	Train		TRUE	FALSE
Rv3133c	1.78786	Train		FALSE	FALSE
Rv3416	1.90881	Train		FALSE	FALSE
Rv3223c	1.93087	Train		FALSE	FALSE
Rv0081	1.96496	Train		FALSE	FALSE
Rv3286c	2.09698	Train		FALSE	FALSE
Rv0818	2.33781	Train		FALSE	FALSE
Rv0022c	2.43072	Test		FALSE	FALSE
Rv0023	2.59416	Test		FALSE	FALSE
M. tuberculosis transcription factor(TF) overexpression data. Each row represents a strain where a different TF induced. The locus tag of the gene induced is in the first column. For the outcome, Survive = TRUE represents high fitness, and FALSE represents low fitness cases.

## Sheet: Supplementary Figure 1
Supplementary Figure 1A - T4 growth curves (OD600 data)
time (min)	NDC				PEN				RIF				LVX				VNC				KAN				CEF				DAP				CIP				TET				LIN (0.5ug/mL)				IMI (0.03ug/mL)				CFT (0.007ug/mL)
0	0.1084	0.1077	0.109	0.1242	0.0928	0.1085	0.1097		0.0862	0.0878	0.0875		0.0996	0.0902	0.1167		0.0839	0.0868	0.0851		0.112	0.1155	0.1139	0.1434	0.0828	0.1185	0.1053		0.1151	0.1087	0.1044		0.1437	0.0913	0.0911		0.0996	0.1071	0.0967		0.0912	0.0963	0.0894	0.0936	0.091	0.0887	0.0913	0.0927	0.0939
30	0.087	0.0858	0.0898	0.0949	0.0866	0.0853	0.1136		0.1154	0.1176	0.1208		0.1167	0.0888	0.1259		0.0843	0.1202	0.0866		0.1133	0.1122	0.1111	0.0975	0.087	0.0977	0.0948		0.1324	0.1387	0.148		0.1234	0.091	0.0918		0.0971	0.0951	0.0979		0.1083	0.1194	0.0913	0.0994	0.0927	0.0908	0.1141	0.0949	0.0965
60	0.0879	0.0906	0.0901	0.1354	0.0864	0.0856	0.085		0.0855	0.086	0.086		0.1357	0.0926	0.1342		0.0849	0.087	0.085		0.1139	0.1157	0.113	0.1029	0.0871	0.099	0.0959		0.1229	0.1228	0.1459		0.1194	0.0934	0.0901		0.0985	0.0963	0.0994		0.1054	0.1512	0.0927	0.0976	0.0942	0.0922	0.0939	0.0953	0.1081
90	0.0918	0.1011	0.102	0.1262	0.0855	0.0847	0.0849		0.0853	0.0857	0.0862		0.1245	0.0963	0.1255		0.0857	0.0871	0.0905		0.1162	0.1188	0.1153	0.1093	0.0875	0.0993	0.096		0.1216	0.1124	0.1283		0.1234	0.0943	0.0924		0.0981	0.0967	0.0991		0.0981	0.164	0.0951	0.0984	0.095	0.0943	0.0945	0.096	0.11
120	0.1015	0.1255	0.1192	0.1393	0.086	0.0839	0.0856		0.086	0.0869	0.0874		0.1228	0.099	0.1165		0.1135	0.087	0.1007		0.1171	0.1207	0.1175	0.1196	0.0878	0.0997	0.0964		0.1185	0.1129	0.1255		0.1132	0.0953	0.0929		0.0986	0.0968	0.0995		0.0977	0.1595	0.0983	0.0995	0.097	0.0976	0.0949	0.0961	0.11
150	0.125	0.1891	0.1551	0.1738	0.0878	0.0835	0.091		0.0876	0.0893	0.0896		0.123	0.1015	0.1291		0.1099	0.0961	0.1014		0.1177	0.121	0.1195	0.1485	0.0873	0.0988	0.096		0.1179	0.1136	0.1216		0.11	0.0961	0.0952		0.0993	0.0973	0.0992		0.0976	0.153	0.0974	0.0992	0.1002	0.0971	0.0949	0.0965	0.1093
180	0.1795	0.3133	0.2295	0.266	0.0971	0.0834	0.089		0.0892	0.0905	0.0918		0.1134	0.1026	0.1261		0.1048	0.0912	0.1075		0.1186	0.1224	0.1209	0.1494	0.0875	0.0988	0.0958		0.1208	0.1182	0.1258		0.1074	0.0971	0.0964		0.0991	0.0974	0.0992		0.0979	0.1524	0.101	0.1044	0.0983	0.0939	0.0952	0.0966	0.109
210	0.2839	0.5197	0.3795	0.4215	0.1072	0.0834	0.0891		0.0927	0.0949	0.0959		0.1312	0.103	0.1245		0.0953	0.0921	0.1132		0.1193	0.1228	0.1215	0.1363	0.0874	0.0988	0.0959		0.1215	0.1153	0.1249		0.104	0.0983	0.0964		0.0991	0.0979	0.0994		0.0989	0.1439	0.1093	0.1027	0.0984	0.0933	0.095	0.0969	0.1079
240	0.4705	0.6854	0.5725	0.6074	0.1091	0.0836	0.093		0.0947	0.0971	0.0983		0.1259	0.1105	0.1339		0.0878	0.0964	0.1106		0.1204	0.124	0.1222	0.1381	0.0867	0.0982	0.0957		0.1283	0.1148	0.1228		0.1109	0.0988	0.0979		0.0992	0.0982	0.1		0.0998	0.1506	0.1165	0.1035	0.0968	0.0934	0.0953	0.0972	0.1088
270	0.683	0.7249	0.6849	0.6715	0.1053	0.0836	0.0894		0.0977	0.0997	0.1009		0.1315	0.1083	0.1355		0.0877	0.1133	0.1009		0.1212	0.125	0.123	0.1434	0.0864	0.0983	0.0955		0.1293	0.1174	0.1257		0.106	0.1001	0.0982		0.1004	0.0985	0.1006		0.1002	0.1432	0.1153	0.1043	0.0957	0.0934	0.0953	0.0974	0.1084
300	0.7714	0.7173	0.6899	0.6906	0.0952	0.0835	0.0952		0.1122	0.1162	0.1082		0.1274	0.1092	0.1207		0.0888	0.12	0.1087		0.1223	0.1263	0.1236	0.148	0.0863	0.0987	0.0956		0.1283	0.1165	0.1244		0.1081	0.101	0.0993		0.1005	0.0989	0.1007		0.1016	0.131	0.1052	0.1038	0.095	0.0936	0.0958	0.0972	0.1094
330	0.7666	0.7262	0.7073	0.7212	0.0879	0.0837	0.0937		0.1145	0.1176	0.1135		0.1432	0.1145	0.1363		0.0903	0.1332	0.1087		0.123	0.1264	0.1245	0.1533	0.0861	0.0986	0.0955		0.1319	0.1194	0.1258		0.1051	0.1025	0.0984		0.0999	0.0987	0.1002		0.1019	0.1368	0.0973	0.1059	0.0946	0.0935	0.0958	0.0972	0.1089
360	0.7639	0.729	0.7185	0.7414	0.0873	0.0839	0.0999		0.1159	0.1252	0.1184		0.1548	0.1105	0.1425		0.092	0.1581	0.1076		0.1239	0.1273	0.1252	0.1592	0.0863	0.0975	0.0956		0.1332	0.1157	0.1277		0.1043	0.1024	0.0986		0.1006	0.0991	0.1007		0.1028	0.1402	0.0984	0.1065	0.0949	0.0939	0.0959	0.0973	0.1096
390	0.7656	0.7349	0.7236	0.7548	0.0877	0.0839	0.0922		0.1357	0.1456	0.1406		0.1496	0.1176	0.1329		0.0947	0.1509	0.1075		0.1249	0.1283	0.1259	0.1646	0.0862	0.0981	0.0953		0.1329	0.1188	0.1288		0.1074	0.103	0.0984		0.101	0.0993	0.1004		0.104	0.1371	0.0983	0.1075	0.0949	0.094	0.099	0.0973	0.1096
420	0.7633	0.7373	0.7261	0.7647	0.0895	0.0839	0.0976		0.1356	0.1452	0.1398		0.1842	0.1171	0.1508		0.0994	0.1613	0.1199		0.1256	0.1296	0.1264	0.1699	0.0864	0.0987	0.0952		0.1337	0.1173	0.1245		0.1097	0.1037	0.0985		0.1008	0.0991	0.1004		0.1051	0.1352	0.0984	0.109	0.095	0.0941	0.0994	0.0972	0.1092
450	0.7649	0.7402	0.7294	0.7693	0.0942	0.0847	0.1325		0.1555	0.1515	0.1603		0.1982	0.1215	0.1425		0.106	0.1669	0.1409		0.1265	0.13	0.1272	0.1745	0.0864	0.0983	0.0953		0.1383	0.117	0.1241		0.1087	0.1045	0.0984		0.1004	0.0995	0.1005		0.1068	0.1377	0.0992	0.1093	0.0949	0.0941	0.0966	0.097	0.11
480	0.7661	0.7328	0.7286	0.7704	0.1048	0.0856	0.1178		0.1689	0.1451	0.1591		0.2163	0.1281	0.1494		0.119	0.1948	0.1768		0.1277	0.1311	0.1277	0.1804	0.0864	0.0984	0.0953		0.1326	0.1133	0.1291		0.1083	0.1046	0.099		0.1008	0.0994	0.1004		0.1085	0.1322	0.0998	0.1096	0.0949	0.0943	0.1037	0.097	0.1089
510	0.7664	0.7237	0.7219	0.7717	0.1289	0.0873	0.1619		0.2165	0.1637	0.1947		0.2329	0.1299	0.1475		0.1437	0.2363	0.2353		0.1287	0.132	0.1284	0.1857	0.0864	0.098	0.0952		0.134	0.112	0.1209		0.1086	0.105	0.0985		0.1	0.0995	0.1004		0.1099	0.1343	0.1004	0.1114	0.0949	0.0944	0.1027	0.0969	0.1104
540	0.7684	0.694	0.7061	0.7707	0.1803	0.0914	0.2178		0.266	0.1773	0.1919		0.263	0.135	0.1546		0.1897	0.2976	0.3135		0.1297	0.1329	0.1293	0.1916	0.0865	0.0982	0.0952		0.135	0.1177	0.1258		0.1071	0.1052	0.0987		0.1008	0.0994	0.1004		0.112	0.1345	0.1011	0.1125	0.095	0.0944	0.1109	0.0968	0.1089
570	0.7694	0.6631	0.6791	0.7629	0.2699	0.0987	0.3392		0.3739	0.2263	0.2126		0.2765	0.1406	0.1495		0.2606	0.3774	0.3887		0.1312	0.1334	0.1301	0.198	0.0864	0.0975	0.0953		0.1341	0.1155	0.1256		0.1092	0.1052	0.0987		0.1002	0.0998	0.1004		0.114	0.1384	0.1022	0.1139	0.095	0.0946	0.11	0.0967	0.1109
600	0.7713	0.6268	0.646	0.7482	0.4005	0.1174	0.4932		0.5326	0.3319	0.2301		0.3245	0.1464	0.1582		0.3558	0.4756	0.433		0.1324	0.1363	0.1317	0.2056	0.0864	0.0978	0.0951		0.1337	0.1147	0.122		0.1065	0.1054	0.098		0.1008	0.0996	0.1008		0.1162	0.1424	0.1027	0.1163	0.0951	0.0946	0.1133	0.0965	0.1105
630	0.7724	0.5857	0.6083	0.7312	0.5775	0.1494	0.669		0.7149	0.4873	0.2466		0.3746	0.1535	0.1584		0.4339	0.5603	0.4626		0.134	0.1366	0.1336	0.2143	0.0868	0.0981	0.0952		0.1336	0.1153	0.1195		0.1072	0.1053	0.0983		0.1012	0.1002	0.1014		0.1189	0.1444	0.1038	0.1175	0.095	0.0948	0.12	0.0967	0.1098
660	0.7757	0.5377	0.5564	0.6924	0.7398	0.2249	0.8177		0.9089	0.7154	0.2602		0.4123	0.1589	0.155		0.4787	0.5826	0.4812		0.1364	0.139	0.1366	0.226	0.0868	0.0978	0.0952		0.1353	0.1122	0.1234		0.1077	0.1054	0.0979		0.1011	0.1	0.101		0.1216	0.1479	0.1045	0.1189	0.0951	0.095	0.1191	0.0965	0.1098
690	0.7765	0.508	0.5078	0.6543	0.7435	0.3762	0.7821		0.8385	0.8584	0.2837		0.4619	0.1659	0.1553		0.4983	0.5908	0.4903		0.1406	0.142	0.1408	0.2431	0.0869	0.0976	0.0951		0.136	0.1109	0.1188		0.108	0.1055	0.0978		0.1006	0.0999	0.1005		0.124	0.1498	0.1059	0.1217	0.0952	0.0953	0.11	0.0964	0.1096
720	0.7776	0.484	0.4721	0.6193	0.746	0.6503	0.757		0.7752	0.8021	0.3078		0.5153	0.1746	0.1594		0.5102	0.5989	0.4962		0.1466	0.1458	0.1479	0.2637	0.0871	0.0974	0.0952		0.1351	0.1135	0.1228		0.1079	0.1051	0.0989		0.1011	0.1002	0.1008		0.1273	0.1564	0.1071	0.1233	0.0951	0.095	0.1191	0.0963	0.1098
750	0.7786	0.4663	0.4519	0.5887	0.7327	0.7357	0.7542		0.7547	0.7836	0.3468		0.5604	0.1826	0.1609		0.5178	0.6028	0.5007		0.1578	0.1535	0.1587	0.2924	0.0873	0.0976	0.0951		0.1329	0.1111	0.1157		0.1073	0.1056	0.0981		0.1011	0.0999	0.101		0.1305	0.1598	0.1082	0.1249	0.0953	0.0954	0.1177	0.0966	0.1092
780	0.7774	0.4557	0.441	0.5589	0.7253	0.7372	0.7495		0.7544	0.7796	0.4125		0.5835	0.1926	0.168		0.5205	0.6009	0.505		0.1756	0.1643	0.1746	0.3375	0.0872	0.0981	0.0952		0.1343	0.1104	0.1198		0.107	0.1055	0.0991		0.1007	0.1003	0.1006		0.1336	0.1664	0.1103	0.1282	0.0953	0.0957	0.1137	0.0963	0.1093
810	0.7756	0.452	0.4309	0.536	0.7191	0.7394	0.7419		0.7519	0.7804	0.4932		0.5918	0.2025	0.1675		0.5235	0.6005	0.5079		0.2064	0.1803	0.1987	0.4084	0.0878	0.0983	0.0953		0.1399	0.1134	0.1136		0.1077	0.1055	0.0984		0.1005	0.1002	0.101		0.1372	0.1692	0.1118	0.1306	0.0953	0.0959	0.1185	0.0965	0.1111
840	0.7714	0.4452	0.4289	0.5216	0.7219	0.7371	0.7416		0.7517	0.7788	0.6141		0.5851	0.2149	0.1751		0.5259	0.6009	0.5111		0.2554	0.2038	0.2337	0.5176	0.0879	0.0974	0.0952		0.1403	0.1118	0.1183		0.1075	0.1055	0.0978		0.101	0.1003	0.1012		0.1401	0.1754	0.1128	0.1323	0.0952	0.0962	0.1199	0.0963	0.1112
870	0.7607	0.44	0.4238	0.5141	0.7225	0.7343	0.7273		0.755	0.7836	0.7677		0.5832	0.2276	0.1806		0.5284	0.6032	0.5171		0.3279	0.2401	0.2844	0.6256					0.1348	0.1086	0.1114		0.1057	0.1056	0.0994						0.1437	0.1802	0.114	0.135	0.0953	0.0962	0.1185	0.0963	0.1103
900	0.7371	0.4359	0.4205	0.5112	0.7274	0.7349	0.7399						0.5765	0.244	0.181		0.5325	0.5987	0.5211										0.139	0.1128	0.1167		0.106	0.1055	0.0985						0.1468	0.1879	0.1155	0.1374	0.0953	0.0968	0.1168	0.0964	0.1097
930	0.6898	0.4309	0.4185	0.5103	0.7314	0.7423	0.7393						0.5703	0.2628	0.1847		0.5347	0.5945	0.5256										0.1397	0.1128	0.1191										0.1492	0.1924	0.1178	0.14	0.0954	0.097	0.1176	0.0963	0.1096
960	0.6405	0.4299	0.4117	0.5067	0.7373	0.7417	0.741						0.5709	0.2832	0.1914		0.5379	0.5902	0.5294																						0.152	0.1985	0.1183	0.1422	0.0954	0.0966	0.1181	0.0962	0.1086
Supplementary Figure 1A - adapted T4 growth curves (OD600 data)
TIME (MIN)	aT4-PEN, NDC				aT4-PEN,1MIC				aT4-PEN,1.5MIC				aT4-RIF, NDC				aT4-RIF,1MIC				aT4-RIF,2MIC				aT4-LVX, NDC				aT4-LVX,1MIC				aT4-LVX,2MIC				aT4-KAN, NDC				aT4-KAN,1MIC				aT4-KAN,1.5MIC				aT4-CIP, NDC
0	0.0874	0.0863	0.0885		0.0877	0.0877	0.0871		0.0878	0.0933	0.0872		0.0944	0.0932	0.0932		0.0842	0.089	0.0961		0.1011	0.0854	0.0854		0.0873	0.0891			0.0849	0.0867			0.0841	0.0862			0.0983	0.0956	0.0942		0.1105	0.1101	0.1051		0.1087	0.1122	0.1077		0.0997
30	0.0874	0.0916	0.0923		0.0901	0.1106	0.0887		0.0896	0.1075	0.0883		0.0896	0.0883	0.0864		0.0845	0.0856	0.0865		0.0848	0.0848	0.085		0.0863	0.0932			0.0848	0.092			0.0842	0.1105			0.0994	0.0984	0.0942		0.0988	0.0974	0.0965		0.0974	0.0987	0.0958		0.0907
60	0.0925	0.0957	0.0966		0.0945	0.0939	0.0938		0.0911	0.097	0.0906		0.0909	0.0928	0.0881		0.0865	0.0946	0.1001		0.0992	0.0911	0.0864		0.0901	0.1488			0.0863	0.0967			0.0865	0.0881			0.1014	0.1011	0.0968		0.1003	0.0992	0.098		0.0993	0.1007	0.0973		0.0922
90	0.1041	0.1239	0.1173		0.1024	0.1041	0.1106		0.0935	0.1024	0.0925		0.1057	0.1039	0.0964		0.0924	0.1155	0.1201		0.1226	0.1153	0.0895		0.1073	0.1316			0.091	0.1182			0.122	0.1065			0.1029	0.1037	0.0984		0.1021	0.101	0.1004		0.1013	0.1016	0.0992		0.0953
120	0.1289	0.1571	0.1534		0.1177	0.1224	0.1291		0.0975	0.1111	0.0973		0.124	0.1343	0.1166		0.1057	0.1167	0.1253		0.1301	0.1426	0.096		0.125	0.133			0.1004	0.1259			0.1043	0.1246			0.1055	0.1135	0.1013		0.1042	0.1035	0.1023		0.1037	0.1041	0.1014		0.1005
150	0.1807	0.2165	0.2084		0.1512	0.1646	0.1792		0.1055	0.1231	0.1079		0.1586	0.1698	0.1619		0.132	0.1392	0.1359		0.1439	0.1445	0.1096		0.1448	0.1442			0.1227	0.1469			0.1245	0.176			0.1098	0.1213	0.1051		0.1076	0.1071	0.1061		0.1066	0.1076	0.105		0.1127
180	0.2836	0.3221	0.3044		0.2224	0.2466	0.2654		0.1283	0.1506	0.1318		0.228	0.2494	0.2332		0.1858	0.1765	0.167		0.1659	0.2045	0.134		0.2	0.2114			0.1677	0.1954			0.1713	0.2154			0.1188	0.1202	0.1131		0.1144	0.1139	0.112		0.1127	0.1139	0.1109		0.139
210	0.4461	0.4963	0.45		0.3351	0.3522	0.3788		0.1647	0.1923	0.1668		0.3679	0.3878	0.3704		0.2877	0.2516	0.2349		0.2288	0.2618	0.1847		0.3091	0.3222			0.2559	0.2991			0.2695	0.2997			0.1387	0.1441	0.1298		0.1269	0.1275	0.1245		0.1255	0.1262	0.1224		0.1991
240	0.6142	0.6252	0.6332		0.5075	0.5276	0.5614		0.2191	0.2663	0.2296		0.5587	0.5706	0.5442		0.4272	0.3819	0.3569		0.329	0.3806	0.2787		0.5071	0.5242			0.4138	0.4778			0.4264	0.4617			0.1764	0.192	0.1628		0.1522	0.1544	0.1507		0.1492	0.1515	0.1451		0.3169
270	0.6018	0.6168	0.6123		0.5977	0.592	0.596		0.3122	0.3708	0.3278		0.8176	0.7645	0.7985		0.6257	0.5622	0.5205		0.4722	0.5175	0.4087		0.7493	0.7692			0.6214	0.7102			0.624	0.6767			0.2393	0.2435	0.218		0.1951	0.1996	0.1939		0.1891	0.193	0.1854		0.5103
300	0.6158	0.6296	0.6339		0.6062	0.6111	0.6187		0.4412	0.5135	0.4675		0.7596	0.7704	0.7535		0.6957	0.7341	0.7371		0.6882	0.7225	0.5862		0.7383	0.76			0.6729	0.7595			0.7121	0.7643			0.3421	0.3422	0.311		0.2597	0.27	0.2633		0.2527	0.2561	0.2497		0.799
330	0.6275	0.6409	0.6458		0.6147	0.6262	0.6179		0.5345	0.5423	0.5191		0.7421	0.7686	0.7359		0.7183	0.7474	0.74		0.7195	0.7112	0.6547		0.7207	0.7478			0.6549	0.7357			0.6881	0.7343			0.4704	0.4682	0.4462		0.3589	0.3773	0.365		0.3489	0.3548	0.3469		0.798
360	0.6058	0.6222	0.6269		0.5705	0.5978	0.5745		0.5311	0.5427	0.5116		0.7347	0.7661	0.7283		0.7444	0.7598	0.7516		0.735	0.732	0.678		0.7173	0.7431			0.6486	0.7316			0.6848	0.7397			0.657	0.6541	0.6337		0.4799	0.5125	0.4916		0.4623	0.4715	0.4657		0.7986
390	0.577	0.6019	0.6083		0.5198	0.5569	0.524		0.5417	0.539	0.5237		0.7368	0.7682	0.7281		0.7558	0.7638	0.7559		0.7439	0.7416	0.695		0.7008	0.729			0.6493	0.7242			0.6915	0.7359			0.8192	0.8177	0.8046		0.6555	0.7004	0.6696		0.6359	0.6524	0.6446		0.7959
420	0.552	0.5795	0.5793		0.4729	0.5185	0.4761		0.5128	0.5098	0.5041		0.7405	0.7683	0.7327		0.7596	0.7642	0.7601		0.7415	0.749	0.7003		0.5488	0.5854			0.6299	0.6685			0.6748	0.7195			0.8072	0.8098	0.7969		0.7795	0.8262	0.7991		0.7757	0.7976	0.7853		0.79
450	0.5348	0.5587	0.5575		0.4349	0.4765	0.4404		0.4658	0.4684	0.4644		0.7403	0.7694	0.7294		0.7611	0.7633	0.7601		0.743	0.7533	0.7026		0.4596	0.4947			0.5017	0.5191			0.5196	0.5459			0.7786	0.7814	0.7643		0.7472	0.7817	0.7596		0.7562	0.7708	0.7599		0.783
480	0.5182	0.5412	0.5383		0.4103	0.4517	0.4126		0.4209	0.4293	0.4248		0.7421	0.7701	0.7292		0.761	0.762	0.7601		0.7415	0.7573	0.7016		0.4273	0.466			0.4642	0.4769			0.4794	0.5033			0.7664	0.7703	0.7461		0.7101	0.7506	0.7342		0.7106	0.729	0.7285		0.75
510	0.5069	0.527	0.524		0.3852	0.4271	0.3878		0.3879	0.4008	0.3939		0.7409	0.7678	0.7287		0.7617	0.7638	0.7621		0.7383	0.7553	0.7009		0.405	0.4396			0.4287	0.4448			0.4628	0.4755			0.7611	0.7685	0.7386		0.6886	0.7396	0.7197		0.6893	0.7094	0.7119		0.6071
540	0.4927	0.513	0.5084		0.3616	0.4079	0.3644		0.3631	0.3769	0.3686		0.7399	0.7667	0.7273		0.759	0.7628	0.761		0.742	0.7521	0.6993		0.387	0.4208			0.4139	0.4181			0.4494	0.4516			0.7652	0.7604	0.7312		0.6783	0.7337	0.7132		0.677	0.6994	0.706		0.523
570	0.4817	0.4992	0.4972		0.3403	0.3869	0.3434		0.3463	0.3596	0.3522		0.7398	0.7656	0.7258		0.7519	0.7633	0.7625		0.7339	0.7472	0.6967		0.3732	0.407			0.3975	0.4005			0.4369	0.4353			0.7671	0.7532	0.7227		0.6749	0.7245	0.7037		0.6738	0.6919	0.7		0.5
600	0.467	0.4832	0.4809		0.3215	0.3676	0.3263		0.329	0.3441	0.3375		0.7386	0.764	0.7261		0.7448	0.7623	0.7606		0.733	0.7442	0.6948		0.3625	0.3896			0.3841	0.3862			0.4259	0.4206			0.7743	0.7451	0.717		0.6833	0.7117	0.6877		0.6783	0.6873	0.689		0.4843
630	0.4535	0.4677	0.4658		0.3051	0.3506	0.3112		0.3144	0.3298	0.3238		0.7354	0.7605	0.7255		0.7395	0.7572	0.758		0.7289	0.741	0.6921		0.3497	0.3808			0.3702	0.3773			0.415	0.4084			0.7715	0.7305	0.7062		0.6827	0.6888	0.6643		0.6801	0.6773	0.6695		0.4733
660	0.435	0.4501	0.4488		0.2928	0.3356	0.2988		0.302	0.3176	0.3127		0.7315	0.7554	0.7184		0.731	0.7523	0.7542		0.7265	0.7354	0.6901		0.3388	0.3729			0.359	0.3661			0.4057	0.3965			0.7667	0.7015	0.6855		0.6807	0.6581	0.6323		0.6793	0.6598	0.6403		0.4579
690	0.4197	0.4319	0.432		0.2822	0.3227	0.2893		0.2904	0.3074	0.304		0.7276	0.7452	0.7138		0.7183	0.744	0.7464		0.7222	0.7339	0.6874		0.3294	0.3593			0.3439	0.3539			0.3938	0.3823			0.7587	0.6757	0.6624		0.6726	0.6314	0.604		0.6749	0.6358	0.6065		0.4421
720	0.4011	0.4138	0.4141		0.2754	0.3131	0.2845		0.2817	0.299	0.2939		0.723	0.7341	0.7101		0.7044	0.7284	0.7337		0.7162	0.7269	0.6816		0.3219	0.3541			0.336	0.3467			0.3888	0.3707			0.7466	0.6505	0.6393		0.6596	0.6095	0.584		0.664	0.6105	0.5823		0.4332
750	0.3867	0.3974	0.3966		0.2695	0.3051	0.277		0.2749	0.2914	0.291		0.7137	0.6999	0.6999		0.6732	0.6903	0.6991		0.7116	0.7185	0.6746		0.3144	0.343			0.324	0.3376			0.3794	0.3571			0.7309	0.6336	0.6223		0.6465	0.5946	0.5694		0.6549	0.5894	0.5667		0.418
780	0.3671	0.3811	0.3827		0.2637	0.2975	0.2731		0.2684	0.2847	0.2837		0.6998	0.6374	0.6854		0.6358	0.6181	0.6287		0.6974	0.7093	0.6644		0.309	0.3432			0.3169	0.3307			0.3706	0.3471			0.7047	0.6196	0.6063		0.6281	0.5808	0.5576		0.6424	0.5733	0.5528		0.4074
810	0.3497	0.3659	0.3676		0.2597	0.2924	0.2696		0.2639	0.2811	0.2792		0.676	0.5828	0.666		0.6061	0.5729	0.5772		0.6732	0.699	0.6441		0.3045	0.3387			0.31	0.3252			0.3616	0.3396			0.6739	0.6079	0.594		0.6072	0.5674	0.5455		0.6273	0.5603	0.542
840	0.3346	0.3491	0.353		0.2563	0.2875	0.2661		0.259	0.2752	0.2744		0.6298	0.567	0.6257		0.5812	0.5599	0.5578		0.6196	0.6746	0.6058		0.3002	0.3331			0.3055	0.319			0.3509	0.3329			0.6505	0.5974	0.582		0.5908	0.5566	0.5357		0.6121	0.5482	0.532
870	0.3185	0.3353	0.3392		0.2532	0.2817	0.2634		0.2552	0.2713	0.2729		0.5856	0.5594	0.5756		0.5613	0.5513	0.5475		0.5702	0.6313	0.5689		0.3009	0.3303			0.2986	0.3158			0.3432	0.3252			0.6392	0.5896	0.5718		0.5801	0.5473	0.5265		0.5973	0.5408	0.5231
900	0.305	0.3204	0.3272		0.2506	0.2795	0.258		0.2515	0.2659	0.268														0.2939	0.3262			0.2953	0.314			0.3337	0.3183
930	0.2932	0.3099	0.3164		0.2477	0.2753	0.2567		0.2476	0.2622	0.2656														0.2925	0.3241			0.2897	0.3113			0.3227	0.3155
960	0.2808	0.3007	0.3065		0.2459	0.2727	0.2554		0.2442	0.2578	0.2613														0.2905	0.323			0.2856	0.3083			0.313	0.3057
Supplementary Figure 1A - 19F growth curves (OD600 data)
time (min)	NDC				LVX				VNC				RIF				PEN				KAN				CEF-0.8				CEF-2.2				TET-12				TET-22				DAP				CIP
0	0.1065	0.1183	0.1159	0.1027	0.1363	0.111	0.1065		0.112	0.1371	0.1251		0.1174	0.1109	0.124		0.1178	0.1068			0.1346	0.1349	0.1159	0.1174	0.106733	0.1217	0.0993		0.1004	0.0856	0.0985		0.1205	0.113	0.1167		0.0961	0.1016	0.0977		0.0993	0.0954	0.1008		0.0947	0.1025	0.0944
30	0.0863	0.0868	0.0906	0.0857	0.1076	0.0863	0.0881		0.0942	0.0961	0.0861		0.0862	0.0863	0.0939		0.0863	0.0867			0.1149	0.1164	0.1148	0.1152	0.0997	0.1036	0.0991		0.0963	0.0878	0.0908		0.1036	0.0983	0.1059		0.0984	0.1048	0.099		0.099	0.0954	0.0963		0.1318	0.0976	0.0896
60	0.0876	0.0913	0.0928	0.0863	0.1374	0.0878	0.1077		0.0848	0.1354	0.0947		0.0873	0.0967	0.1189		0.0879	0.1143			0.1181	0.1177	0.1166	0.1158	0.101733	0.1063	0.1015		0.097	0.0882	0.092		0.1031	0.0999	0.1107		0.0984	0.109	0.1001		0.1006	0.0919	0.0997		0.1139	0.0978	0.0904
90	0.0997	0.1017	0.0946	0.0886	0.1394	0.0912	0.1232		0.085	0.1226	0.1345		0.0873	0.0974	0.1231		0.0886	0.1121			0.1234	0.1224	0.12	0.1179	0.104267	0.1085	0.1046		0.0969	0.0909	0.093		0.1041	0.0999	0.1112		0.099	0.1099	0.1005		0.1046	0.0935	0.0991		0.1168	0.0975	0.0909
120	0.1048	0.1168	0.0997	0.0928	0.1321	0.0952	0.1064		0.0866	0.1199	0.145		0.0876	0.1071	0.1177		0.0905	0.1012			0.13	0.1288	0.1262	0.1192	0.109267	0.1134	0.1098		0.0967	0.0898	0.0926		0.1045	0.1014	0.1166		0.1001	0.1118	0.1015		0.1012	0.0923	0.0998		0.1148	0.0989	0.0919
150	0.1223	0.1397	0.1136	0.1	0.1214	0.1026	0.1081		0.0966	0.1181	0.1456		0.0889	0.1006	0.1103		0.0949	0.1026			0.1402	0.1389	0.1355	0.1201	0.116567	0.1195	0.1167		0.0965	0.0896	0.0907		0.1069	0.102	0.1172		0.1	0.1146	0.1018		0.1004	0.0921	0.1021		0.1162	0.0979	0.0929
180	0.1742	0.161	0.1405	0.1167	0.1251	0.1144	0.1131		0.102	0.1164	0.141		0.0895	0.1045	0.108		0.1018	0.103			0.1517	0.1506	0.1485	0.1206	0.128833	0.1285	0.1284		0.0952	0.0891	0.0904		0.1084	0.1049	0.1199		0.1007	0.1162	0.1022		0.1018	0.0934	0.1017		0.1143	0.0993	0.0942
210	0.255	0.2244	0.1888	0.1503	0.1292	0.1266	0.1088		0.1077	0.1169	0.1335		0.0995	0.1029	0.1097		0.1156	0.1279			0.1641	0.1616	0.1644	0.1214	0.152533	0.1465	0.1495		0.095	0.0884	0.09		0.1113	0.1085	0.1245		0.1014	0.1157	0.1027		0.1026	0.0924	0.0979		0.1124	0.0995	0.0956
240	0.3312	0.3017	0.2518	0.1995	0.1295	0.1263	0.111		0.1065	0.1205	0.132		0.1027	0.1005	0.1036		0.143	0.1511			0.1752	0.1774	0.1815	0.122	0.1947	0.1786	0.1847		0.0948	0.0888	0.0901		0.116	0.1144	0.128		0.1021	0.1177	0.1031		0.1007	0.0921	0.1005		0.1175	0.0994	0.0974
270	0.465	0.4026	0.343	0.2904	0.1412	0.139	0.1151		0.1074	0.1123	0.1188		0.0972	0.1027	0.1034		0.1944	0.1999			0.1852	0.189	0.1987	0.1234	0.252033	0.2272	0.2355		0.0946	0.0887	0.0901		0.1223	0.1229	0.1332		0.1023	0.1189	0.1037		0.1018	0.0931	0.0976		0.1189	0.1015	0.0995
300	0.6035	0.5389	0.4401	0.4034	0.1407	0.1323	0.116		0.1048	0.1086	0.1201		0.1031	0.1016	0.1043		0.2503	0.2826			0.1915	0.1969	0.2145	0.1244	0.322233	0.2976	0.3107		0.0948	0.089	0.0906		0.1311	0.1353	0.1412		0.1031	0.1207	0.1044		0.1028	0.0926	0.1035		0.1071	0.1029	0.102
330	0.6778	0.6426	0.5839	0.5098	0.1414	0.1316	0.1182		0.1055	0.1074	0.1194		0.1068	0.1023	0.1025		0.35	0.3822			0.1966	0.2046	0.2299	0.125	0.378967	0.3832	0.3872		0.0949	0.0892	0.0903		0.1437	0.1523	0.1579		0.1044	0.1211	0.1045		0.1005	0.0931	0.0955		0.1154	0.1027	0.105
360	0.6545	0.6417	0.6151	0.6642	0.1305	0.1367	0.119		0.1019	0.0989	0.1183		0.1062	0.103	0.104		0.4491	0.4854			0.2002	0.2081	0.2404	0.1257	0.4501	0.4793	0.4702		0.0947	0.0887	0.0902		0.1618	0.1767	0.1808		0.104	0.1222	0.1053		0.103	0.093	0.1009		0.1087	0.1033	0.1084
390	0.6441	0.6405	0.6321	0.6635	0.1272	0.1344	0.1203		0.1084	0.0975	0.1157		0.1042	0.1091	0.1013		0.5598	0.62			0.2022	0.2138	0.2485	0.1264	0.499233	0.5604	0.5333		0.0949	0.0894	0.09		0.1885	0.21	0.2098		0.1053	0.1227	0.106		0.1006	0.0921	0.0963		0.112	0.1049	0.1125
420	0.6366	0.6327	0.6351	0.6606	0.1276	0.1399	0.1212		0.1032	0.095	0.1147		0.1073	0.1073	0.1027		0.5888	0.6247			0.2027	0.2124	0.2545	0.1264	0.515467	0.583	0.5573		0.0944	0.089	0.0904		0.2261	0.2366	0.2376		0.1058	0.1229	0.1065		0.0991	0.0928	0.095		0.109	0.1078	0.117
450	0.6345	0.6289	0.6368	0.6575	0.1228	0.1439	0.1225		0.1041	0.0916	0.1155		0.1122	0.1119	0.1041		0.6045	0.6318			0.2033	0.2141	0.2594	0.1264	0.517367	0.5898	0.5668		0.0944	0.0888	0.0903		0.2785	0.2824	0.2732		0.1064	0.1221	0.1073		0.1033	0.0913	0.0961		0.1116	0.11	0.1216
480	0.6305	0.6262	0.6422	0.6533	0.1228	0.1401	0.1229		0.1013	0.0918	0.1164		0.1072	0.1197	0.1013		0.6045	0.6312			0.2034	0.2145	0.2627	0.1276	0.514733	0.5916	0.5668		0.0944	0.0889	0.0906		0.3205	0.3351	0.3242		0.1076	0.124	0.1084		0.1027	0.0921	0.0967		0.1157	0.1108	0.1265
510	0.6285	0.625	0.6425	0.6547	0.1218	0.1411	0.1239		0.1031	0.0925	0.115		0.1123	0.1235	0.1021		0.6	0.6311			0.2038	0.215	0.2646	0.1278	0.5069	0.5857	0.565		0.0949	0.0888	0.0905		0.3824	0.4116	0.3779		0.1083	0.1244	0.1093		0.1016	0.0921	0.0959		0.1137	0.1127	0.1319
540	0.6223	0.6227	0.6406	0.6554	0.1226	0.1405	0.125		0.0965	0.0899	0.1118		0.1119	0.1255	0.1025		0.5969	0.6317			0.203	0.2159	0.2663	0.1286	0.4986	0.5806	0.5601		0.0948	0.0889	0.0902		0.4613	0.501	0.4444		0.1092	0.1243	0.1106		0.1038	0.0922	0.0957		0.1189	0.1147	0.138
570	0.6179	0.6163	0.6359	0.6541	0.1206	0.1418	0.1253		0.0982	0.0891	0.1142		0.1065	0.1341	0.104		0.5917	0.6308			0.2026	0.2176	0.2678	0.1294	0.489133	0.5713	0.5517		0.0948	0.0888	0.0901		0.5411	0.5844	0.5411		0.1116	0.1246	0.112		0.1028	0.0912	0.0956		0.1206	0.1181	0.1452
600	0.6135	0.6143	0.6282	0.6494	0.1201	0.1452	0.1251		0.105	0.0892	0.1114		0.112	0.1406	0.1061		0.5856	0.63			0.202	0.2156	0.2686	0.13	0.476467	0.5582	0.5375		0.0945	0.089	0.0903		0.566	0.5629	0.5798		0.1131	0.1236	0.1136		0.0993	0.0927	0.095		0.1248	0.119	0.1528
630	0.5993	0.6039	0.6281	0.6486	0.1191	0.1466	0.1256		0.1071	0.0886	0.1125		0.1151	0.1519	0.1109		0.572	0.6325			0.2013	0.2156	0.2699	0.131	0.4591	0.5368	0.5171		0.0948	0.0892	0.0904		0.565	0.555	0.5815		0.115	0.1241	0.1156		0.1	0.0932	0.0956		0.1267	0.1217	0.1598
660	0.5838	0.5914	0.6251	0.6488	0.1188	0.1472	0.1259		0.0994	0.0884	0.1062		0.1153	0.1645	0.1212		0.5239	0.6309			0.201	0.2171	0.2701	0.1326	0.4351	0.5037	0.4881		0.0944	0.089	0.09		0.56	0.5503	0.5809		0.1177	0.1247	0.1178		0.1038	0.0924	0.0954		0.1272	0.1238	0.1662
690	0.5659	0.5789	0.6243	0.6427	0.1181	0.1513	0.1257		0.0966	0.0883	0.1076		0.119	0.1782	0.1389		0.441	0.6295			0.2001	0.2163	0.2721	0.1357	0.407233	0.4632	0.4534		0.0946	0.0889	0.0901		0.5554	0.5455	0.5772		0.1206	0.124	0.1205		0.1013	0.0919	0.0948		0.1305	0.1234	0.1725
720	0.5442	0.5625	0.6188	0.6292	0.1179	0.1505	0.1258		0.0965	0.0883	0.1107		0.1175	0.1946	0.1787		0.398	0.6224			0.2005	0.215	0.2727	0.1403	0.378567	0.423	0.4167		0.0946	0.0889	0.0903		0.5482	0.5392	0.571		0.1243	0.1275	0.1237		0.1008	0.0923	0.0966		0.1298	0.1257	0.1794
750	0.5238	0.54	0.6134	0.6117	0.1178	0.1538	0.1256		0.0942	0.0888	0.1101		0.1221	0.2167	0.2531		0.3713	0.6187			0.2001	0.2146	0.2747	0.148	0.352167	0.3857	0.3813		0.0945	0.0889	0.0907		0.5373	0.5309	0.5639		0.1278	0.1319	0.1274		0.1018	0.0918	0.0959		0.1311	0.1267	0.1861
780	0.5041	0.5158	0.608	0.5847	0.1173	0.1545	0.125		0.0956	0.0888	0.106		0.1252	0.2452	0.3559		0.3486	0.607			0.2008	0.2144	0.2775	0.1604	0.3282	0.3524	0.35		0.0946	0.0892	0.0907		0.5247	0.5223	0.555		0.1329	0.1368	0.1315		0.1018	0.0922	0.0951		0.1323	0.1266	0.1946
810	0.4803	0.4948	0.6029	0.5585	0.1169	0.1562	0.125		0.0971	0.0886	0.1113		0.1295	0.2696	0.4498		0.3296	0.5945			0.2023	0.2157	0.282	0.1801	0.3066	0.3224	0.3227		0.0946	0.0892	0.09		0.5114	0.5117	0.549		0.1385	0.1421	0.1362		0.1009	0.0929	0.0949		0.1323	0.1287	0.2022
840	0.4669	0.4746	0.5962	0.5339	0.1167	0.1585	0.1242		0.0929	0.0895	0.1126		0.1374	0.2946	0.6117		0.3123	0.5696			0.2048	0.2149	0.2889	0.2108	0.289533	0.2989	0.3009		0.0945	0.0892	0.0904		0.4965	0.5007	0.5412		0.1452	0.1493	0.1415		0.101	0.0919	0.0969		0.1345	0.128	0.2097
870	0.4516	0.4587	0.5879	0.5165	0.116	0.1589	0.1246		0.0935	0.089	0.1059		0.1465	0.3162	0.6789		0.2967	0.5346			0.2086	0.2173	0.2972	0.2568																	0.1014	0.0919	0.0955		0.1324	0.1274	0.216
900	0.4413	0.4458	0.5803	0.5025	0.1153	0.1609	0.1239		0.0917	0.0891	0.1074		0.1611	0.3281	0.6961		0.2825	0.5054																							0.1005	0.092	0.0958		0.1332	0.1285	0.2243
930	0.4306	0.4337	0.5686	0.4911	0.1149	0.1608	0.1236		0.0922	0.0895	0.1122		0.1832	0.3389	0.7023		0.2697	0.4823
960	0.4234	0.4235	0.5632	0.4845	0.1143	0.1626	0.1237		0.0894	0.0894	0.1137		0.2153	0.3492	0.7003		0.2602	0.4646
Supplementary Figure 1A - 19F growth curves (OD600 data)
TIME (MIN)	a19F-RIF, NDC				a19F-RIF,1MIC				a19F-RIF,2MIC				a19F-LVX, NDC				a19F-LVX,1MIC				a19F-LVX,1.5MIC				a19F-KAN, NDC				a19F-KAN,1MIC				a19F-KAN,2MIC				a19F-CIP, NDC				a19F-CIP,1MIC				a19F-CIP,2MIC				a19F-VNC, NDC
0	0.0916	0.0872	0.0865		0.0868	0.0867	0.0839		0.0868	0.0865	0.0841		0.0871	0.0858	0.0858		0.0891	0.0864	0.0886		0.087	0.0844	0.0863		0.0919	0.0915	0.0923		0.0967	0.093	0.0929		0.1796	0.1891	0.1505		0.0919	0.0915	0.0923		0.0967	0.093	0.0929		0.1796	0.1891	0.1505		0.0972
30	0.0878	0.0927	0.1038		0.0979	0.0964	0.0851		0.0873	0.0887	0.0982		0.089	0.089	0.0872		0.1001	0.0893	0.1079		0.0915	0.0855	0.0875		0.0933	0.0938	0.0929		0.1051	0.0932	0.0973		0.0924	0.0907	0.0924		0.0933	0.0938	0.0929		0.1051	0.0932	0.0973		0.0924	0.0907	0.0924		0.0917
60	0.0891	0.0901	0.0897		0.09	0.0902	0.0869		0.0915	0.091	0.0876		0.1001	0.1065	0.1184		0.1245	0.1278	0.1485		0.124	0.095	0.0987		0.0958	0.096	0.0954		0.1083	0.0953	0.0988		0.0942	0.093	0.0961		0.0958	0.096	0.0954		0.1083	0.0953	0.0988		0.0942	0.093	0.0961		0.0923
90	0.0937	0.1152	0.0999		0.098	0.0934	0.0888		0.1098	0.0985	0.0921		0.1394	0.113	0.1146		0.1215	0.135	0.145		0.1359	0.1188	0.1024		0.1014	0.1021	0.1005		0.1098	0.0997	0.1033		0.0977	0.0977	0.0998		0.1014	0.1021	0.1005		0.1098	0.0997	0.1033		0.0977	0.0977	0.0998		0.0938
120	0.1035	0.1232	0.1179		0.1093	0.101	0.0931		0.117	0.1102	0.1021		0.1464	0.1337	0.1389		0.1314	0.1341	0.1452		0.1465	0.1417	0.1118		0.1136	0.1138	0.1125		0.1192	0.1092	0.1156		0.1055	0.1081	0.1094		0.1136	0.1138	0.1125		0.1192	0.1092	0.1156		0.1055	0.1081	0.1094		0.0958
150	0.1223	0.142	0.1409		0.1376	0.1169	0.1029		0.1496	0.1387	0.1228		0.1783	0.1628	0.1781		0.146	0.1487	0.1641		0.142	0.1586	0.12		0.1337	0.1376	0.1303		0.1339	0.1269	0.1281		0.1225	0.1282	0.1292		0.1337	0.1376	0.1303		0.1339	0.1269	0.1281		0.1225	0.1282	0.1292		0.0992
180	0.1566	0.1571	0.1673		0.1628	0.1458	0.1205		0.1856	0.1875	0.1628		0.2396	0.227	0.2399		0.1842	0.1771	0.198		0.1656	0.174	0.1456		0.173	0.1824	0.167		0.1642	0.1608	0.1587		0.1553	0.1699	0.1648		0.173	0.1824	0.167		0.1642	0.1608	0.1587		0.1553	0.1699	0.1648		0.1049
210	0.2216	0.2161	0.2448		0.2301	0.2092	0.156		0.2568	0.2797	0.2369		0.3138	0.2943	0.3163		0.2262	0.2182	0.236		0.1909	0.2003	0.176		0.2233	0.2341	0.2191		0.2214	0.2134	0.2156		0.2006	0.2196	0.2224		0.2233	0.2341	0.2191		0.2214	0.2134	0.2156		0.2006	0.2196	0.2224		0.1169
240	0.3208	0.3111	0.3403		0.3363	0.3074	0.2127		0.3575	0.3878	0.3477		0.4203	0.3984	0.4199		0.293	0.2632	0.2964		0.221	0.2329	0.2181		0.2951	0.3027	0.2911		0.294	0.303	0.2899		0.2759	0.2994	0.2918		0.2951	0.3027	0.2911		0.294	0.303	0.2899		0.2759	0.2994	0.2918		0.1435
270	0.4091	0.4104	0.4332		0.4411	0.4065	0.2688		0.4753	0.4903	0.4631		0.5567	0.5249	0.5443		0.3738	0.3386	0.3839		0.2667	0.2731	0.2889		0.3871	0.3949	0.3846		0.3875	0.4065	0.3881		0.3559	0.3911	0.3742		0.3871	0.3949	0.3846		0.3875	0.4065	0.3881		0.3559	0.3911	0.3742		0.1822
300	0.5015	0.5149	0.5243		0.5411	0.5107	0.3244		0.5619	0.585	0.5736		0.5419	0.5141	0.5749		0.471	0.4341	0.4897		0.3428	0.3454	0.3652		0.5132	0.5377	0.5055		0.4989	0.5173	0.5125		0.4652	0.5114	0.4652		0.5132	0.5377	0.5055		0.4989	0.5173	0.5125		0.4652	0.5114	0.4652		0.244
330	0.5687	0.614	0.5932		0.615	0.5821	0.3511		0.6135	0.5978	0.6305		0.5326	0.5117	0.5721		0.5145	0.5216	0.6095		0.4297	0.4278	0.4574		0.6461	0.6624	0.6423		0.667	0.6771	0.6324		0.5673	0.5997	0.5879		0.6461	0.6624	0.6423		0.667	0.6771	0.6324		0.5673	0.5997	0.5879		0.3264
360	0.5694	0.5867	0.5874		0.5989	0.5758	0.3527		0.6072	0.5942	0.6143		0.5183	0.5	0.5649		0.5275	0.5396	0.6243		0.5301	0.5215	0.5365		0.6949	0.7068	0.692		0.7019	0.6983	0.6796		0.598	0.6143	0.6281		0.6949	0.7068	0.692		0.7019	0.6983	0.6796		0.598	0.6143	0.6281		0.4308
390	0.57	0.5737	0.5816		0.5876	0.5657	0.3611		0.5926	0.5809	0.601		0.5003	0.4896	0.5517		0.5158	0.5355	0.6184		0.5458	0.5529	0.5389		0.7147	0.7346	0.7038		0.7047	0.6999	0.7032		0.6077	0.611	0.6288		0.7147	0.7346	0.7038		0.7047	0.6999	0.7032		0.6077	0.611	0.6288		0.5891
420	0.5683	0.5723	0.5831		0.5886	0.5682	0.3633		0.5977	0.5826	0.5993		0.4959	0.4805	0.5454		0.5049	0.5261	0.6076		0.5341	0.5409	0.528		0.7131	0.7382	0.6991		0.6817	0.6757	0.7069		0.5902	0.603	0.624		0.7131	0.7382	0.6991		0.6817	0.6757	0.7069		0.5902	0.603	0.624		0.6737
450	0.566	0.5662	0.5807		0.5833	0.5696	0.3664		0.5844	0.5737	0.593		0.4847	0.4695	0.54		0.4904	0.5091	0.5932		0.5086	0.5241	0.5146		0.7034	0.7366	0.6856		0.656	0.647	0.7009		0.5657	0.5954	0.6172		0.7034	0.7366	0.6856		0.656	0.647	0.7009		0.5657	0.5954	0.6172		0.7074
480	0.5666	0.5636	0.5724		0.5762	0.5638	0.3722		0.5911	0.5773	0.5951		0.4722	0.4607	0.5351		0.4774	0.4937	0.5801		0.4922	0.5036	0.5034		0.692	0.7291	0.6707		0.6329	0.6159	0.6894		0.5396	0.5866	0.6114		0.692	0.7291	0.6707		0.6329	0.6159	0.6894		0.5396	0.5866	0.6114		0.7261
510	0.5633	0.5629	0.5735		0.5751	0.5635	0.3751		0.5883	0.5764	0.5937		0.4608	0.4554	0.529		0.4642	0.4833	0.5719		0.4799	0.4944	0.4918		0.6795	0.7232	0.6578		0.609	0.5802	0.6718		0.4988	0.5739	0.6055		0.6795	0.7232	0.6578		0.609	0.5802	0.6718		0.4988	0.5739	0.6055		0.7306
540	0.5612	0.5621	0.5697		0.5744	0.5639	0.378		0.5891	0.5742	0.5906		0.4566	0.4425	0.5244		0.4516	0.4746	0.5648		0.4697	0.4825	0.4829		0.6649	0.7152	0.6438		0.5791	0.5458	0.6377		0.4641	0.5547	0.5972		0.6649	0.7152	0.6438		0.5791	0.5458	0.6377		0.4641	0.5547	0.5972		0.7316
570	0.5582	0.562	0.5678		0.5746	0.5685	0.3817		0.5854	0.5736	0.5905		0.4442	0.4383	0.5199		0.4407	0.4599	0.5563		0.4553	0.4723	0.4752		0.6452	0.699	0.624		0.5451	0.5123	0.5518		0.4313	0.529	0.5879		0.6452	0.699	0.624		0.5451	0.5123	0.5518		0.4313	0.529	0.5879		0.7271
600	0.557	0.5606	0.5686		0.5673	0.5661	0.3839		0.5849	0.5707	0.5877		0.4316	0.4288	0.5102		0.4273	0.4535	0.5517		0.4487	0.4583	0.4689		0.6241	0.6812	0.6022		0.5095	0.4818	0.4964		0.4004	0.4988	0.5752		0.6241	0.6812	0.6022		0.5095	0.4818	0.4964		0.4004	0.4988	0.5752		0.7212
630	0.5547	0.5614	0.5722		0.5703	0.5684	0.3886		0.5837	0.5663	0.588		0.4192	0.4192	0.5035		0.4139	0.439	0.5427		0.4369	0.4438	0.4592		0.5972	0.6552	0.5745		0.4767	0.4552	0.4616		0.3739	0.4657	0.5607		0.5972	0.6552	0.5745		0.4767	0.4552	0.4616		0.3739	0.4657	0.5607		0.7071
660	0.5508	0.5573	0.5638		0.5648	0.5663	0.3905		0.5766	0.559	0.58		0.4092	0.4043	0.4975		0.4017	0.4254	0.5375		0.4272	0.4336	0.4474		0.562	0.6175	0.5408		0.4467	0.4376	0.4307		0.3535	0.434	0.5411		0.562	0.6175	0.5408		0.4467	0.4376	0.4307		0.3535	0.434	0.5411		0.6855
690	0.5484	0.5547	0.5605		0.5611	0.5653	0.3939		0.5734	0.5543	0.5745		0.3955	0.3954	0.4901		0.3873	0.4131	0.5281		0.4142	0.4207	0.4366		0.5283	0.577	0.5085		0.4259	0.427	0.4065		0.3386	0.4104	0.5208		0.5283	0.577	0.5085		0.4259	0.427	0.4065		0.3386	0.4104	0.5208		0.6478
720	0.545	0.5504	0.5497		0.5468	0.5554	0.397		0.5655	0.5485	0.569		0.3824	0.3857	0.4855		0.3754	0.401	0.5198		0.4007	0.4092	0.4256		0.4983	0.5382	0.4795		0.411	0.421	0.3845		0.3307	0.3925	0.4966		0.4983	0.5382	0.4795		0.411	0.421	0.3845		0.3307	0.3925	0.4966		0.5989
750	0.5411	0.5459	0.5471		0.5405	0.551	0.3967		0.568	0.5476	0.5659		0.3709	0.3729	0.4782		0.365	0.3899	0.513		0.3903	0.3958	0.4171		0.4726	0.5079	0.4563		0.3989	0.4134	0.3628		0.3243	0.3801	0.4746		0.4726	0.5079	0.4563		0.3989	0.4134	0.3628		0.3243	0.3801	0.4746		0.552
780	0.5361	0.5393	0.5391		0.5294	0.542	0.397		0.5572	0.5359	0.5531		0.3588	0.3611	0.4694		0.357	0.3779	0.5096		0.378	0.3855	0.4026		0.4565	0.488	0.4406		0.39	0.408	0.3429		0.3204	0.3707	0.4572		0.4565	0.488	0.4406		0.39	0.408	0.3429		0.3204	0.3707	0.4572		0.525
810	0.5324	0.5303	0.5228		0.5093	0.5267	0.4004		0.5538	0.5316	0.5454		0.347	0.3501	0.4626		0.3453	0.3691	0.5011		0.3709	0.3735	0.3954																										0.5067
840	0.5251	0.5214	0.512		0.4969	0.5162	0.4021		0.5359	0.5137	0.5268		0.34	0.3428	0.457		0.3392	0.3594	0.4922		0.3622	0.3707	0.3853																										0.4903
870	0.5199	0.5099	0.4988		0.489	0.5007	0.4015		0.5154	0.5029	0.5113		0.3335	0.3345	0.4496		0.3337	0.3502	0.4878		0.3549	0.3612	0.3785																										0.4757
900	0.5143	0.4977	0.4821		0.4734	0.4908	0.4033		0.5157	0.4967	0.5054		0.3272	0.3291	0.4417		0.3315	0.3477	0.4849		0.35	0.3561	0.3738																										0.4635
930	0.5071	0.4869	0.4745		0.4679	0.4825	0.4037		0.5075	0.496	0.4986		0.3234	0.3228	0.4343		0.33	0.3444	0.4822		0.3446	0.3494	0.369
960	0.5003	0.4784	0.4687		0.4631	0.4766	0.4041		0.496	0.4822	0.4878		0.3192	0.3176	0.427		0.3287	0.34	0.477		0.3429	0.3503	0.3657
Supplementary Figure 1A - T4 and D39 nutrient depletion growth curves (OD600 data)
time (min)	T4,CDM				D39, CDM				T4, CDM-Uracil				D39, CDM-Uracil				T4, CDM-Valine				D39 CDM-Valine				T4 CDM-Isoleucine				D39 CDM-Isoleucine				T4 CDM-Glycine				D39 CDM-Glycine				aD39(Ura), CDM				aD39, CDM-Uracil				aD39(Val), CDM
0	0.1003	0.0956	0.0883	0.0904	0.0896	0.0904	0.1296	0.0904	0.101	0.0964	0.0878	0.0901	0.1048	0.0951	0.1286	0.1235	0.0956	0.0861	0.0935		0.1013	0.1042	0.0898	0.0913	0.1168	0.0929	0.1026		0.1056	0.0932	0.1142	0.0885	0.159	0.1265	0.087		0.0924	0.1113	0.1358	0.0861	0.1194	0.1298			0.1103	0.1217			0.0938
30	0.0868	0.0982	0.0957	0.1187	0.0921	0.0916	0.114	0.0907	0.0945	0.088	0.0875	0.0909	0.0937	0.1142	0.1046	0.0916	0.1054	0.1194	0.0999		0.0986	0.1211	0.0888	0.108	0.1171	0.0947	0.1026		0.1061	0.0949	0.1394	0.0897	0.1199	0.0984	0.09		0.0953	0.1118	0.1691	0.0883	0.1065	0.1168			0.1032	0.1078			0.0943
60	0.1267	0.0996	0.0931	0.0955	0.0939	0.0947	0.1085	0.101	0.0971	0.0989	0.0953	0.0933	0.1014	0.1007	0.1038	0.125	0.1014	0.0996	0.1062		0.1039	0.1102	0.092	0.1027	0.1571	0.0985	0.1167		0.1072	0.1001	0.1797	0.0929	0.1283	0.105	0.0932		0.0997	0.1252	0.1523	0.0916	0.1074	0.1096			0.1085	0.1043			0.1084
90	0.1163	0.1064	0.1024	0.1041	0.1004	0.1012	0.115	0.1608	0.1035	0.092	0.0972	0.0966	0.1138	0.1133	0.1096	0.1045	0.106	0.1012	0.1026		0.1068	0.1115	0.1074	0.1074	0.1672	0.1065	0.1468		0.114	0.1066	0.1463	0.1015	0.1263	0.1148	0.0964		0.1045	0.1143	0.1388	0.0998	0.1144	0.1161			0.1156	0.1122			0.1125
120	0.1109	0.1102	0.1156	0.1164	0.1155	0.118	0.122	0.1681	0.1089	0.0966	0.1	0.1036	0.1198	0.1192	0.1182	0.1181	0.1195	0.1146	0.1104		0.1106	0.1176	0.0969	0.1155	0.1675	0.1165	0.1575		0.1167	0.1097	0.1417	0.1122	0.1348	0.1278	0.1027		0.108	0.1174	0.1461	0.1108	0.1208	0.1202			0.1281	0.1239			0.1061
150	0.1086	0.1172	0.136	0.1359	0.1286	0.1319	0.1302	0.1737	0.1151	0.1014	0.1102	0.1141	0.1245	0.1242	0.1219	0.1339	0.1343	0.129	0.1227		0.1131	0.1209	0.0978	0.1244	0.1749	0.1307	0.1686		0.1189	0.1129	0.1437	0.1219	0.1479	0.1413	0.1082		0.1123	0.1201	0.14	0.1244	0.133	0.1293			0.1461	0.1339			0.1218
180	0.1211	0.133	0.1683	0.1652	0.1552	0.1588	0.1422	0.2094	0.1204	0.1107	0.1251	0.1305	0.128	0.1282	0.1252	0.1416	0.1543	0.1513	0.1399		0.1145	0.1246	0.0992	0.1321	0.1815	0.1506	0.1867		0.1215	0.1163	0.137	0.1317	0.1616	0.1597	0.1183		0.1167	0.122	0.1323	0.1379	0.1458	0.1422			0.1668	0.1566			0.1454
210	0.1301	0.1545	0.2156	0.2117	0.2033	0.2083	0.1642	0.2627	0.1265	0.1239	0.1497	0.1581	0.1314	0.1312	0.1278	0.1471	0.1799	0.1805	0.1625		0.1155	0.1269	0.1009	0.1405	0.2237	0.1806	0.2208		0.124	0.1189	0.1301	0.1402	0.1904	0.1879	0.1312		0.1205	0.1247	0.1315	0.1484	0.1677	0.1619			0.202	0.1841			0.1865
240	0.1457	0.1837	0.2878	0.2766	0.2736	0.2809	0.1931	0.337	0.142	0.1413	0.1863	0.2026	0.1344	0.1345	0.1287	0.151	0.2122	0.2187	0.1938		0.1158	0.1284	0.1024	0.1454	0.2698	0.227	0.2678		0.1266	0.1223	0.1305	0.1499	0.2232	0.2264	0.1477		0.1244	0.1272	0.1338	0.1555	0.1957	0.1851			0.2495	0.2229			0.25
270	0.1733	0.2192	0.3774	0.3643	0.3657	0.3726	0.2377	0.408	0.1645	0.1675	0.2421	0.2671	0.137	0.1373	0.129	0.1554	0.2552	0.2686	0.2363		0.1168	0.1286	0.1038	0.1505	0.324	0.2892	0.3194		0.1286	0.1254	0.1317	0.1581	0.2721	0.2733	0.1725		0.1276	0.1298	0.1345	0.1615	0.2428	0.2206			0.3333	0.2918			0.3065
300	0.2386	0.2658	0.4494	0.4561	0.4616	0.472	0.2961	0.4663	0.1905	0.2032	0.3142	0.3458	0.1402	0.14	0.132	0.1565	0.3099	0.3223	0.2892		0.1172	0.1298	0.1051	0.1537	0.3923	0.3584	0.3874		0.1301	0.1286	0.1295	0.1648	0.3273	0.3284	0.2043		0.1307	0.131	0.1344	0.1678	0.3115	0.2718			0.4632	0.4006			0.39
330	0.3126	0.3222	0.4915	0.5216	0.5406	0.5382	0.3803	0.4815	0.2319	0.2532	0.3935	0.4382	0.1439	0.1426	0.1325	0.1593	0.3693	0.3782	0.3434		0.1172	0.13	0.1062	0.1589	0.4661	0.4113	0.4574		0.1317	0.1315	0.1301	0.1731	0.3904	0.3892	0.2388		0.1338	0.1326	0.1339	0.1719	0.4233	0.3535			0.5997	0.538			0.4864
360	0.3932	0.392	0.4961	0.5445	0.5594	0.557	0.4825	0.4858	0.279	0.3169	0.4962	0.5362	0.1474	0.1459	0.1347	0.1605	0.4234	0.4232	0.3892		0.1175	0.1305	0.1073	0.1618	0.5452	0.4362	0.5275		0.1338	0.134	0.1278	0.1808	0.4639	0.4563	0.2733		0.1367	0.1332	0.1339	0.1768	0.5542	0.4749			0.6432	0.6344			0.5935
390	0.5062	0.4759	0.4839	0.5381	0.5879	0.5789	0.5478	0.4984	0.3508	0.3863	0.5759	0.6041	0.1507	0.1496	0.1338	0.1621	0.4638	0.4548	0.4199		0.1181	0.1318	0.1084	0.1652	0.6034	0.4393	0.5813		0.1356	0.1373	0.1281	0.1882	0.5376	0.5203	0.3042		0.1401	0.1339	0.1353	0.1819	0.6209	0.5855			0.6537	0.6555			0.6303
420	0.6022	0.5245	0.4696	0.5319	0.5989	0.5886	0.5889	0.4972	0.4389	0.4551	0.6004	0.6123	0.154	0.1525	0.1345	0.1625	0.4715	0.4631	0.4334		0.1188	0.1316	0.1099	0.1695	0.6212	0.4328	0.5984		0.1372	0.1397	0.1278	0.195	0.5811	0.5661	0.3241		0.1431	0.1342	0.1354	0.187	0.6509	0.6412			0.6602	0.6627			0.6281
450	0.6608	0.5294	0.458	0.5202	0.6161	0.6039	0.6159	0.5076	0.4952	0.5099	0.5883	0.6103	0.1586	0.1567	0.1353	0.1634	0.4635	0.454	0.4335		0.119	0.1333	0.1106	0.1734	0.614	0.4273	0.5918		0.1386	0.1432	0.1285	0.2015	0.591	0.5794	0.3328		0.1463	0.1348	0.1363	0.1921	0.669	0.6739			0.6621	0.6605			0.6346
480	0.6848	0.5345	0.4499	0.513	0.6257	0.6099	0.6361	0.521	0.5015	0.54	0.5899	0.6033	0.1637	0.1613	0.1339	0.1641	0.4489	0.4414	0.4285		0.1187	0.133	0.1114	0.1749	0.6005	0.4238	0.5818		0.1396	0.1461	0.13	0.2093	0.5824	0.5746	0.3295		0.1496	0.1348	0.1356	0.1958	0.6781	0.6815			0.659	0.6539			0.6145
510	0.6945	0.5359	0.446	0.5096	0.6293	0.6109	0.6419	0.5298	0.4984	0.5455	0.5985	0.6085	0.1681	0.1643	0.1349	0.1652	0.4369	0.431	0.4242		0.1194	0.1353	0.1122	0.1773	0.5902	0.419	0.5722		0.1417	0.1494	0.1311	0.2146	0.5667	0.5608	0.3257		0.153	0.1343	0.1361	0.2009	0.6768	0.6801			0.6622	0.6508			0.6233
540	0.69	0.5327	0.4478	0.5093	0.6364	0.6178	0.6516	0.5286	0.4947	0.5388	0.6067	0.6095	0.172	0.1676	0.1353	0.1657	0.429	0.4235	0.4216		0.1193	0.1361	0.1132	0.1813	0.5792	0.4265	0.5642		0.1439	0.153	0.1306	0.222	0.5497	0.5482	0.3221		0.1553	0.1336	0.1361	0.2061	0.6771	0.6847			0.6608	0.6432			0.6154
570	0.6809	0.5255	0.4486	0.5101	0.6409	0.6229	0.6521	0.527	0.4896	0.5256	0.6178	0.6132	0.1776	0.1713	0.1347	0.1668	0.4223	0.4162	0.414		0.1201	0.1371	0.1147	0.1838	0.5729	0.4288	0.5617		0.1457	0.1564	0.1297	0.2278	0.542	0.5405	0.3205		0.1586	0.1337	0.1353	0.2096	0.6791	0.6818			0.6567	0.63			0.6014
600	0.6793	0.523	0.4511	0.5156	0.643	0.6265	0.6458	0.539	0.4834	0.5119	0.6209	0.6128	0.1826	0.1747	0.1348	0.1677	0.4183	0.4109	0.4072		0.12	0.1382	0.116	0.1861	0.5707	0.4319	0.5572		0.1483	0.1598	0.1302	0.234	0.5386	0.5332	0.3192		0.1616	0.1331	0.1361	0.2126	0.6793	0.6743			0.659	0.6291			0.5944
630	0.6773	0.5221	0.455	0.5228	0.6414	0.6255	0.6473	0.5282	0.4743	0.5008	0.6274	0.613	0.1887	0.1788	0.1361	0.1684	0.4179	0.4063	0.4002		0.12	0.1414	0.1172	0.1877	0.5699	0.4342	0.5563		0.1487	0.1641	0.131	0.2402	0.5353	0.531	0.3169		0.1642	0.1331	0.1371	0.2171	0.6856	0.6832			0.6665	0.6336			0.598
660	0.6651	0.5222	0.4669	0.5335	0.6434	0.6273	0.6437	0.5294	0.4681	0.4944	0.6297	0.6063	0.1941	0.1837	0.1342	0.1697	0.418	0.4068	0.3967		0.1212	0.1432	0.1188	0.1904	0.5686	0.4325	0.5565		0.1505	0.1667	0.1285	0.245	0.5355	0.5314	0.3188		0.1677	0.1323	0.1369	0.2205	0.6954	0.6927			0.6721	0.6384			0.5988
690	0.6574	0.5161	0.4743	0.5432	0.6462	0.6298	0.6442	0.5245	0.4618	0.4942	0.6295	0.5968	0.2006	0.19	0.1338	0.1699	0.4222	0.4071	0.3946		0.1212	0.1467	0.1201	0.1925	0.5718	0.4332	0.5605		0.1516	0.1713	0.1296	0.2498	0.5417	0.5341	0.3177		0.17	0.1324	0.1376	0.2251	0.7025	0.6969			0.678	0.6441			0.6009
720	0.6404	0.5161	0.4818	0.5485	0.6456	0.6288	0.6374	0.5224	0.4651	0.496	0.6193	0.5755	0.2046	0.1941	0.1349	0.1713	0.4255	0.411	0.3951		0.1232	0.1479	0.1211	0.1941	0.575	0.4339	0.5635		0.1537	0.1744	0.1294	0.2546	0.5477	0.5365	0.3203		0.1744	0.1311	0.1371	0.2294	0.7014	0.7005			0.6923	0.6526			0.6037
750	0.6241	0.5134	0.4897	0.5556	0.6488	0.6308	0.6493	0.5191	0.4701	0.4988	0.5984	0.53	0.2073	0.1984	0.1366	0.1725	0.4306	0.4158	0.3964		0.1244	0.1503	0.1217	0.1948	0.5799	0.4332	0.5661		0.155	0.1768	0.13	0.2593	0.5553	0.5422	0.3214		0.1773	0.1306	0.1377	0.2321	0.7108	0.7087			0.7044	0.6621			0.6046
780	0.6007	0.5101	0.5019	0.5641	0.6527	0.6342	0.6511	0.5205	0.4794	0.5018	0.5528	0.4515	0.2102	0.2013	0.1348	0.1733	0.4406	0.4258	0.4012		0.1273	0.1531	0.1238	0.1967	0.585	0.4327	0.572		0.1575	0.1814	0.1298	0.2634	0.5637	0.5475	0.321		0.1802	0.1297	0.138	0.2379	0.7103	0.7148			0.7092	0.6653			0.6102
810	0.5725	0.5058	0.5132	0.5695	0.6565	0.6361	0.6553	0.5187	0.4879	0.5056	0.4739	0.3856	0.2109	0.2033	0.137	0.1744	0.4479	0.4334	0.4078		0.1298	0.1576	0.1247	0.1975	0.5878	0.4305	0.5754		0.1593	0.1841	0.1293	0.2682	0.5666	0.5515	0.3248		0.1822	0.1287	0.1375	0.241	0.7096	0.7182			0.7201	0.6728			0.6116
840	0.5551	0.505	0.5191	0.5753	0.6586	0.6402	0.6602	0.5146	0.4971	0.5094	0.4057	0.368	0.2167	0.2065	0.1369	0.1752	0.4526	0.4445	0.4126		0.1329	0.1619	0.1258	0.1998	0.5871	0.4307	0.5759		0.161	0.188	0.1283	0.2729	0.5695	0.5531	0.3243		0.1848	0.1278	0.1371	0.2456	0.7092	0.7247			0.7296	0.6792			0.6119
870	0.5394	0.5043	0.5282	0.5817	0.6616	0.641	0.6654	0.5142	0.509	0.5146	0.3818	0.3638	0.2276	0.214	0.1363	0.1762	0.4505	0.4558	0.4179		0.1366	0.1663	0.1267	0.2016	0.5857	0.4308	0.5759		0.163	0.1916	0.1306	0.2796	0.5691	0.5538	0.3307		0.185	0.1271	0.137	0.2517	0.7117	0.7269			0.7347	0.6832			0.6122
900	0.5325	0.5029	0.5316	0.5834	0.6656	0.6447	0.669	0.5142	0.5148	0.5156	0.3779	0.3633	0.243	0.2265	0.1386	0.1776	0.4516	0.4618	0.4232		0.1392	0.17	0.1271	0.2015	0.5805	0.4289	0.5746		0.1649	0.194	0.1301	0.2892	0.5681	0.554	0.3361		0.1887	0.1271	0.1374	0.2568	0.7081	0.727			0.7412	0.69			0.6159
930	0.5293	0.5005	0.5392	0.5957	0.6661	0.6439	0.6715	0.511	0.5202	0.514	0.3786	0.3607	0.262	0.2428	0.1376	0.179	0.4496	0.4711	0.4297		0.1423	0.1734	0.1272	0.2031	0.5697	0.4297	0.5658		0.1671	0.1976	0.13	0.3048	0.5642	0.5502	0.3404		0.1913	0.1253	0.1372	0.262	0.7068	0.7252			0.7446	0.6927			0.6164
960	0.5268	0.4956	0.5443	0.5998	0.6712	0.6478	0.6739	0.5113	0.5158	0.5113	0.3739	0.3573	0.2771	0.257	0.1372	0.1801	0.4476	0.4789	0.4332		0.1452	0.1812	0.1274	0.2043	0.5538	0.4292	0.5579		0.1691	0.2017	0.1291	0.3129	0.5581	0.544	0.3443		0.1965	0.125	0.1368	0.2683	0.7075	0.7262			0.7427	0.6957			0.6177
Supplementary Figure 1B - number of generations in the adaptive evolution experiments
	T4	19F	D39
KAN	110	87
CIP	123	120
LVX	183	160
VNC	107	83
RIF	150	110
PEN	115
URA			40
VAL			40
Supplementary Figure 1C - growth curves from new species under CIP exposure
Salmonella Typhimurium AR 635											S pneumoniae serotype1											S pneumoniae serotype 23F											Staphylococcus aureus UCSD MN6											Escherichia Coli AR 538
Time (h)	NDC			0.01 ug/mL			1 ug/mL				Time (h)	NDC			0.375 ug/mL			1 ug/mL				Time (h)	NDC			1 ug/mL			2 ug/mL				Time (h)	NDC			1 ug/mL			4 ug/mL				Time (h)	NDC			1 ug/mL
0	0.1005	0.0997	0.1002	0.0945	0.1003	0.1083	0.0931	0.1015	0.1013		0	0.0921	0.0988	0.0936	0.0906	0.0913	0.0924	0.0928	0.0917	0.1		0	0.0939	0.0952	0.0952	0.1075	0.1124	0.0981	0.0928	0.1072	0.0933		0	0.0957	0.0959	0.098	0.0975	0.0988	0.0985	0.0979	0.0969	0.1019		0	0.1018	0.1039	0.1499	0.1556	0.1511
0.5	0.097	0.0994	0.0979	0.0969	0.1001	0.1146	0.0977	0.1088	0.0972		0.5	0.093	0.0936	0.092	0.0916	0.0907	0.0973	0.0935	0.0929	0.0994		0.5	0.095	0.1123	0.0965	0.0934	0.1442	0.0948	0.0945	0.1411	0.0954		0.5	0.0933	0.0958	0.1001	0.1126	0.116	0.1061	0.0953	0.094	0.0986		0.5	0.0966	0.0961	0.0955	0.0946	0.0979
1	0.0981	0.1004	0.0989	0.0983	0.1046	0.1133	0.0993	0.105	0.0984		1	0.0968	0.1161	0.0929	0.0958	0.0925	0.1037	0.0984	0.0949	0.1101		1	0.0982	0.0996	0.1002	0.0953	0.0964	0.0969	0.0964	0.0992	0.1009		1	0.0941	0.0947	0.1013	0.1048	0.1057	0.1032	0.0957	0.0944	0.1012		1	0.0986	0.0982	0.097	0.0963	0.0981
1.5	0.1027	0.1057	0.1038	0.1007	0.1051	0.1122	0.101	0.1055	0.0996		1.5	0.1051	0.1335	0.1011	0.1033	0.0953	0.1043	0.1046	0.0993	0.1097		1.5	0.1018	0.1072	0.1038	0.099	0.1009	0.0987	0.0998	0.1033	0.1192		1.5	0.0959	0.0965	0.1005	0.105	0.1055	0.1033	0.0964	0.0956	0.0988		1.5	0.1044	0.1045	0.1026	0.1015	0.1027
2	0.1138	0.1165	0.1148	0.102	0.1074	0.1113	0.1022	0.1062	0.1004		2	0.1231	0.1493	0.1119	0.1203	0.0984	0.1093	0.1182	0.1037	0.1078		2	0.1106	0.127	0.1121	0.103	0.1064	0.1043	0.1054	0.1053	0.1235		2	0.0983	0.0987	0.1023	0.105	0.1041	0.1043	0.0986	0.0985	0.1003		2	0.1192	0.1197	0.1152	0.1129	0.1114
2.5	0.1407	0.1413	0.1409	0.1025	0.1072	0.1089	0.1029	0.1069	0.1008		2.5	0.163	0.1686	0.1338	0.1255	0.1001	0.1088	0.1243	0.1055	0.108		2.5	0.1253	0.152	0.1259	0.1082	0.1203	0.1232	0.1133	0.1161	0.1366		2.5	0.1057	0.1069	0.1084	0.1125	0.1099	0.111	0.1026	0.1017	0.1035		2.5	0.1513	0.1535	0.1413	0.1388	0.1281
3	0.1834	0.1834	0.1834	0.1026	0.1074	0.1045	0.1032	0.1078	0.101		3	0.2467	0.251	0.1832	0.1262	0.1011	0.1105	0.1278	0.1072	0.1099		3	0.1582	0.1779	0.1565	0.1136	0.1265	0.1313	0.1102	0.1169	0.1412		3	0.1181	0.1187	0.1219	0.1224	0.1224	0.1173	0.1092	0.1071	0.1071		3	0.2078	0.2089	0.1852	0.1861	0.1528
3.5	0.2534	0.2477	0.2512	0.1021	0.1078	0.1032	0.1029	0.1084	0.1008		3.5	0.392	0.3874	0.2767	0.1259	0.1018	0.1111	0.1316	0.1104	0.1084		3.5	0.2327	0.2543	0.2262	0.1204	0.1327	0.1373	0.1069	0.12	0.1405		3.5	0.1425	0.1418	0.1465	0.148	0.1462	0.1343	0.122	0.1142	0.1163		3.5	0.2717	0.2736	0.2458	0.2609	0.1924
4	0.3261	0.3135	0.3213	0.1017	0.1087	0.1028	0.1027	0.1072	0.1007		4	0.6018	0.5862	0.4253	0.1308	0.1024	0.1125	0.1356	0.1111	0.1099		4	0.3581	0.3805	0.3515	0.1273	0.1409	0.1438	0.1067	0.1177	0.1418		4	0.1763	0.1752	0.1808	0.1817	0.1807	0.1563	0.1405	0.1249	0.1308		4	0.3514	0.3513	0.3209	0.3822	0.2358
4.5	0.4084	0.3945	0.4031	0.1014	0.1074	0.1027	0.1023	0.1085	0.1007		4.5	0.7498	0.739	0.601	0.1411	0.1037	0.1124	0.1379	0.1098	0.1118		4.5	0.5421	0.5377	0.5015	0.1373	0.1496	0.153	0.1069	0.1183	0.1395		4.5	0.2097	0.2028	0.215	0.2113	0.2082	0.1859	0.1659	0.1426	0.1386		4.5	0.4236	0.4351	0.4126	0.5161	0.299
5	0.4638	0.4598	0.4623	0.101	0.1056	0.1035	0.1018	0.1076	0.1006		5	0.7443	0.7528	0.6967	0.1367	0.1038	0.1123	0.1352	0.1114	0.1129		5	0.7025	0.7115	0.6782	0.1478	0.1646	0.1657	0.1074	0.124	0.1336		5	0.2506	0.2496	0.2578	0.2505	0.2503	0.21	0.1883	0.1613	0.156		5	0.4794	0.4922	0.488	0.5738	0.3638
5.5	0.5164	0.5187	0.5172	0.1005	0.1076	0.1029	0.1016	0.1067	0.1003		5.5	0.7408	0.7505	0.6887	0.1407	0.1073	0.1127	0.1337	0.1112	0.114		5.5	0.7779	0.7844	0.759	0.1646	0.1811	0.1802	0.1078	0.1184	0.1371		5.5	0.2857	0.2895	0.2912	0.2892	0.2885	0.2363	0.2044	0.1783	0.1721		5.5	0.5263	0.5412	0.5348	0.6002	0.4261
6	0.5547	0.5721	0.5612	0.1003	0.1048	0.103	0.1014	0.106	0.1002		6	0.7346	0.7459	0.6942	0.142	0.1083	0.1143	0.1407	0.1112	0.1123		6	0.7895	0.8106	0.8093	0.1882	0.2034	0.2009	0.1079	0.1191	0.1319		6	0.3237	0.3404	0.3325	0.328	0.3188	0.265	0.2156	0.1904	0.1838		6	0.5675	0.5854	0.5626	0.6199	0.465
6.5	0.5968	0.6188	0.605	0.1	0.1048	0.1031	0.1011	0.105	0.1		6.5	0.7254	0.7368	0.6957	0.143	0.104	0.1137	0.1382	0.1104	0.1136		6.5	0.7942	0.8212	0.8222	0.2182	0.2385	0.2321	0.1081	0.1216	0.1319		6.5	0.3562	0.3791	0.3772	0.3594	0.3576	0.2883	0.2235	0.1997	0.1929		6.5	0.6028	0.6205	0.5841	0.6359	0.5036
7	0.6364	0.6661	0.6475	0.0995	0.105	0.1035	0.1011	0.1045	0.0999		7	0.7252	0.7364	0.6968	0.1454	0.1032	0.1136	0.1364	0.1146	0.1112		7	0.7949	0.8242	0.8245	0.2611	0.2795	0.2735	0.1083	0.1194	0.1297		7	0.3955	0.4273	0.4124	0.3922	0.3849	0.3195	0.2311	0.2071	0.2008		7	0.634	0.6545	0.6021	0.6532	0.5294
7.5	0.6776	0.7138	0.6911	0.0991	0.1039	0.1023	0.1008	0.1041	0.1002		7.5	0.7254	0.7361	0.7007	0.1359	0.1068	0.1132	0.1347	0.1161	0.1136		7.5	0.7981	0.8232	0.8289	0.3181	0.3354	0.3229	0.1083	0.1244	0.1278		7.5	0.4478	0.4838	0.4603	0.4334	0.421	0.3459	0.2364	0.2122	0.2087		7.5	0.6628	0.6855	0.6257	0.6748	0.5518
8	0.7166	0.7609	0.7332	0.0988	0.1042	0.102	0.1006	0.1039	0.0996		8	0.7233	0.7346	0.7001	0.1386	0.1038	0.1131	0.1336	0.1127	0.1129		8	0.8028	0.8289	0.8325	0.3811	0.3945	0.3858	0.1085	0.1223	0.1238		8	0.5172	0.5493	0.5157	0.4832	0.4671	0.3723	0.2396	0.2161	0.2139		8	0.6856	0.7113	0.6467	0.6969	0.5703
8.5	0.7582	0.8054	0.7759	0.0988	0.1034	0.1015	0.1004	0.1037	0.0996		8.5	0.7218	0.7323	0.7001	0.1408	0.1087	0.1131	0.1335	0.1113	0.1147		8.5	0.8134	0.8399	0.8425	0.4545	0.4742	0.4588	0.1088	0.128	0.1222		8.5	0.5848	0.6168	0.5811	0.5428	0.5231	0.4088	0.2436	0.2186	0.2187		8.5	0.7098	0.7366	0.6752	0.7185	0.5984
9	0.7968	0.8435	0.8143	0.0983	0.1021	0.1013	0.1002	0.1033	0.0998		9	0.7201	0.7303	0.6987	0.1381	0.1071	0.1135	0.1326	0.1164	0.1146		9	0.8188	0.8406	0.8476	0.5294	0.5571	0.5337	0.1088	0.1357	0.1237		9	0.6412	0.6787	0.651	0.6023	0.5826	0.4517	0.2469	0.2211	0.223		9	0.7338	0.7588	0.6976	0.7367	0.6198
9.5	0.8318	0.882	0.8506	0.098	0.1014	0.1009	0.1002	0.1033	0.0998		9.5	0.7146	0.7244	0.691	0.1357	0.1068	0.1133	0.1324	0.1154	0.1139		9.5	0.8265	0.8492	0.856	0.5859	0.6105	0.5902	0.1089	0.1396	0.1188		9.5	0.6824	0.7331	0.7129	0.6512	0.6383	0.5022	0.252	0.2217	0.2251		9.5	0.7569	0.7778	0.7184	0.7543	0.6392
10	0.8572	0.9132	0.8782	0.0978	0.1008	0.1014	0.1001	0.1028	0.0996		10	0.7052	0.7159	0.6828	0.1351	0.1151	0.1135	0.1329	0.1243	0.1144		10	0.8361	0.8554	0.8615	0.6167	0.6433	0.6203	0.1088	0.1271	0.1214		10	0.7122	0.7803	0.7713	0.6975	0.6862	0.553	0.2574	0.2245	0.2301		10	0.7775	0.801	0.7354	0.7738	0.6493
10.5	0.8843	0.9436	0.9065	0.0975	0.1009	0.1008	0.1002	0.1023	0.0999		10.5	0.6897	0.7013	0.6685	0.1343	0.1137	0.1133	0.13	0.1171	0.1146		10.5	0.8444	0.8625	0.8703	0.6408	0.6739	0.6295	0.109	0.1464	0.1177		10.5	0.7515	0.8212	0.8286	0.7425	0.732	0.6031	0.2616	0.2253	0.2333		10.5	0.7965	0.8198	0.7549	0.792	0.6706
11	0.9096	0.9703	0.9323	0.0974	0.1002	0.1007	0.1	0.1026	0.0992		11	0.6718	0.684	0.6505	0.135	0.1125	0.113	0.129	0.1179	0.1137		11	0.8508	0.87	0.8816	0.651	0.6694	0.6362	0.109	0.1392	0.1175		11	0.7924	0.8594	0.8627	0.7831	0.7728	0.6511	0.267	0.2272	0.2362		11	0.815	0.84	0.7742	0.8088	0.6907
11.5	0.9334	0.9976	0.9574	0.0971	0.1001	0.101	0.0999	0.1024	0.0987		11.5	0.6484	0.6594	0.6324	0.1349	0.1172	0.1128	0.1271	0.1163	0.1146		11.5	0.862	0.8771	0.8929	0.66	0.6753	0.6472	0.1096	0.1382	0.1164		11.5	0.8276	0.891	0.8765	0.8212	0.8115	0.6933	0.2745	0.2299	0.238		11.5	0.8339	0.8582	0.7935	0.8219	0.7109
12	0.958	1.0212	0.9817	0.097	0.0999	0.1005	0.0996	0.1022	0.0989		12	0.6249	0.6394	0.6147	0.132	0.1076	0.1136	0.1275	0.1165	0.1156		12	0.873	0.8849	0.8988	0.66	0.6834	0.6573	0.1099	0.1409	0.1163		12	0.858	0.9201	0.8608	0.8603	0.8504	0.7347	0.2808	0.2304	0.2419		12	0.8503	0.8729	0.8074	0.8359	0.728
12.5	0.978	1.0413	1.0017	0.097	0.0999	0.1003	0.0993	0.1024	0.0988		12.5	0.6086	0.6229	0.6006	0.1314	0.12	0.1141	0.1292	0.1235	0.1138		12.5	0.8808	0.8935	0.9058	0.6638	0.6874	0.6637	0.109	0.1431	0.1167		12.5	0.8886	0.9446	0.8877	0.8939	0.8843	0.7689	0.288	0.2335	0.2434		12.5	0.8651	0.8872	0.8252	0.8492	0.7421
13	0.9979	1.0627	1.0222	0.0969	0.0993	0.1007	0.0995	0.1024	0.098		13	0.5957	0.6108	0.5892	0.1302	0.1182	0.1133	0.1276	0.1166	0.1141		13	0.8833	0.8952	0.9124	0.6671	0.6917	0.666	0.1093	0.1473	0.1154		13	0.9443	0.9642	0.9161	0.9244	0.9179	0.8033	0.2959	0.2346	0.2461		13	0.8798	0.9011	0.8388	0.8605	0.7512
13.5	1.0165	1.0806	1.0405	0.0969	0.0992	0.1014	0.0993	0.1026	0.0984		13.5	0.5861	0.6025	0.5788	0.1285	0.1118	0.113	0.1237	0.1202	0.1143		13.5	0.8868	0.9023	0.9149	0.6711	0.6898	0.6698	0.1097	0.139	0.1153		13.5	0.9643	0.9762	0.9428	0.954	0.9466	0.8446	0.3064	0.2351	0.2448		13.5	0.8929	0.9145	0.8605	0.8753	0.7725
14	1.0313	1.0971	1.0559	0.0968	0.0994	0.1011	0.0992	0.1035	0.0985		14	0.5774	0.5922	0.5711	0.132	0.1099	0.1131	0.1242	0.1142	0.1138		14	0.895	0.9089	0.9159	0.6757	0.6985	0.6756	0.1095	0.1466	0.1149		14	0.9893	0.9865	0.9665	0.9768	0.9703	0.8779	0.3184	0.2359	0.2472		14	0.9052	0.9275	0.8709	0.8864	0.7802
14.5	1.0444	1.111	1.0693	0.0967	0.0991	0.1008	0.0992	0.1037	0.0983		14.5	0.5689	0.5872	0.5671	0.124	0.1193	0.1128	0.125	0.1185	0.1139		14.5	0.8988	0.9091	0.9221	0.6785	0.7	0.6782	0.1096	0.1475	0.1158		14.5	1.0286	0.9964	0.9862	0.9966	0.9897	0.9103	0.3331	0.2376	0.2506		14.5	0.9164	0.9384	0.8854	0.8976	0.795
15	1.058	1.1208	1.0815	0.0967	0.0991	0.1001	0.0991	0.1027	0.0982		15	0.5633	0.579	0.5597	0.1232	0.1154	0.1128	0.1224	0.1149	0.1143		15	0.8993	0.9141	0.9232	0.6834	0.7053	0.6814	0.1098	0.1483	0.1155		15	1.0689	1.0057	1.0001	1.0084	1.0025	0.94	0.345	0.2373	0.2614		15	0.9293	0.9502	0.9	0.9088	0.8085
15.5	1.0714	1.1319	1.094	0.0966	0.0989	0.1005	0.099	0.1031	0.098		15.5	0.5561	0.5734	0.5584	0.1193	0.1171	0.1123	0.1173	0.1298	0.113		15.5	0.9024	0.9171	0.9264	0.6859	0.7096	0.684	0.1102	0.1474	0.1154		15.5	1.0911	1.0164	1.0163	1.0223	1.0162	0.9674	0.3623	0.2386	0.2365		15.5	0.9403	0.9619	0.9153	0.9208	0.8228
16	1.0834	1.1381	1.1039	0.0965	0.0991	0.0995	0.099	0.1026	0.098		16	0.5492	0.5683	0.5559	0.123	0.1167	0.1131	0.1199	0.1225	0.1145		16	0.9083	0.9207	0.9297	0.6907	0.711	0.6867	0.11	0.1411	0.1157		16	1.1036	1.0266	1.0287	1.0347	1.0272	0.9858	0.378	0.2397	0.2807		16	0.9497	0.9722	0.9253	0.9306	0.8327
Supplementary Figure 1C - growth curves from A. baumannii under CIP exposure
A. baumannii 17978
time(min)	NDC				0.05 ug/mL				0.5 ug/mL				1 ug/mL				2 ug/mL				4 ug/mL				8 ug/mL				16 ug/mL				32 ug/mL				64 ug/mL
0	0.013	0.003			0.013	0.002			0.014	0.004			0.013	0.003			0.011	0.001			0.011	0.004			0.011	0.002			0.013	0.003			0.012	0.001			0.01	0.004
15	0.019	0.004			0.02	0.003			0.02	0.005			0.019	0.004			0.016	0.002			0.016	0.005			0.015	0.003			0.016	0.004			0.015	0.002			0.013	0.005
30	0.032	0.006			0.032	0.004			0.032	0.007			0.029	0.005			0.028	0.004			0.024	0.006			0.023	0.004			0.022	0.005			0.019	0.003			0.016	0.006
45	0.057	0.009			0.05	0.007			0.054	0.009			0.049	0.008			0.049	0.007			0.039	0.008			0.037	0.006			0.028	0.007			0.022	0.006			0.016	0.007
60	0.089	0.013			0.081	0.012			0.089	0.014			0.083	0.012			0.084	0.012			0.066	0.012			0.057	0.01			0.035	0.01			0.024	0.009			0.017	0.009
75	0.134	0.022			0.127	0.02			0.134	0.022			0.129	0.02			0.129	0.021			0.104	0.019			0.079	0.017			0.038	0.014			0.022	0.014			0.017	0.012
90	0.187	0.037			0.182	0.035			0.186	0.036			0.18	0.034			0.184	0.036			0.143	0.03			0.072	0.027			0.035	0.018			0.018	0.018			0.017	0.016
105	0.23	0.063			0.226	0.06			0.23	0.061			0.222	0.058			0.228	0.061			0.166	0.047			0.058	0.04			0.027	0.022			0.014	0.023			0.017	0.02
120	0.264	0.107			0.261	0.102			0.266	0.102			0.26	0.098			0.257	0.103			0.206	0.071			0.045	0.059			0.02	0.025			0.012	0.029			0.016	0.025
135	0.299	0.175			0.297	0.165			0.298	0.169			0.291	0.161			0.279	0.165			0.256	0.108			0.037	0.039			0.015	0.019			0.011	0.029			0.016	0.028
150	0.331	0.24			0.328	0.223			0.324	0.238			0.322	0.23			0.301	0.228			0.269	0.15			0.035	0.025			0.012	0.013			0.01	0.025			0.016	0.027
165	0.362	0.294			0.358	0.27			0.351	0.296			0.354	0.29			0.329	0.305			0.278	0.189			0.035	0.018			0.01	0.009			0.009	0.021			0.016	0.023
180	0.395	0.343			0.391	0.315			0.378	0.348			0.383	0.34			0.365	0.3			0.28	0.21			0.036	0.015			0.008	0.007			0.008	0.016			0.016	0.019
195	0.43	0.39			0.417	0.358			0.4	0.399			0.408	0.388			0.396	0.33			0.292	0.227			0.036	0.018			0.007	0.005			0.008	0.013			0.015	0.017
210	0.463	0.435			0.44	0.401			0.422	0.444			0.432	0.437			0.421	0.359			0.3	0.259			0.035	0.019			0.007	0.004			0.008	0.01			0.016	0.013
225	0.512	0.477			0.474	0.44			0.45	0.488			0.455	0.482			0.432	0.383			0.313	0.276			0.033	0.018			0.006	0.003			0.007	0.008			0.016	0.011
240	0.577	0.513			0.503	0.478			0.471	0.527			0.47	0.521			0.454	0.407			0.328	0.316			0.032	0.018			0.006	0.002			0.007	0.006			0.016	0.009
255	0.643	0.549			0.533	0.511			0.49	0.564			0.491	0.558			0.471	0.428			0.338	0.351			0.03	0.015			0.006	0.002			0.007	0.005			0.016	0.008
270	0.721	0.582			0.569	0.546			0.519	0.601			0.511	0.593			0.483	0.441			0.346	0.398			0.03	0.012			0.006	0.002			0.007	0.004			0.016	0.007
285	0.807	0.613			0.618	0.576			0.541	0.625			0.537	0.625			0.5	0.456			0.365	0.371			0.029	0.01			0.006	0.002			0.007	0.004			0.016	0.006
300	0.859	0.638			0.667	0.599			0.575	0.648			0.553	0.651			0.525	0.467			0.355	0.381			0.029	0.009			0.006	0.002			0.007	0.004			0.016	0.006
315	0.914	0.665			0.713	0.628			0.608	0.674			0.56	0.677			0.538	0.483			0.385	0.404			0.029	0.008			0.006	0.002			0.007	0.004			0.016	0.006
330	0.938	0.683			0.758	0.654			0.652	0.685			0.576	0.697			0.546	0.492			0.381	0.42			0.03	0.007			0.006	0.001			0.007	0.003			0.016	0.006
345	0.967	0.708			0.794	0.68			0.7	0.708			0.615	0.72			0.571	0.504			0.401	0.465			0.03	0.006			0.006	0.001			0.007	0.003			0.016	0.005
360	0.993	0.731			0.827	0.703			0.744	0.716			0.627	0.739			0.563	0.513			0.412	0.45			0.029	0.005			0.006	0.001			0.007	0.003			0.016	0.005
375	1.004	0.757			0.851	0.729			0.778	0.748			0.688	0.763			0.577	0.522			0.414	0.456			0.028	0.005			0.006	0.001			0.007	0.003			0.017	0.005
390	1.022	0.775			0.873	0.749			0.823	0.76			0.686	0.781			0.588	0.531			0.42	0.449			0.027	0.005			0.005	0.001			0.006	0.003			0.016	0.005
405	1.033	0.787			0.893	0.766			0.855	0.767			0.736	0.794			0.605	0.542			0.428	0.42			0.027	0.004			0.006	0.001			0.007	0.003			0.016	0.005
420	1.038	0.803			0.902	0.781			0.874	0.783			0.783	0.807			0.602	0.55			0.437	0.477			0.026	0.004			0.006	0.001			0.007	0.003			0.016	0.005
435	1.053	0.818			0.91	0.795			0.892	0.797			0.851	0.822			0.611	0.556			0.449	0.467			0.025	0.004			0.006	0.001			0.007	0.003			0.017	0.005
450	1.064	0.83			0.926	0.809			0.912	0.806			0.855	0.831			0.66	0.563			0.467	0.457			0.024	0.004			0.006	0.001			0.007	0.003			0.017	0.005
465	1.066	0.843			0.939	0.821			0.924	0.817			0.908	0.838			0.641	0.576			0.477	0.45			0.023	0.004			0.006	0.002			0.007	0.003			0.016	0.005
480	1.077	0.854			0.939	0.831			0.934	0.818			0.922	0.846			0.649	0.595			0.497	0.49			0.022	0.004			0.006	0.001			0.007	0.003			0.016	0.005
495	1.083	0.871			0.948	0.847			0.947	0.835			0.947	0.865			0.654	0.608			0.504	0.484			0.021	0.004			0.006	0.001			0.007	0.004			0.016	0.005
510	1.089	0.885			0.948	0.866			0.954	0.848			0.97	0.869			0.679	0.636			0.513	0.444			0.021	0.004			0.006	0.001			0.007	0.003			0.016	0.005
525	1.091	0.897			0.953	0.864			0.96	0.854			0.98	0.88			0.688	0.639			0.518	0.451			0.021	0.004			0.006	0.001			0.006	0.003			0.016	0.005
540	1.099	0.907			0.961	0.875			0.965	0.875			1	0.899			0.711	0.664			0.519	0.46			0.02	0.004			0.006	0.002			0.007	0.004			0.016	0.005
555	1.101	0.925			0.966	0.889			0.973	0.881			1.015	0.905			0.73	0.689			0.506	0.439			0.02	0.005			0.007	0.002			0.007	0.004			0.016	0.006
570	1.099	0.94			0.973	0.91			0.979	0.897			1.018	0.918			0.75	0.712			0.515	0.474			0.021	0.006			0.007	0.002			0.007	0.004			0.016	0.006
585	1.105	0.951			0.977	0.924			0.982	0.897			1.022	0.92			0.753	0.73			0.501	0.453			0.023	0.006			0.008	0.002			0.007	0.005			0.016	0.006
600	1.111	0.966			0.984	0.955			0.987	0.907			1.021	0.93			0.78	0.76			0.507	0.433			0.029	0.008			0.01	0.002			0.007	0.006			0.016	0.006
615	1.105	0.987			0.984	0.983			0.99	0.94			1.036	0.953			0.786	0.781			0.497	0.451			0.042	0.008			0.013	0.002			0.007	0.006			0.016	0.006
630	1.115	0.997			0.996	0.998			0.996	0.953			1.039	0.957			0.802	0.81			0.493	0.458			0.061	0.01			0.018	0.002			0.007	0.007			0.016	0.007
645	1.119	1.005			0.993	1.015			0.999	0.947			1.047	0.96			0.809	0.839			0.48	0.462			0.08	0.012			0.025	0.002			0.007	0.008			0.016	0.007
660	1.115	1.017			0.993	1.021			1.002	0.972			1.048	0.971			0.816	0.86			0.473	0.409			0.098	0.014			0.032	0.003			0.007	0.01			0.016	0.008
675	1.114	1.021			1	1.011			1.004	0.965			1.046	0.974			0.829	0.887			0.475	0.396			0.115	0.018			0.04	0.003			0.006	0.012			0.016	0.009
690	1.121	1.035			1.002	1.04			1.003	0.977			1.054	0.978			0.832	0.894			0.453	0.398			0.132	0.023			0.047	0.003			0.007	0.014			0.016	0.011
705	1.121	1.05			1.002	1.066			1.008	0.998			1.053	0.994			0.842	0.926			0.438	0.387			0.149	0.03			0.054	0.004			0.007	0.017			0.016	0.012
720	1.119	1.058			1.013	1.085			1.013	1.001			1.058	0.995			0.851	0.948			0.421	0.362			0.167	0.04			0.062	0.004			0.007	0.021			0.016	0.014
735	1.11	1.077			1.013	1.112			1.014	1.031			1.061	1.016			0.859	0.965			0.416	0.338			0.181	0.051			0.068	0.005			0.007	0.026			0.016	0.017
750	1.119	1.084			1.02	1.135			1.017	1.035			1.068	1.016			0.871	0.977			0.409	0.33			0.196	0.072			0.074	0.006			0.007	0.032			0.016	0.022
765	1.136	1.091			1.027	1.139			1.024	1.06			1.067	1.033			0.867	0.984			0.393	0.317			0.213	0.093			0.081	0.008			0.007	0.043			0.016	0.027
780	1.126	1.098			1.03	1.154			1.025	1.057			1.066	1.039			0.87	0.994			0.388	0.287			0.23	0.122			0.089	0.009			0.007	0.044			0.016	0.033
795	1.14	1.111			1.03	1.167			1.026	1.077			1.069	1.057			0.882	1.025			0.38	0.294			0.245	0.154			0.096	0.012			0.006	0.049			0.016	0.042
810	1.137	1.119			1.041	1.155			1.028	1.067			1.069	1.06			0.885	1.025			0.372	0.281			0.254	0.187			0.102	0.015			0.007	0.058			0.015	0.052
825	1.145	1.138			1.047	1.169			1.032	1.091			1.073	1.077			0.889	1.032			0.372	0.286			0.268	0.205			0.112	0.019			0.007	0.072			0.015	0.064
840	1.153	1.149			1.049	1.185			1.035	1.099			1.074	1.087			0.891	1.04			0.367	0.261			0.275	0.226			0.119	0.025			0.006	0.09			0.015	0.079
855	1.13	1.152			1.052	1.196			1.032	1.1			1.069	1.093			0.894	1.083			0.362	0.245			0.277	0.253			0.129	0.033			0.006	0.119			0.015	0.097
870	1.129	1.165			1.056	1.209			1.037	1.104			1.075	1.1			0.894	1.115			0.351	0.258			0.286	0.275			0.132	0.044			0.006	0.142			0.015	0.115
885	1.149	1.172			1.06	1.229			1.038	1.109			1.072	1.107			0.898	1.138			0.347	0.257			0.312	0.297			0.139	0.058			0.006	0.144			0.015	0.136
900	1.148	1.174			1.065	1.23			1.036	1.099			1.076	1.111			0.9	1.145			0.342	0.249			0.324	0.321			0.144	0.077			0.007	0.142			0.015	0.154
915	1.169	1.192			1.073	1.247			1.044	1.119			1.076	1.125			0.898	1.156			0.341	0.26			0.337	0.341			0.149	0.102			0.007	0.152			0.015	0.172
930	1.163	1.211			1.081	1.265			1.046	1.13			1.073	1.136			0.901	1.174			0.333	0.263			0.353	0.361			0.155	0.13			0.006	0.16			0.015	0.183
945	1.133	1.22			1.076	1.268			1.043	1.141			1.077	1.14			0.902	1.195			0.334	0.294			0.365	0.379			0.163	0.163			0.007	0.169			0.016	0.191
960	1.158	1.218			1.084	1.274			1.044	1.136			1.077	1.149			0.889	1.195			0.338	0.278			0.388	0.395			0.174	0.195			0.007	0.169			0.015	0.196
A. baumannii LAC4
time (min)	NDC				0.0025				0.005				0.01				0.015				0.02				0.025				0.03				0.035				0.04				0.045				0.05				0.07
0			0.107	0.105	0.12	0.119	0.128	0.153	0.142	0.107	0.111	0.107	0.103	0.106	0.147	0.157	0.162	0.163	0.165	0.18	0.165	0.107	0.104	0.104	0.103	0.133	0.15	0.156	0.154	0.145	0.152	0.14	0.107	0.105	0.103	0.103	0.101	0.126	0.139	0.133	0.115	0.106	0.102	0.102	0.102	0.103	0.102	0.1	0.098
10			0.112	0.11	0.113	0.11	0.11	0.111	0.111	0.113	0.116	0.112	0.108	0.11	0.111	0.109	0.107	0.108	0.109	0.112	0.11	0.111	0.107	0.108	0.105	0.099	0.107	0.106	0.106	0.106	0.107	0.107	0.109	0.108	0.105	0.107	0.103	0.108	0.106	0.106	0.103	0.106	0.106	0.105	0.105	0.106	0.104	0.102	0.1
20			0.118	0.116	0.12	0.118	0.117	0.118	0.118	0.119	0.122	0.118	0.115	0.116	0.117	0.115	0.113	0.114	0.115	0.118	0.115	0.116	0.112	0.113	0.109	0.104	0.112	0.111	0.11	0.11	0.112	0.112	0.113	0.112	0.11	0.111	0.106	0.111	0.109	0.11	0.106	0.109	0.109	0.108	0.107	0.109	0.106	0.105	0.101
30			0.128	0.126	0.13	0.128	0.126	0.126	0.127	0.127	0.13	0.125	0.124	0.125	0.125	0.123	0.12	0.121	0.123	0.125	0.121	0.122	0.117	0.118	0.115	0.11	0.117	0.117	0.115	0.116	0.117	0.117	0.117	0.116	0.114	0.115	0.11	0.115	0.113	0.113	0.11	0.113	0.111	0.112	0.11	0.112	0.108	0.107	0.107
40			0.141	0.139	0.143	0.142	0.14	0.138	0.139	0.139	0.141	0.135	0.137	0.136	0.136	0.135	0.13	0.132	0.134	0.135	0.13	0.131	0.124	0.126	0.123	0.118	0.126	0.126	0.122	0.122	0.124	0.125	0.122	0.122	0.12	0.122	0.115	0.121	0.119	0.118	0.114	0.117	0.116	0.115	0.114	0.115	0.111	0.11	0.108
50			0.161	0.158	0.162	0.161	0.158	0.155	0.155	0.154	0.155	0.147	0.152	0.153	0.152	0.152	0.144	0.147	0.149	0.15	0.141	0.143	0.135	0.136	0.133	0.13	0.138	0.138	0.131	0.131	0.133	0.135	0.13	0.129	0.127	0.128	0.121	0.126	0.126	0.124	0.12	0.122	0.12	0.121	0.118	0.119	0.115	0.114	0.108
60			0.186	0.182	0.188	0.186	0.182	0.177	0.177	0.174	0.173	0.164	0.175	0.175	0.174	0.173	0.163	0.167	0.169	0.169	0.156	0.157	0.148	0.15	0.147	0.146	0.154	0.153	0.143	0.145	0.146	0.148	0.14	0.139	0.136	0.137	0.129	0.136	0.136	0.132	0.126	0.128	0.127	0.127	0.122	0.123	0.118	0.118	0.109
70			0.219	0.218	0.22	0.22	0.213	0.206	0.206	0.201	0.197	0.184	0.206	0.205	0.204	0.203	0.19	0.193	0.195	0.195	0.176	0.177	0.164	0.166	0.165	0.166	0.176	0.176	0.16	0.161	0.165	0.165	0.152	0.15	0.147	0.147	0.139	0.147	0.148	0.143	0.134	0.137	0.134	0.134	0.127	0.127	0.123	0.123	0.111
80			0.262	0.255	0.261	0.262	0.254	0.243	0.243	0.234	0.227	0.21	0.243	0.242	0.241	0.241	0.225	0.229	0.23	0.228	0.203	0.202	0.186	0.188	0.188	0.193	0.204	0.204	0.181	0.182	0.187	0.186	0.167	0.164	0.161	0.16	0.151	0.16	0.161	0.155	0.142	0.145	0.143	0.142	0.132	0.132	0.127	0.129	0.113
90			0.317	0.309	0.31	0.311	0.305	0.292	0.291	0.277	0.264	0.24	0.287	0.289	0.283	0.285	0.266	0.27	0.273	0.269	0.238	0.235	0.214	0.215	0.219	0.225	0.239	0.239	0.207	0.208	0.213	0.212	0.183	0.18	0.178	0.175	0.163	0.173	0.175	0.168	0.152	0.155	0.151	0.15	0.139	0.138	0.133	0.135	0.114
100			0.378	0.359	0.353	0.357	0.356	0.347	0.347	0.334	0.312	0.281	0.333	0.333	0.327	0.328	0.309	0.312	0.317	0.312	0.279	0.274	0.247	0.247	0.252	0.263	0.275	0.275	0.238	0.241	0.247	0.245	0.204	0.199	0.197	0.193	0.179	0.188	0.193	0.187	0.163	0.167	0.163	0.16	0.144	0.143	0.139	0.14	0.116
110			0.428	0.402	0.39	0.395	0.398	0.394	0.395	0.389	0.371	0.335	0.37	0.371	0.364	0.364	0.349	0.353	0.36	0.352	0.324	0.319	0.29	0.288	0.29	0.3	0.312	0.316	0.271	0.274	0.28	0.277	0.226	0.218	0.22	0.213	0.196	0.204	0.212	0.203	0.174	0.178	0.173	0.171	0.15	0.149	0.144	0.147	0.117
120			0.472	0.437	0.421	0.429	0.436	0.435	0.439	0.437	0.423	0.397	0.405	0.406	0.396	0.396	0.386	0.39	0.395	0.39	0.369	0.362	0.332	0.334	0.327	0.337	0.347	0.354	0.306	0.308	0.317	0.316	0.253	0.243	0.245	0.237	0.216	0.224	0.232	0.224	0.187	0.191	0.186	0.181	0.157	0.155	0.149	0.152	0.117
130			0.51	0.471	0.452	0.462	0.469	0.471	0.477	0.478	0.469	0.457	0.438	0.44	0.427	0.427	0.418	0.423	0.43	0.424	0.413	0.406	0.381	0.381	0.365	0.371	0.382	0.388	0.342	0.344	0.352	0.354	0.281	0.272	0.274	0.262	0.237	0.247	0.253	0.245	0.201	0.204	0.198	0.195	0.164	0.161	0.156	0.159	0.117
140			0.544	0.501	0.48	0.491	0.5	0.504	0.509	0.514	0.51	0.511	0.468	0.468	0.455	0.456	0.449	0.453	0.463	0.454	0.453	0.447	0.427	0.432	0.4	0.402	0.41	0.416	0.371	0.375	0.386	0.385	0.311	0.302	0.306	0.288	0.257	0.269	0.273	0.268	0.212	0.217	0.208	0.205	0.171	0.168	0.162	0.165	0.118
150			0.576	0.528	0.507	0.518	0.528	0.535	0.539	0.547	0.548	0.558	0.498	0.495	0.481	0.48	0.478	0.48	0.488	0.483	0.485	0.482	0.466	0.484	0.429	0.436	0.444	0.448	0.405	0.414	0.42	0.421	0.347	0.336	0.341	0.32	0.287	0.299	0.297	0.292	0.23	0.236	0.224	0.222	0.178	0.175	0.169	0.17	0.118
160			0.604	0.555	0.532	0.543	0.555	0.564	0.568	0.577	0.581	0.6	0.524	0.519	0.506	0.505	0.505	0.508	0.519	0.509	0.519	0.514	0.502	0.526	0.462	0.464	0.468	0.475	0.429	0.44	0.447	0.453	0.378	0.369	0.376	0.356	0.307	0.323	0.323	0.313	0.244	0.253	0.238	0.234	0.186	0.182	0.174	0.177	0.119
170			0.631	0.579	0.555	0.567	0.581	0.593	0.594	0.604	0.612	0.64	0.549	0.541	0.529	0.526	0.529	0.533	0.542	0.531	0.547	0.542	0.535	0.563	0.492	0.485	0.491	0.499	0.454	0.467	0.473	0.475	0.407	0.398	0.413	0.394	0.331	0.348	0.35	0.336	0.263	0.268	0.254	0.248	0.194	0.189	0.181	0.184	0.118
180			0.656	0.601	0.578	0.588	0.604	0.619	0.619	0.631	0.64	0.678	0.575	0.563	0.551	0.549	0.554	0.555	0.564	0.554	0.57	0.568	0.563	0.604	0.521	0.511	0.52	0.525	0.484	0.496	0.504	0.507	0.439	0.435	0.449	0.431	0.362	0.377	0.375	0.364	0.278	0.29	0.275	0.267	0.202	0.197	0.188	0.189	0.119
190			0.681	0.623	0.599	0.61	0.627	0.644	0.643	0.658	0.667	0.713	0.596	0.584	0.571	0.569	0.574	0.578	0.589	0.574	0.596	0.592	0.589	0.636	0.55	0.531	0.538	0.545	0.501	0.517	0.521	0.525	0.462	0.463	0.482	0.47	0.384	0.402	0.389	0.383	0.289	0.305	0.289	0.284	0.211	0.205	0.196	0.196	0.119
200			0.706	0.645	0.62	0.63	0.649	0.668	0.666	0.682	0.694	0.748	0.621	0.604	0.593	0.59	0.599	0.598	0.611	0.597	0.614	0.612	0.616	0.675	0.58	0.557	0.565	0.573	0.53	0.547	0.556	0.558	0.498	0.491	0.517	0.503	0.421	0.432	0.42	0.411	0.315	0.332	0.315	0.306	0.219	0.212	0.203	0.201	0.12
210			0.729	0.665	0.642	0.651	0.671	0.692	0.69	0.707	0.721	0.782	0.641	0.623	0.613	0.608	0.617	0.618	0.632	0.617	0.636	0.632	0.638	0.707	0.603	0.575	0.581	0.59	0.549	0.569	0.572	0.577	0.519	0.515	0.549	0.529	0.437	0.454	0.434	0.425	0.325	0.345	0.331	0.32	0.228	0.221	0.21	0.207	0.12
220			0.751	0.684	0.662	0.671	0.692	0.715	0.71	0.729	0.746	0.815	0.659	0.64	0.629	0.628	0.634	0.639	0.653	0.634	0.66	0.653	0.664	0.741	0.631	0.587	0.599	0.605	0.566	0.583	0.595	0.595	0.539	0.54	0.577	0.554	0.458	0.48	0.443	0.439	0.333	0.358	0.343	0.33	0.24	0.231	0.218	0.212	0.119
230			0.772	0.7	0.68	0.689	0.71	0.735	0.729	0.75	0.77	0.848	0.679	0.658	0.646	0.643	0.65	0.658	0.674	0.65	0.679	0.674	0.687	0.776	0.652	0.593	0.608	0.619	0.578	0.593	0.601	0.601	0.548	0.557	0.602	0.581	0.475	0.501	0.457	0.449	0.349	0.371	0.355	0.34	0.249	0.239	0.226	0.213	0.118
240			0.794	0.717	0.697	0.705	0.726	0.751	0.749	0.77	0.794	0.88	0.701	0.673	0.665	0.663	0.672	0.673	0.687	0.67	0.698	0.691	0.711	0.809	0.665	0.62	0.633	0.64	0.607	0.619	0.624	0.623	0.587	0.584	0.63	0.629	0.521	0.533	0.486	0.478	0.376	0.4	0.381	0.366	0.257	0.247	0.233	0.215	0.119
250			0.814	0.731	0.715	0.724	0.744	0.771	0.766	0.79	0.818	0.91	0.713	0.688	0.68	0.676	0.683	0.692	0.706	0.684	0.717	0.715	0.736	0.845	0.688	0.627	0.642	0.653	0.607	0.634	0.635	0.636	0.597	0.6	0.646	0.656	0.521	0.55	0.491	0.489	0.381	0.415	0.398	0.371	0.263	0.258	0.24	0.223	0.119
260			0.834	0.747	0.729	0.739	0.759	0.786	0.785	0.81	0.84	0.942	0.733	0.702	0.695	0.693	0.702	0.709	0.72	0.703	0.733	0.732	0.755	0.867	0.7	0.644	0.665	0.672	0.626	0.655	0.659	0.653	0.622	0.615	0.673	0.694	0.561	0.577	0.512	0.51	0.404	0.436	0.418	0.4	0.271	0.263	0.246	0.226	0.12
270			0.853	0.762	0.747	0.757	0.776	0.804	0.804	0.83	0.864	0.972	0.748	0.717	0.711	0.708	0.716	0.725	0.74	0.72	0.754	0.753	0.778	0.897	0.722	0.658	0.678	0.684	0.641	0.663	0.676	0.665	0.638	0.635	0.691	0.724	0.572	0.593	0.52	0.522	0.417	0.447	0.434	0.408	0.277	0.271	0.252	0.229	0.12
280			0.872	0.774	0.761	0.771	0.791	0.821	0.819	0.848	0.886	0.998	0.761	0.732	0.722	0.718	0.725	0.741	0.758	0.733	0.772	0.774	0.798	0.92	0.741	0.661	0.689	0.697	0.643	0.679	0.689	0.684	0.65	0.645	0.707	0.76	0.577	0.613	0.532	0.532	0.419	0.458	0.452	0.414	0.281	0.277	0.258	0.233	0.118
290			0.89	0.79	0.776	0.787	0.807	0.835	0.837	0.866	0.908	1.025	0.779	0.746	0.737	0.735	0.742	0.756	0.77	0.749	0.787	0.787	0.819	0.932	0.751	0.683	0.709	0.711	0.674	0.693	0.712	0.693	0.671	0.666	0.731	0.811	0.607	0.637	0.548	0.553	0.442	0.482	0.463	0.435	0.287	0.285	0.261	0.232	0.119
300			0.908	0.805	0.788	0.801	0.821	0.849	0.854	0.885	0.93	1.049	0.796	0.759	0.749	0.747	0.755	0.768	0.786	0.763	0.8	0.806	0.838	0.955	0.765	0.702	0.72	0.723	0.684	0.713	0.718	0.713	0.684	0.676	0.753	0.846	0.622	0.652	0.565	0.557	0.456	0.493	0.479	0.448	0.293	0.291	0.266	0.233	0.119
310			0.926	0.818	0.804	0.818	0.839	0.867	0.87	0.902	0.951	1.071	0.81	0.772	0.759	0.76	0.765	0.783	0.802	0.777	0.82	0.828	0.856	0.973	0.784	0.701	0.726	0.735	0.699	0.732	0.734	0.732	0.698	0.69	0.759	0.866	0.627	0.666	0.575	0.556	0.474	0.489	0.487	0.451	0.295	0.293	0.27	0.234	0.118
320			0.944	0.832	0.819	0.831	0.852	0.881	0.885	0.921	0.971	1.091	0.825	0.783	0.773	0.774	0.78	0.796	0.819	0.795	0.832	0.84	0.875	0.993	0.8	0.723	0.749	0.757	0.708	0.743	0.751	0.745	0.711	0.709	0.787	0.89	0.646	0.677	0.589	0.581	0.487	0.515	0.503	0.471	0.304	0.299	0.271	0.232	0.118
330			0.961	0.846	0.833	0.848	0.869	0.896	0.899	0.938	0.992	1.11	0.841	0.796	0.788	0.788	0.793	0.81	0.831	0.806	0.851	0.862	0.897	1.012	0.818	0.724	0.755	0.756	0.72	0.748	0.752	0.756	0.721	0.729	0.792	0.896	0.651	0.685	0.592	0.578	0.492	0.518	0.504	0.469	0.308	0.303	0.275	0.231	0.118
340			0.978	0.859	0.846	0.861	0.884	0.911	0.915	0.955	1.012	1.128	0.852	0.809	0.798	0.802	0.806	0.824	0.847	0.82	0.867	0.877	0.914	1.027	0.832	0.741	0.763	0.77	0.731	0.774	0.769	0.761	0.736	0.739	0.808	0.914	0.66	0.7	0.602	0.59	0.496	0.525	0.517	0.48	0.31	0.304	0.276	0.229	0.117
350			0.994	0.873	0.859	0.875	0.897	0.926	0.93	0.972	1.032	1.145	0.866	0.822	0.809	0.816	0.818	0.835	0.858	0.833	0.885	0.894	0.932	1.04	0.843	0.745	0.77	0.775	0.733	0.784	0.781	0.777	0.746	0.752	0.825	0.912	0.665	0.705	0.612	0.583	0.494	0.53	0.516	0.483	0.315	0.309	0.278	0.228	0.117
360			1.008	0.888	0.872	0.886	0.908	0.938	0.947	0.988	1.049	1.159	0.887	0.837	0.824	0.831	0.835	0.85	0.87	0.849	0.893	0.905	0.95	1.053	0.851	0.777	0.797	0.79	0.759	0.792	0.798	0.794	0.761	0.774	0.856	0.914	0.684	0.729	0.629	0.599	0.513	0.552	0.543	0.514	0.329	0.311	0.278	0.229	0.118
370			1.023	0.901	0.886	0.901	0.922	0.952	0.96	1.004	1.067	1.166	0.905	0.851	0.833	0.841	0.846	0.862	0.887	0.871	0.909	0.926	0.97	1.072	0.862	0.779	0.808	0.808	0.773	0.81	0.816	0.806	0.775	0.786	0.867	0.92	0.689	0.741	0.642	0.607	0.52	0.556	0.55	0.516	0.327	0.313	0.277	0.228	0.117
380			1.041	0.912	0.898	0.912	0.937	0.966	0.973	1.018	1.085	1.176	0.911	0.862	0.843	0.851	0.853	0.873	0.9	0.875	0.924	0.938	0.988	1.077	0.877	0.781	0.804	0.809	0.779	0.817	0.813	0.818	0.784	0.795	0.869	0.913	0.688	0.738	0.641	0.62	0.528	0.556	0.551	0.511	0.325	0.315	0.278	0.224	0.116
390			1.05	0.927	0.908	0.923	0.946	0.977	0.988	1.034	1.101	1.183	0.93	0.877	0.856	0.863	0.869	0.886	0.912	0.912	0.932	0.949	0.995	1.088	0.883	0.806	0.83	0.816	0.799	0.84	0.842	0.834	0.8	0.823	0.898	0.914	0.719	0.75	0.666	0.623	0.531	0.576	0.565	0.542	0.337	0.319	0.279	0.219	0.116
400			1.063	0.938	0.921	0.939	0.958	0.991	1	1.048	1.117	1.19	0.941	0.886	0.866	0.874	0.88	0.898	0.92	0.903	0.946	0.969	1.014	1.097	0.896	0.805	0.836	0.834	0.811	0.847	0.85	0.845	0.807	0.83	0.904	0.911	0.709	0.763	0.667	0.63	0.532	0.575	0.57	0.536	0.337	0.319	0.278	0.214	0.119
410			1.073	0.948	0.932	0.949	0.971	1.003	1.01	1.062	1.134	1.197	0.949	0.898	0.875	0.88	0.885	0.905	0.932	0.914	0.96	0.978	1.032	1.106	0.906	0.815	0.834	0.842	0.805	0.858	0.861	0.856	0.809	0.824	0.909	0.908	0.713	0.767	0.665	0.643	0.544	0.571	0.57	0.526	0.331	0.317	0.277	0.209	0.12
420			1.085	0.96	0.943	0.958	0.979	1.011	1.023	1.075	1.145	1.202	0.964	0.908	0.887	0.894	0.901	0.918	0.942	0.925	0.966	0.988	1.042	1.113	0.913	0.833	0.856	0.848	0.832	0.861	0.878	0.874	0.832	0.856	0.929	0.908	0.734	0.773	0.684	0.637	0.537	0.588	0.58	0.557	0.346	0.321	0.28	0.207	0.119
430			1.099	0.97	0.953	0.969	0.992	1.025	1.033	1.088	1.158	1.208	0.971	0.92	0.896	0.902	0.907	0.926	0.956	0.935	0.981	1.008	1.058	1.121	0.926	0.832	0.867	0.857	0.836	0.887	0.883	0.879	0.829	0.85	0.934	0.903	0.724	0.777	0.693	0.657	0.549	0.585	0.584	0.545	0.339	0.321	0.281	0.204	0.116
440			1.109	0.98	0.966	0.978	0.999	1.032	1.044	1.103	1.169	1.211	0.983	0.929	0.904	0.912	0.918	0.942	0.96	0.944	0.987	1.015	1.065	1.125	0.927	0.832	0.909	0.878	0.845	0.894	0.899	0.891	0.847	0.875	0.949	0.895	0.741	0.783	0.7	0.664	0.557	0.595	0.587	0.57	0.351	0.325	0.288	0.199	0.118
450			1.116	0.991	0.978	0.988	1.011	1.043	1.054	1.112	1.179	1.22	0.996	0.941	0.914	0.923	0.931	0.949	0.971	0.955	0.997	1.024	1.081	1.132	0.94	0.859	0.882	0.873	0.859	0.899	0.9	0.901	0.853	0.88	0.955	0.88	0.735	0.787	0.703	0.655	0.55	0.587	0.585	0.555	0.352	0.325	0.285	0.195	0.115
460			1.123	1.001	0.986	0.998	1.02	1.051	1.061	1.121	1.188	1.226	1.002	0.951	0.924	0.938	0.932	0.96	0.983	0.957	1.008	1.034	1.094	1.129	0.95	0.86	0.889	0.877	0.856	0.912	0.91	0.921	0.861	0.877	0.961	0.879	0.734	0.791	0.696	0.662	0.552	0.583	0.582	0.548	0.348	0.328	0.284	0.192	0.115
470			1.13	1.02	0.995	1.006	1.027	1.059	1.074	1.13	1.2	1.229	1.017	0.966	0.934	0.952	0.95	0.971	0.99	0.974	1.016	1.046	1.096	1.134	0.962	0.875	0.903	0.896	0.891	0.921	0.933	0.928	0.875	0.921	0.978	0.87	0.745	0.799	0.719	0.665	0.558	0.608	0.599	0.578	0.36	0.333	0.291	0.187	0.117
480			1.137	1.029	1.002	1.015	1.034	1.066	1.083	1.139	1.208	1.229	1.025	0.975	0.942	0.957	0.957	0.981	0.993	0.981	1.023	1.053	1.116	1.135	0.963	0.884	0.911	0.894	0.885	0.926	0.931	0.934	0.886	0.919	0.985	0.862	0.753	0.801	0.727	0.664	0.55	0.593	0.593	0.578	0.364	0.336	0.294	0.183	0.115
490			1.144	1.038	1.016	1.022	1.044	1.076	1.088	1.147	1.216	1.23	1.032	0.977	0.947	0.961	0.956	0.985	1.003	0.998	1.04	1.066	1.116	1.137	0.974	0.882	0.907	0.908	0.882	0.924	0.933	0.93	0.889	0.908	0.993	0.857	0.748	0.804	0.713	0.672	0.555	0.585	0.593	0.555	0.363	0.341	0.298	0.179	0.119
500			1.149	1.049	1.02	1.029	1.052	1.085	1.095	1.154	1.231	1.232	1.04	0.986	0.954	0.977	0.978	0.992	1.01	1	1.04	1.073	1.123	1.137	0.979	0.905	0.923	0.915	0.89	0.938	0.945	0.95	0.894	0.939	1.004	0.842	0.754	0.803	0.717	0.676	0.559	0.595	0.6	0.579	0.373	0.345	0.3	0.175	0.115
510			1.154	1.055	1.027	1.039	1.06	1.094	1.101	1.162	1.235	1.233	1.048	0.999	0.963	0.983	0.983	0.998	1.019	1.004	1.05	1.085	1.135	1.141	0.985	0.912	0.923	0.916	0.912	0.941	0.956	0.972	0.915	0.948	1.015	0.83	0.757	0.806	0.723	0.68	0.556	0.604	0.6	0.589	0.379	0.352	0.304	0.172	0.115
520			1.159	1.058	1.03	1.047	1.062	1.097	1.108	1.168	1.238	1.232	1.057	1.002	0.971	0.988	0.993	1.006	1.026	1.018	1.055	1.088	1.137	1.136	0.996	0.904	0.922	0.933	0.922	0.956	0.968	0.988	0.926	0.972	1.027	0.814	0.775	0.812	0.734	0.68	0.547	0.607	0.601	0.598	0.389	0.359	0.309	0.169	0.115
530			1.164	1.061	1.04	1.054	1.066	1.101	1.113	1.176	1.242	1.232	1.069	1.013	0.987	0.998	0.998	1.02	1.035	1.023	1.062	1.1	1.152	1.134	1.007	0.902	0.945	0.944	0.929	0.97	0.973	0.976	0.922	0.971	1.036	0.801	0.764	0.817	0.746	0.686	0.54	0.614	0.603	0.595	0.391	0.366	0.313	0.166	0.114
540			1.168	1.065	1.049	1.055	1.071	1.108	1.118	1.182	1.246	1.231	1.077	1.019	0.993	0.996	0.995	1.022	1.039	1.046	1.069	1.107	1.154	1.131	1.011	0.915	0.947	0.949	0.932	0.968	0.986	0.999	0.916	0.963	1.042	0.792	0.763	0.814	0.738	0.696	0.562	0.608	0.612	0.588	0.393	0.369	0.32	0.163	0.116
550			1.174	1.067	1.05	1.054	1.074	1.112	1.121	1.189	1.25	1.23	1.083	1.025	1.005	1.002	1.001	1.024	1.04	1.042	1.074	1.117	1.161	1.126	1.022	0.905	0.965	0.93	0.934	0.971	0.996	1.002	0.921	0.965	1.048	0.781	0.77	0.807	0.717	0.703	0.56	0.609	0.619	0.593	0.403	0.376	0.323	0.161	0.115
560			1.178	1.072	1.055	1.058	1.076	1.115	1.129	1.196	1.254	1.251	1.091	1.038	1.017	1.017	1.016	1.037	1.049	1.052	1.075	1.118	1.158	1.123	1.027	0.95	0.978	0.939	0.956	0.989	1	1.005	0.958	0.993	1.064	0.766	0.794	0.818	0.755	0.693	0.552	0.623	0.612	0.608	0.414	0.398	0.326	0.158	0.115
570			1.18	1.075	1.058	1.067	1.081	1.121	1.134	1.199	1.258	1.253	1.095	1.048	1.015	1.03	1.021	1.043	1.052	1.054	1.087	1.13	1.17	1.116	1.033	0.919	0.936	0.956	0.952	0.992	0.998	0.998	0.951	0.999	1.074	0.756	0.772	0.815	0.76	0.695	0.538	0.622	0.619	0.609	0.423	0.412	0.336	0.156	0.115
580			1.183	1.08	1.058	1.069	1.085	1.125	1.137	1.203	1.262	1.244	1.099	1.049	1.029	1.026	1.019	1.055	1.06	1.062	1.09	1.139	1.166	1.107	1.035	0.916	0.925	0.976	0.954	0.998	1.009	1.005	0.939	0.991	1.078	0.749	0.772	0.812	0.738	0.692	0.563	0.614	0.628	0.609	0.428	0.419	0.344	0.154	0.114
590			1.186	1.083	1.058	1.071	1.087	1.128	1.142	1.208	1.265	1.245	1.105	1.06	1.035	1.04	1.039	1.048	1.062	1.079	1.093	1.137	1.176	1.1	1.05	0.922	0.968	0.977	0.984	1.009	1.028	1.014	0.975	1.013	1.092	0.74	0.801	0.823	0.772	0.705	0.555	0.63	0.644	0.632	0.441	0.445	0.351	0.152	0.114
600			1.19	1.085	1.064	1.073	1.089	1.132	1.146	1.214	1.268	1.245	1.111	1.059	1.04	1.043	1.04	1.053	1.066	1.083	1.102	1.143	1.177	1.091	1.048	0.932	0.966	0.989	0.985	1.013	1.037	1.039	0.974	1.015	1.104	0.735	0.806	0.818	0.757	0.707	0.558	0.633	0.65	0.635	0.449	0.46	0.364	0.149	0.114
610			1.193	1.088	1.069	1.078	1.094	1.136	1.15	1.218	1.27	1.243	1.119	1.064	1.044	1.06	1.055	1.061	1.066	1.075	1.109	1.151	1.181	1.083	1.052	0.981	0.968	0.99	0.993	1.002	1.039	1.046	0.969	1.021	1.109	0.729	0.786	0.816	0.774	0.703	0.541	0.632	0.649	0.629	0.459	0.483	0.369	0.147	0.114
620			1.197	1.091	1.072	1.08	1.098	1.14	1.155	1.223	1.274	1.244	1.121	1.071	1.045	1.05	1.047	1.068	1.071	1.085	1.118	1.157	1.177	1.077	1.06	0.986	0.974	0.99	0.986	1.021	1.049	1.046	0.964	1.02	1.117	0.724	0.8	0.816	0.75	0.701	0.556	0.62	0.655	0.631	0.467	0.5	0.378	0.145	0.114
630			1.199	1.092	1.072	1.082	1.1	1.142	1.16	1.227	1.276	1.243	1.128	1.07	1.045	1.05	1.06	1.073	1.073	1.095	1.121	1.154	1.182	1.066	1.054	0.941	0.991	1.004	0.99	1.037	1.047	1.053	0.991	1.033	1.126	0.716	0.81	0.811	0.758	0.704	0.555	0.645	0.668	0.651	0.48	0.528	0.383	0.143	0.114
640			1.203	1.095	1.08	1.085	1.104	1.147	1.161	1.233	1.279	1.241	1.129	1.083	1.045	1.05	1.049	1.07	1.076	1.085	1.127	1.159	1.184	1.057	1.056	0.996	0.973	0.993	0.991	1.054	1.058	1.057	0.976	1.028	1.131	0.713	0.804	0.819	0.727	0.708	0.556	0.638	0.676	0.649	0.488	0.546	0.391	0.141	0.114
650			1.205	1.098	1.083	1.087	1.107	1.15	1.165	1.236	1.282	1.24	1.134	1.08	1.049	1.052	1.063	1.071	1.079	1.092	1.125	1.16	1.191	1.048	1.075	0.974	0.972	1.025	1.012	1.045	1.069	1.068	1.009	1.049	1.144	0.71	0.823	0.827	0.786	0.706	0.543	0.658	0.693	0.679	0.508	0.581	0.402	0.138	0.114
660			1.209	1.101	1.084	1.09	1.109	1.153	1.167	1.241	1.284	1.24	1.135	1.08	1.051	1.048	1.055	1.071	1.083	1.099	1.138	1.176	1.192	1.039	1.07	0.986	1.023	1.014	1.016	1.056	1.073	1.061	0.986	1.038	1.149	0.701	0.809	0.823	0.741	0.702	0.567	0.66	0.706	0.681	0.514	0.601	0.414	0.137	0.114
670			1.211	1.104	1.086	1.093	1.113	1.158	1.17	1.245	1.286	1.237	1.144	1.091	1.056	1.061	1.072	1.09	1.083	1.112	1.139	1.169	1.194	1.028	1.074	1.004	1.006	1.051	1.024	1.059	1.079	1.073	1.017	1.057	1.159	0.695	0.825	0.841	0.769	0.712	0.554	0.674	0.72	0.705	0.534	0.639	0.429	0.134	0.114
680			1.214	1.105	1.091	1.095	1.116	1.163	1.174	1.249	1.288	1.237	1.143	1.088	1.064	1.062	1.067	1.079	1.09	1.115	1.137	1.178	1.198	1.017	1.084	1.01	1.017	1.009	1.032	1.064	1.085	1.075	1.026	1.062	1.165	0.688	0.825	0.845	0.786	0.707	0.56	0.669	0.732	0.712	0.548	0.662	0.445	0.132	0.113
690			1.217	1.107	1.092	1.099	1.118	1.164	1.176	1.253	1.289	1.233	1.147	1.09	1.07	1.059	1.071	1.075	1.087	1.106	1.158	1.185	1.197	1.006	1.102	1.027	1.015	1.008	1.033	1.064	1.091	1.081	1.029	1.065	1.171	0.678	0.834	0.842	0.777	0.707	0.57	0.672	0.746	0.728	0.559	0.682	0.458	0.13	0.114
700			1.22	1.111	1.097	1.101	1.122	1.167	1.179	1.257	1.291	1.232	1.15	1.096	1.066	1.055	1.089	1.077	1.089	1.112	1.15	1.189	1.199	0.994	1.097	1.021	1.009	1.04	1.026	1.069	1.097	1.079	1.015	1.066	1.175	0.671	0.827	0.847	0.784	0.703	0.572	0.681	0.762	0.738	0.571	0.712	0.474	0.127	0.113
710			1.223	1.113	1.097	1.104	1.125	1.171	1.182	1.261	1.292	1.227	1.152	1.105	1.068	1.066	1.077	1.08	1.091	1.113	1.155	1.181	1.206	0.982	1.165	1.018	1.043	0.997	1.017	1.063	1.1	1.104	1.009	1.062	1.18	0.663	0.816	0.861	0.733	0.7	0.591	0.679	0.766	0.741	0.582	0.727	0.488	0.125	0.114
720			1.226	1.113	1.097	1.105	1.127	1.173	1.184	1.264	1.293	1.222	1.155	1.108	1.07	1.075	1.073	1.092	1.087	1.117	1.157	1.19	1.212	0.968	1.109	1.03	1.069	1.034	1.03	1.082	1.098	1.132	1.011	1.067	1.186	0.65	0.819	0.865	0.736	0.7	0.605	0.689	0.779	0.755	0.595	0.755	0.503	0.122	0.114
730			1.228	1.114	1.102	1.106	1.131	1.175	1.187	1.267	1.294	1.215	1.162	1.109	1.076	1.075	1.093	1.091	1.095	1.126	1.157	1.186	1.21	0.951	1.141	1.04	1.04	1.021	1.042	1.082	1.115	1.104	1.042	1.087	1.186	0.64	0.84	0.875	0.776	0.708	0.587	0.708	0.794	0.791	0.618	0.782	0.521	0.12	0.114
740			1.231	1.115	1.103	1.111	1.133	1.177	1.19	1.27	1.294	1.207	1.159	1.111	1.092	1.075	1.089	1.099	1.104	1.128	1.168	1.186	1.214	0.935	1.128	1.047	1.021	1.045	1.042	1.092	1.112	1.107	1.052	1.095	1.191	0.628	0.845	0.888	0.774	0.705	0.597	0.716	0.804	0.805	0.632	0.802	0.532	0.118	0.114
750			1.233	1.117	1.105	1.114	1.135	1.181	1.194	1.273	1.295	1.199	1.166	1.114	1.093	1.081	1.094	1.107	1.103	1.162	1.162	1.2	1.213	0.918	1.13	1.053	1.032	1.064	1.058	1.098	1.113	1.119	1.049	1.098	1.191	0.617	0.852	0.891	0.782	0.711	0.621	0.744	0.826	0.822	0.648	0.827	0.545	0.116	0.115
760			1.234	1.118	1.107	1.117	1.138	1.183	1.196	1.276	1.296	1.191	1.168	1.127	1.094	1.08	1.093	1.094	1.108	1.137	1.162	1.196	1.216	0.901	1.132	1.039	1.033	1.084	1.044	1.092	1.12	1.112	1.04	1.098	1.2	0.603	0.843	0.905	0.747	0.699	0.633	0.744	0.831	0.829	0.652	0.845	0.559	0.114	0.115
770			1.236	1.12	1.107	1.116	1.139	1.186	1.199	1.278	1.296	1.18	1.172	1.121	1.09	1.091	1.094	1.11	1.105	1.143	1.168	1.21	1.216	0.881	1.126	1.043	1.031	1.063	1.054	1.104	1.104	1.108	1.042	1.099	1.203	0.587	0.849	0.912	0.739	0.695	0.651	0.756	0.845	0.844	0.661	0.863	0.569	0.112	0.115
780			1.238	1.121	1.111	1.116	1.141	1.187	1.202	1.281	1.296	1.169	1.174	1.127	1.09	1.083	1.096	1.098	1.105	1.139	1.174	1.203	1.221	0.865	1.127	1.063	1.037	1.069	1.062	1.099	1.129	1.123	1.063	1.115	1.201	0.574	0.855	0.929	0.768	0.703	0.646	0.772	0.855	0.864	0.692	0.881	0.578	0.11	0.115
790			1.239	1.123	1.114	1.117	1.143	1.19	1.206	1.283	1.296	1.157	1.177	1.126	1.091	1.081	1.095	1.111	1.109	1.144	1.185	1.206	1.223	0.843	1.168	1.063	1.043	1.084	1.077	1.112	1.121	1.121	1.08	1.119	1.201	0.559	0.869	0.938	0.781	0.718	0.675	0.798	0.872	0.884	0.709	0.901	0.587	0.108	0.116
800			1.241	1.124	1.117	1.119	1.147	1.191	1.208	1.285	1.296	1.146	1.18	1.128	1.13	1.085	1.094	1.123	1.11	1.143	1.182	1.202	1.223	0.821	1.141	1.083	1.042	1.089	1.077	1.106	1.137	1.121	1.076	1.123	1.205	0.542	0.878	0.952	0.791	0.722	0.694	0.815	0.887	0.9	0.722	0.915	0.596	0.105	0.115
810			1.241	1.127	1.117	1.122	1.15	1.194	1.211	1.287	1.295	1.133	1.182	1.133	1.099	1.077	1.103	1.109	1.105	1.151	1.175	1.215	1.226	0.798	1.151	1.092	1.046	1.093	1.073	1.109	1.13	1.12	1.088	1.13	1.204	0.526	0.882	0.962	0.792	0.732	0.713	0.828	0.9	0.915	0.734	0.93	0.603	0.103	0.116
820			1.243	1.128	1.118	1.125	1.152	1.196	1.212	1.289	1.295	1.12	1.183	1.145	1.093	1.087	1.108	1.12	1.119	1.154	1.184	1.219	1.225	0.775	1.15	1.109	1.041	1.083	1.054	1.115	1.139	1.121	1.061	1.127	1.208	0.507	0.887	0.963	0.762	0.724	0.733	0.834	0.913	0.92	0.729	0.936	0.611	0.101	0.117
830			1.243	1.131	1.119	1.127	1.154	1.198	1.214	1.292	1.295	1.106	1.188	1.139	1.097	1.092	1.112	1.115	1.112	1.151	1.185	1.218	1.225	0.753	1.157	1.062	1.064	1.093	1.075	1.12	1.153	1.099	1.073	1.135	1.21	0.492	0.894	0.981	0.76	0.727	0.734	0.848	0.924	0.935	0.752	0.953	0.616	0.099	0.117
840			1.243	1.131	1.118	1.127	1.154	1.199	1.217	1.293	1.294	1.09	1.186	1.135	1.101	1.093	1.108	1.111	1.119	1.157	1.197	1.214	1.228	0.726	1.156	1.113	1.048	1.094	1.091	1.111	1.142	1.127	1.096	1.144	1.207	0.474	0.914	0.995	0.797	0.747	0.759	0.866	0.933	0.955	0.781	0.966	0.619	0.097	0.119
850			1.243	1.133	1.121	1.128	1.156	1.201	1.22	1.295	1.292	1.074	1.189	1.142	1.098	1.104	1.113	1.112	1.114	1.164	1.194	1.23	1.227	0.7	1.173	1.117	1.029	1.099	1.094	1.118	1.162	1.109	1.103	1.153	1.21	0.458	0.93	1.01	0.811	0.764	0.769	0.878	0.943	0.968	0.802	0.977	0.624	0.094	0.119
860			1.244	1.135	1.122	1.132	1.158	1.203	1.222	1.297	1.293	1.057	1.19	1.144	1.105	1.109	1.106	1.122	1.114	1.165	1.2	1.231	1.227	0.669	1.159	1.11	1.042	1.11	1.1	1.124	1.17	1.125	1.103	1.154	1.211	0.44	0.935	1.011	0.811	0.766	0.786	0.88	0.955	0.978	0.808	0.986	0.63	0.092	0.12
870			1.244	1.136	1.125	1.135	1.16	1.205	1.225	1.299	1.291	1.038	1.19	1.148	1.108	1.111	1.109	1.11	1.12	1.163	1.198	1.231	1.229	0.64	1.176	1.099	1.024	1.089	1.084	1.127	1.15	1.126	1.1	1.156	1.215	0.421	0.936	1.023	0.798	0.77	0.786	0.887	0.964	0.981	0.811	0.992	0.634	0.089	0.121
880			1.243	1.138	1.125	1.135	1.161	1.206	1.225	1.299	1.289	1.015	1.191	1.157	1.102	1.108	1.11	1.118	1.116	1.162	1.201	1.23	1.231	0.607	1.162	1.121	1.03	1.092	1.08	1.109	1.155	1.117	1.114	1.168	1.209	0.402	0.956	1.035	0.829	0.791	0.827	0.908	0.971	1.003	0.841	1.005	0.635	0.086	0.122
890			1.243	1.14	1.127	1.136	1.162	1.208	1.227	1.301	1.288	0.989	1.193	1.147	1.105	1.11	1.118	1.118	1.123	1.166	1.194	1.234	1.227	0.571	1.182	1.131	1.067	1.102	1.109	1.135	1.163	1.115	1.119	1.171	1.212	0.382	0.965	1.041	0.837	0.798	0.828	0.918	0.979	1.009	0.853	1.009	0.639	0.084	0.123
900			1.242	1.143	1.129	1.141	1.164	1.21	1.23	1.301	1.287	0.961	1.192	1.153	1.118	1.109	1.121	1.123	1.122	1.197	1.202	1.232	1.226	0.531	1.151	1.14	1.05	1.109	1.093	1.147	1.167	1.123	1.12	1.174	1.213	0.361	0.978	1.049	0.847	0.82	0.844	0.925	0.99	1.023	0.862	1.016	0.64	0.082	0.125
910			1.242	1.147	1.133	1.143	1.166	1.212	1.232	1.302	1.286	0.932	1.194	1.15	1.115	1.107	1.121	1.134	1.124	1.166	1.203	1.239	1.226	0.489	1.189	1.138	1.061	1.104	1.11	1.156	1.181	1.125	1.124	1.175	1.214	0.341	0.991	1.051	0.86	0.825	0.862	0.934	0.999	1.032	0.878	1.023	0.642	0.081	0.127
920			1.241	1.148	1.135	1.148	1.168	1.214	1.233	1.303	1.285	0.9	1.198	1.156	1.121	1.114	1.161	1.134	1.121	1.164	1.212	1.241	1.227	0.449	1.179	1.119	1.054	1.099	1.114	1.141	1.169	1.128	1.115	1.174	1.215	0.32	0.997	1.06	0.851	0.833	0.863	0.945	1.009	1.037	0.887	1.025	0.644	0.08	0.128
930			1.24	1.15	1.135	1.149	1.169	1.215	1.234	1.304	1.283	0.864	1.195	1.151	1.115	1.111	1.127	1.139	1.131	1.188	1.207	1.244	1.222	0.4	1.168	1.146	1.072	1.119	1.133	1.157	1.167	1.132	1.136	1.181	1.211	0.297	1.015	1.07	0.875	0.85	0.889	0.96	1.016	1.05	0.901	1.032	0.644	0.08	0.131
940			1.239	1.15	1.136	1.151	1.171	1.218	1.236	1.305	1.282	0.825	1.192	1.153	1.119	1.12	1.145	1.137	1.129	1.182	1.217	1.249	1.223	0.351	1.189	1.138	1.077	1.127	1.12	1.146	1.175	1.144	1.136	1.18	1.209	0.276	1.027	1.071	0.882	0.869	0.894	0.969	1.025	1.056	0.907	1.037	0.644	0.08	0.134
950			1.237	1.15	1.139	1.153	1.172	1.219	1.236	1.306	1.282	0.784	1.199	1.167	1.115	1.11	1.119	1.171	1.13	1.174	1.216	1.254	1.224	0.3	1.177	1.135	1.166	1.125	1.12	1.156	1.187	1.126	1.127	1.177	1.211	0.253	1.029	1.079	0.86	0.877	0.891	0.973	1.03	1.059	0.912	1.041	0.643	0.08	0.136
960			1.237	1.15	1.141	1.155	1.172	1.22	1.238	1.306	1.279	0.738	1.202	1.171	1.112	1.103	1.122	1.139	1.129	1.17	1.215	1.249	1.223	0.244	1.219	1.133	1.095	1.12	1.109	1.157	1.187	1.145	1.128	1.181	1.213	0.229	1.04	1.086	0.869	0.88	0.897	0.977	1.034	1.068	0.926	1.043	0.641	0.08	0.14
970			1.236	1.15	1.143	1.152	1.172	1.222	1.238	1.305	1.278	0.685	1.196	1.162	1.116	1.107	1.151	1.132	1.129	1.175	1.213	1.249	1.216	0.193	1.193	1.145	1.104	1.124	1.124	1.144	1.191	1.152	1.155	1.188	1.211	0.202	1.058	1.095	0.909	0.895	0.936	0.994	1.045	1.081	0.94	1.049	0.642	0.08	0.142
980			1.235	1.152	1.148	1.155	1.174	1.223	1.238	1.305	1.276	0.629	1.197	1.162	1.119	1.146	1.131	1.139	1.134	1.177	1.218	1.249	1.215	0.166	1.186	1.146	1.051	1.123	1.135	1.131	1.191	1.133	1.163	1.196	1.208	0.176	1.071	1.097	0.921	0.903	0.942	0.999	1.053	1.087	0.953	1.053	0.64	0.081	0.145
990			1.234	1.151	1.148	1.156	1.175	1.224	1.24	1.304	1.274	0.565	1.2	1.164	1.121	1.119	1.135	1.144	1.135	1.186	1.216	1.253	1.212	0.145	1.203	1.194	1.096	1.125	1.143	1.12	1.193	1.136	1.163	1.196	1.206	0.149	1.079	1.105	0.925	0.91	0.943	1.006	1.058	1.092	0.962	1.056	0.637	0.081	0.15
1000			1.233	1.153	1.149	1.158	1.177	1.225	1.241	1.304	1.272	0.5	1.202	1.165	1.116	1.108	1.126	1.133	1.135	1.22	1.229	1.25	1.211	0.13	1.236	1.132	1.087	1.111	1.131	1.137	1.208	1.127	1.163	1.194	1.203	0.125	1.078	1.101	0.898	0.905	0.94	1.004	1.056	1.094	0.964	1.056	0.634	0.081	0.154
1010			1.232	1.152	1.149	1.156	1.177	1.226	1.242	1.304	1.27	0.426	1.199	1.164	1.116	1.113	1.124	1.146	1.134	1.178	1.218	1.25	1.213	0.121	1.143	1.14	1.091	1.118	1.149	1.154	1.224	1.167	1.168	1.193	1.202	0.111	1.087	1.107	0.916	0.918	0.934	1.012	1.063	1.101	0.974	1.059	0.628	0.079	0.16
1020			1.23	1.152	1.151	1.156	1.177	1.228	1.241	1.303	1.268	0.351	1.203	1.168	1.121	1.113	1.126	1.137	1.134	1.179	1.223	1.261	1.205	0.116	1.167	1.146	1.123	1.123	1.142	1.175	1.203	1.156	1.172	1.196	1.198	0.102	1.094	1.113	0.931	0.948	0.946	1.026	1.072	1.106	0.981	1.061	0.625	0.076	0.165
1030			1.23	1.151	1.151	1.155	1.178	1.23	1.242	1.302	1.266	0.305	1.198	1.167	1.123	1.108	1.124	1.142	1.136	1.178	1.229	1.25	1.206	0.114	1.174	1.143	1.109	1.123	1.141	1.162	1.202	1.138	1.171	1.203	1.196	0.097	1.1	1.12	0.942	0.943	0.952	1.028	1.073	1.112	0.984	1.063	0.62	0.076	0.171
1040			1.229	1.151	1.153	1.156	1.18	1.23	1.243	1.302	1.264	0.276	1.201	1.17	1.126	1.109	1.125	1.135	1.135	1.177	1.225	1.25	1.203	0.114	1.164	1.141	1.104	1.131	1.163	1.164	1.194	1.147	1.172	1.204	1.192	0.094	1.107	1.121	0.941	0.949	0.958	1.031	1.078	1.115	0.993	1.064	0.614	0.075	0.177
1050			1.226	1.151	1.149	1.156	1.177	1.231	1.241	1.301	1.262	0.255	1.199	1.165	1.131	1.113	1.139	1.138	1.134	1.186	1.216	1.251	1.204	0.114	1.184	1.15	1.108	1.127	1.134	1.167	1.21	1.162	1.187	1.213	1.189	0.092	1.121	1.132	0.976	0.988	0.978	1.047	1.092	1.124	0.999	1.063	0.607	0.075	0.185
1060			1.226	1.15	1.148	1.157	1.178	1.231	1.24	1.3	1.259	0.241	1.201	1.174	1.134	1.151	1.138	1.141	1.135	1.187	1.216	1.251	1.2	0.116	1.162	1.152	1.116	1.138	1.128	1.177	1.205	1.183	1.193	1.214	1.184	0.092	1.127	1.132	0.989	1.004	0.99	1.055	1.097	1.129	1.003	1.064	0.602	0.075	0.193
1070			1.224	1.151	1.15	1.159	1.18	1.232	1.239	1.299	1.257	0.234	1.201	1.168	1.139	1.12	1.136	1.196	1.145	1.186	1.224	1.253	1.197	0.12	1.165	1.145	1.111	1.081	1.138	1.206	1.188	1.19	1.186	1.214	1.18	0.094	1.132	1.132	0.985	0.982	0.979	1.057	1.095	1.131	1.011	1.064	0.592	0.075	0.202
1080			1.224	1.15	1.148	1.157	1.18	1.232	1.24	1.298	1.254	0.232	1.197	1.168	1.136	1.118	1.133	1.148	1.143	1.189	1.212	1.252	1.191	0.126	1.166	1.14	1.122	1.121	1.168	1.171	1.149	1.145	1.182	1.21	1.178	0.097	1.133	1.135	0.986	0.994	0.985	1.058	1.098	1.135	1.014	1.063	0.584	0.075	0.212
1090			1.222	1.149	1.149	1.157	1.181	1.233	1.239	1.298	1.251	0.233	1.2	1.178	1.139	1.117	1.126	1.15	1.139	1.18	1.225	1.247	1.19	0.131	1.171	1.132	1.096	1.104	1.16	1.172	1.173	1.184	1.175	1.205	1.172	0.099	1.135	1.135	0.977	0.997	0.975	1.056	1.094	1.135	1.019	1.061	0.576	0.076	0.223
1100			1.221	1.15	1.149	1.155	1.179	1.232	1.234	1.297	1.247	0.237	1.196	1.169	1.143	1.122	1.143	1.158	1.136	1.184	1.212	1.252	1.187	0.122	1.193	1.155	1.115	1.084	1.149	1.171	1.147	1.197	1.201	1.225	1.171	0.104	1.146	1.149	1.014	1.009	1.001	1.068	1.107	1.143	1.025	1.061	0.567	0.076	0.236
1110			1.219	1.15	1.149	1.154	1.179	1.234	1.234	1.297	1.244	0.242	1.195	1.169	1.14	1.12	1.142	1.16	1.135	1.195	1.221	1.262	1.186	0.1	1.182	1.152	1.123	1.091	1.172	1.176	1.179	1.158	1.199	1.224	1.165	0.103	1.147	1.149	1.011	1.012	1.005	1.073	1.111	1.142	1.03	1.057	0.558	0.076	0.249
1120			1.213	1.149	1.149	1.154	1.18	1.234	1.235	1.297	1.241	0.249	1.197	1.171	1.137	1.119	1.136	1.142	1.135	1.198	1.215	1.255	1.181	0.096	1.198	1.156	1.143	1.143	1.171	1.19	1.21	1.214	1.198	1.221	1.159	0.091	1.149	1.153	1.008	1.024	1.007	1.08	1.113	1.146	1.028	1.056	0.548	0.077	0.263
1130			1.211	1.148	1.15	1.155	1.18	1.235	1.234	1.296	1.237	0.259	1.196	1.181	1.134	1.113	1.137	1.158	1.139	1.197	1.217	1.252	1.178	0.095	1.121	1.152	1.148	1.103	1.111	1.158	1.19	1.225	1.193	1.212	1.158	0.088	1.153	1.152	1.002	1.03	1.008	1.074	1.114	1.142	1.031	1.054	0.538	0.078	0.279
1140			1.21	1.148	1.146	1.153	1.178	1.233	1.232	1.296	1.232	0.266	1.196	1.169	1.139	1.123	1.139	1.147	1.14	1.189	1.205	1.251	1.174	0.094	1.185	1.156	1.159	1.12	1.146	1.17	1.188	1.208	1.208	1.228	1.15	0.088	1.166	1.162	1.039	1.048	1.025	1.089	1.128	1.15	1.036	1.049	0.526	0.078	0.295
1150			1.209	1.148	1.149	1.153	1.177	1.232	1.232	1.295	1.228	0.269	1.186	1.174	1.137	1.113	1.145	1.151	1.133	1.194	1.199	1.252	1.17	0.095	1.125	1.157	1.119	1.147	1.158	1.101	1.225	1.188	1.203	1.23	1.141	0.087	1.166	1.158	1.038	1.046	1.029	1.091	1.13	1.151	1.036	1.046	0.514	0.078	0.312
1160			1.208	1.146	1.147	1.151	1.178	1.231	1.235	1.295	1.224	0.25	1.186	1.17	1.138	1.113	1.144	1.151	1.135	1.186	1.207	1.254	1.167	0.095	1.19	1.154	1.118	1.137	1.183	1.155	1.189	1.198	1.209	1.231	1.134	0.087	1.168	1.157	1.043	1.048	1.029	1.095	1.13	1.151	1.037	1.04	0.502	0.078	0.331
1170			1.207	1.145	1.146	1.152	1.179	1.23	1.233	1.294	1.219	0.22	1.183	1.163	1.134	1.115	1.144	1.15	1.137	1.198	1.194	1.25	1.164	0.093	1.137	1.13	1.131	1.148	1.172	1.137	1.203	1.18	1.201	1.228	1.131	0.087	1.167	1.157	1.044	1.062	1.037	1.097	1.133	1.153	1.037	1.037	0.49	0.078	0.35
1180			1.206	1.144	1.145	1.151	1.178	1.229	1.231	1.294	1.214	0.212	1.181	1.175	1.13	1.112	1.14	1.153	1.134	1.19	1.22	1.253	1.16	0.09	1.206	1.133	1.127	1.147	1.148	1.168	1.197	1.185	1.201	1.223	1.124	0.086	1.166	1.155	1.044	1.05	1.035	1.096	1.131	1.149	1.039	1.033	0.477	0.078	0.37
1190			1.206	1.143	1.145	1.15	1.177	1.228	1.229	1.293	1.208	0.21	1.185	1.165	1.129	1.106	1.137	1.147	1.14	1.187	1.194	1.252	1.156	0.088	1.202	1.119	1.146	1.147	1.141	1.142	1.19	1.169	1.204	1.224	1.115	0.085	1.167	1.167	1.056	1.079	1.039	1.101	1.132	1.15	1.038	1.028	0.464	0.079	0.39
1200			1.205	1.142	1.144	1.151	1.175	1.227	1.231	1.292	1.201	0.206	1.181	1.173	1.134	1.109	1.158	1.144	1.129	1.234	1.207	1.25	1.152	0.088	1.142	1.107	1.131	1.151	1.166	1.201	1.192	1.2	1.215	1.237	1.105	0.084	1.179	1.171	1.078	1.078	1.057	1.108	1.141	1.161	1.04	1.022	0.45	0.079	0.409
1210			1.204	1.142	1.144	1.151	1.175	1.226	1.231	1.291	1.195	0.201	1.182	1.197	1.135	1.113	1.141	1.159	1.138	1.194	1.198	1.25	1.144	0.089	1.183	1.09	1.138	1.139	1.173	1.162	1.19	1.198	1.212	1.239	1.099	0.084	1.179	1.16	1.075	1.079	1.054	1.108	1.143	1.16	1.041	1.018	0.436	0.08	0.431
1220			1.202	1.14	1.144	1.15	1.175	1.226	1.23	1.29	1.188	0.198	1.177	1.172	1.132	1.105	1.131	1.145	1.152	1.19	1.197	1.247	1.139	0.089	1.173	1.154	1.139	1.158	1.146	1.17	1.189	1.189	1.205	1.229	1.089	0.084	1.172	1.167	1.076	1.086	1.054	1.113	1.14	1.153	1.037	1.012	0.421	0.082	0.456
1230			1.201	1.139	1.143	1.149	1.175	1.226	1.23	1.289	1.181	0.195	1.177	1.167	1.133	1.106	1.136	1.157	1.137	1.212	1.202	1.246	1.133	0.088	1.185	1.174	1.129	1.161	1.166	1.195	1.186	1.191	1.209	1.228	1.082	0.085	1.173	1.172	1.091	1.093	1.063	1.118	1.142	1.154	1.036	1.007	0.406	0.083	0.479
1240			1.2	1.139	1.143	1.149	1.173	1.225	1.228	1.289	1.173	0.193	1.18	1.164	1.141	1.113	1.142	1.158	1.127	1.19	1.195	1.245	1.127	0.087	1.232	1.247	1.116	1.163	1.178	1.166	1.228	1.207	1.22	1.243	1.072	0.086	1.184	1.178	1.105	1.101	1.07	1.129	1.152	1.162	1.035	1.001	0.391	0.083	0.5
1250			1.198	1.139	1.144	1.149	1.173	1.224	1.227	1.289	1.165	0.191	1.18	1.208	1.141	1.113	1.146	1.159	1.129	1.194	1.21	1.248	1.122	0.086	1.143	1.093	1.1	1.162	1.184	1.164	1.175	1.218	1.215	1.241	1.062	0.087	1.184	1.173	1.104	1.106	1.076	1.13	1.151	1.163	1.035	0.997	0.375	0.083	0.52
1260			1.205	1.137	1.141	1.148	1.172	1.223	1.228	1.288	1.157	0.191	1.173	1.175	1.137	1.116	1.158	1.157	1.143	1.191	1.209	1.255	1.115	0.086	1.166	1.13	1.1	1.183	1.187	1.19	1.207	1.201	1.223	1.24	1.055	0.086	1.184	1.177	1.11	1.107	1.082	1.131	1.155	1.163	1.032	0.992	0.36	0.083	0.539
1270			1.195	1.135	1.14	1.148	1.172	1.223	1.228	1.288	1.148	0.191	1.168	1.174	1.142	1.113	1.162	1.174	1.134	1.212	1.202	1.243	1.11	0.088	1.163	1.128	1.115	1.162	1.151	1.177	1.18	1.188	1.219	1.238	1.046	0.086	1.185	1.181	1.114	1.118	1.082	1.133	1.156	1.165	1.033	0.989	0.345	0.084	0.561
1280			1.194	1.135	1.14	1.146	1.171	1.222	1.225	1.286	1.139	0.191	1.166	1.167	1.148	1.115	1.161	1.146	1.127	1.199	1.206	1.244	1.102	0.098	1.153	1.142	1.107	1.158	1.17	1.158	1.21	1.192	1.225	1.248	1.037	0.086	1.192	1.179	1.122	1.116	1.093	1.14	1.161	1.167	1.028	0.983	0.328	0.083	0.578
1290			1.193	1.135	1.138	1.145	1.171	1.222	1.226	1.286	1.131	0.19	1.168	1.182	1.147	1.115	1.145	1.154	1.13	1.196	1.202	1.251	1.096	0.103	1.204	1.132	1.117	1.207	1.113	1.166	1.195	1.203	1.214	1.237	1.033	0.086	1.179	1.182	1.12	1.124	1.085	1.134	1.154	1.164	1.029	0.979	0.313	0.084	0.595
1300			1.19	1.134	1.137	1.145	1.17	1.222	1.224	1.285	1.121	0.192	1.164	1.161	1.147	1.114	1.145	1.162	1.132	1.2	1.21	1.251	1.089	0.107	1.188	1.137	1.112	1.155	1.172	1.178	1.196	1.187	1.226	1.247	1.022	0.088	1.188	1.186	1.123	1.124	1.099	1.138	1.161	1.166	1.026	0.973	0.295	0.084	0.61
1310			1.187	1.132	1.137	1.145	1.169	1.221	1.225	1.284	1.11	0.194	1.166	1.181	1.148	1.115	1.145	1.162	1.129	1.18	1.205	1.248	1.082	0.109	1.172	1.115	1.107	1.186	1.186	1.154	1.2	1.196	1.229	1.252	1.014	0.094	1.194	1.183	1.129	1.126	1.104	1.144	1.164	1.173	1.025	0.967	0.278	0.084	0.625
1320			1.186	1.131	1.136	1.145	1.17	1.22	1.224	1.283	1.1	0.198	1.165	1.16	1.148	1.114	1.141	1.153	1.131	1.185	1.197	1.243	1.075	0.11	1.197	1.115	1.109	1.206	1.196	1.166	1.189	1.218	1.223	1.247	1.006	0.096	1.193	1.191	1.128	1.132	1.104	1.142	1.164	1.171	1.021	0.961	0.262	0.084	0.641
[truncated: 19 more columns]

## Sheet: Supplementary Figure 2
Data for Supplementary Figure 1A can be found in Supplementary Data 1
Supplementary Figure 1B
Rho	Balanced Accuracy - Training Set	Balanced Accuracy - Test Set
0.275353	0.5	0.5
0.262838	0.5	0.5
0.250891	0.5	0.5
0.239488	0.5	0.5
0.228603	0.511364	0.533333
0.218212	0.545455	0.533333
0.208294	0.545455	0.533333
0.198827	0.579545	0.533333
0.18979	0.579545	0.566667
0.181164	0.613636	0.6
0.17293	0.625	0.633333
0.16507	0.647727	0.633333
0.157567	0.681818	0.666667
0.150405	0.693182	0.666667
0.143569	0.704545	0.7
0.137044	0.704545	0.7
0.130815	0.715909	0.7
0.124869	0.738636	0.7
0.119194	0.761364	0.733333
0.113776	0.772727	0.733333
0.108605	0.772727	0.733333
0.103669	0.795455	0.733333
0.0989567	0.795455	0.8
0.0944589	0.795455	0.833333
0.0901656	0.806818	0.833333
0.0860675	0.829545	0.833333
0.0821556	0.829545	0.833333
0.0784215	0.829545	0.833333
0.0748571	0.840909	0.833333
0.0714547	0.840909	0.833333
0.068207	0.840909	0.833333
0.0651069	0.863636	0.833333
0.0621477	0.863636	0.833333
0.059323	0.863636	0.833333
0.0566266	0.863636	0.833333
0.0540529	0.875	0.866667
0.0515961	0.886364	0.866667
0.049251	0.886364	0.866667
0.0470124	0.886364	0.866667
0.0448756	0.886364	0.866667
0.042836	0.886364	0.866667
0.040889	0.886364	0.866667
0.0390305	0.897727	0.866667
0.0372565	0.897727	0.866667
0.0355632	0.897727	0.866667
0.0339468	0.897727	0.866667
0.0324038	0.897727	0.866667
0.030931	0.897727	0.866667
0.0295252	0.897727	0.866667
0.0281832	0.897727	0.866667
0.0269022	0.897727	0.866667
0.0256795	0.897727	0.866667
0.0245123	0.897727	0.866667
0.0233982	0.897727	0.866667
0.0223347	0.897727	0.866667
0.0213196	0.897727	0.866667
0.0203506	0.897727	0.866667
0.0194256	0.897727	0.866667
0.0185427	0.897727	0.866667
0.0176999	0.897727	0.866667
0.0168954	0.897727	0.866667
0.0161275	0.897727	0.866667
0.0153945	0.897727	0.866667
0.0146948	0.897727	0.866667
0.0140269	0.897727	0.866667
0.0133893	0.897727	0.866667
0.0127807	0.897727	0.866667
0.0121998	0.897727	0.866667
0.0116453	0.897727	0.866667
0.011116	0.897727	0.866667
0.0106108	0.897727	0.866667
0.0101285	0.897727	0.866667
0.00966816	0.909091	0.866667
0.00922873	0.920455	0.866667
0.00880927	0.943182	0.866667
0.00840888	0.943182	0.866667
0.00802668	0.931818	0.866667
0.00766186	0.943182	0.866667
0.00731361	0.943182	0.866667
0.0069812	0.943182	0.866667
0.00666389	0.943182	0.866667
0.00636101	0.943182	0.866667
0.00607189	0.943182	0.866667
0.00579591	0.943182	0.866667
0.00553248	0.943182	0.866667
0.00528102	0.943182	0.9
0.00504099	0.943182	0.9
0.00481187	0.943182	0.9
0.00459316	0.943182	0.9
0.0043844	0.943182	0.9
0.00418512	0.943182	0.9
0.0039949	0.943182	0.9
0.00381332	0.943182	0.9
0.00364	0.943182	0.9
0.00347456	0.943182	0.9
0.00331663	0.943182	0.9
0.00316589	0.943182	0.9
0.00302199	0.943182	0.9
0.00288464	0.943182	0.9
0.00275353	0.943182	0.9
Supplementary Figure 2C+A1:O132									Supplementary Figure 2D
Training Set ROC				Test Set ROC					Training Set PR				Test Set PR
False Positive Rate	Sensitivity	Threshold		False Positive Rate	Sensitivity	Threshold			Recall	Precision	Threshold		Recall	Precision	Threshold
0	0	0.926058		0	0	0.926007			1	0.681159	-0.351145		1	0.210526	-0.451084
0	0.0106383	0.912582		0.0666667	0	0.883736			1	0.681159	-0.351145		1	0.210526	-0.451084
0	0.0212766	0.911749		0.133333	0	0.831274			1	0.686131	-0.16574		1	0.222222	0.00298563
0	0.0319149	0.902806		0.2	0	0.827201			1	0.691176	-0.141116		1	0.235294	0.12232
0	0.0425532	0.89782		0.2	0.25	0.795324			1	0.696296	-0.0584473		1	0.25	0.272635
0	0.0531915	0.86469		0.266667	0.25	0.759684			1	0.701492	-0.0550441		1	0.266667	0.289572
0	0.0638298	0.861888		0.266667	0.5	0.751706			1	0.706767	-0.0502431		1	0.285714	0.298594
0	0.0744681	0.860549		0.266667	0.75	0.749919			1	0.712121	-0.0438271		1	0.307692	0.309238
0	0.0851064	0.855138		0.266667	1	0.485324			1	0.717557	-0.0173697		1	0.333333	0.313167
0	0.0957447	0.854315		0.333333	1	0.398524			1	0.723077	0.0262228		1	0.363636	0.376824
0	0.106383	0.839673		0.4	1	0.376824			1	0.728682	0.0554803		1	0.4	0.398524
0	0.117021	0.839266		0.466667	1	0.313167			1	0.734375	0.107455		1	0.444444	0.485324
0	0.12766	0.832794		0.533333	1	0.309238			1	0.740158	0.127382		1	0.5	0.749919
0	0.138298	0.826552		0.6	1	0.298594			1	0.746032	0.163664		0.75	0.428571	0.751706
0	0.148936	0.825822		0.666667	1	0.289572			1	0.752	0.17357		0.5	0.333333	0.759684
0	0.159574	0.822082		0.733333	1	0.272635			1	0.758065	0.173813		0.25	0.2	0.795324
0	0.170213	0.819726		0.8	1	0.12232			1	0.764228	0.221042		0.25	0.25	0.827201
0	0.180851	0.819423		0.866667	1	0.00298563			1	0.770492	0.221649		0	0	0.831274
0	0.191489	0.816999		0.933333	1	-0.451084			1	0.77686	0.27954		0	0	0.883736
0	0.202128	0.815371		1	1	-0.451084			1	0.783333	0.280974		0	0	0.926007
0	0.212766	0.813791							1	0.789916	0.296546		0	0	0.926007
0	0.223404	0.813246							1	0.79661	0.298531
0	0.234043	0.812611							1	0.803419	0.303565
0	0.244681	0.81034							1	0.810345	0.304551
0	0.255319	0.809499							1	0.817391	0.365626
0	0.265957	0.807191							1	0.824561	0.367798
0	0.276596	0.805604							1	0.831858	0.367964
0	0.287234	0.805448							1	0.839286	0.395533
0	0.297872	0.801862							1	0.846847	0.414569
0	0.308511	0.80159							1	0.854545	0.440968
0	0.319149	0.800219							1	0.862385	0.445354
0	0.329787	0.797129							1	0.87037	0.461927
0	0.340426	0.796822							1	0.878505	0.469885
0	0.351064	0.796776							1	0.886792	0.488118
0	0.361702	0.794984							1	0.895238	0.491124
0	0.37234	0.792775							1	0.903846	0.510771
0	0.382979	0.792006							1	0.912621	0.565771
0	0.393617	0.791407							1	0.921569	0.576295
0	0.404255	0.791349							1	0.930693	0.58119
0	0.414894	0.791187							0.989362	0.93	0.595246
0	0.425532	0.79092							0.978723	0.929293	0.595781
0	0.43617	0.790218							0.978723	0.938775	0.63662
0	0.446809	0.789846							0.978723	0.948454	0.65424
0	0.457447	0.789689							0.968085	0.947917	0.663929
0	0.468085	0.789411							0.968085	0.957895	0.705467
0	0.478723	0.788668							0.957447	0.957447	0.710967
0	0.489362	0.787981							0.957447	0.967742	0.712197
0	0.5	0.787754							0.957447	0.978261	0.728221
0	0.510638	0.786909							0.946809	0.978022	0.73153
0	0.521277	0.78512							0.946809	0.988889	0.736729
0	0.531915	0.785079							0.946809	1	0.736947
0	0.542553	0.784276							0.93617	1	0.73933
0	0.553191	0.782915							0.925532	1	0.746764
0	0.56383	0.782866							0.914894	1	0.751702
0	0.574468	0.781637							0.904255	1	0.753219
0	0.585106	0.781029							0.893617	1	0.757936
0	0.595745	0.780512							0.882979	1	0.760424
0	0.606383	0.780123							0.87234	1	0.763236
0	0.617021	0.779882							0.861702	1	0.765127
0	0.62766	0.779694							0.851064	1	0.766211
0	0.638298	0.777934							0.840426	1	0.767228
0	0.648936	0.776493							0.829787	1	0.76765
0	0.659574	0.776081							0.819149	1	0.767794
0	0.670213	0.775612							0.808511	1	0.768383
0	0.680851	0.77533							0.797872	1	0.76973
0	0.691489	0.775162							0.787234	1	0.771639
0	0.702128	0.77496							0.776596	1	0.772636
0	0.712766	0.774537							0.765957	1	0.773857
0	0.723404	0.774121							0.755319	1	0.773967
0	0.734043	0.774003							0.744681	1	0.774003
0	0.744681	0.773967							0.734043	1	0.774121
0	0.755319	0.773857							0.723404	1	0.774537
0	0.765957	0.772636							0.712766	1	0.77496
0	0.776596	0.771639							0.702128	1	0.775162
0	0.787234	0.76973							0.691489	1	0.77533
0	0.797872	0.768383							0.680851	1	0.775612
0	0.808511	0.767794							0.670213	1	0.776081
0	0.819149	0.76765							0.659574	1	0.776493
0	0.829787	0.767228							0.648936	1	0.777934
0	0.840426	0.766211							0.638298	1	0.779694
0	0.851064	0.765127							0.62766	1	0.779882
0	0.861702	0.763236							0.617021	1	0.780123
0	0.87234	0.760424							0.606383	1	0.780512
0	0.882979	0.757936							0.595745	1	0.781029
0	0.893617	0.753219							0.585106	1	0.781637
0	0.904255	0.751702							0.574468	1	0.782866
0	0.914894	0.746764							0.56383	1	0.782915
0	0.925532	0.73933							0.553191	1	0.784276
0	0.93617	0.736947							0.542553	1	0.785079
0	0.946809	0.736729							0.531915	1	0.78512
0.0227273	0.946809	0.73153							0.521277	1	0.786909
0.0454546	0.946809	0.728221							0.510638	1	0.787754
0.0454546	0.957447	0.712197							0.5	1	0.787981
0.0681818	0.957447	0.710967							0.489362	1	0.788668
0.0909091	0.957447	0.705467							0.478723	1	0.789411
0.0909091	0.968085	0.663929							0.468085	1	0.789689
0.113636	0.968085	0.65424							0.457447	1	0.789846
0.113636	0.978723	0.63662							0.446809	1	0.790218
0.136364	0.978723	0.595781							0.43617	1	0.79092
0.159091	0.978723	0.595246							0.425532	1	0.791187
0.159091	0.989362	0.58119							0.414894	1	0.791349
0.159091	1	0.576295							0.404255	1	0.791407
0.181818	1	0.565771							0.393617	1	0.792006
0.204545	1	0.510771							0.382979	1	0.792775
0.227273	1	0.491124							0.37234	1	0.794984
0.25	1	0.488118							0.361702	1	0.796776
0.272727	1	0.469885							0.351064	1	0.796822
0.295455	1	0.461927							0.340426	1	0.797129
0.318182	1	0.445354							0.329787	1	0.800219
0.340909	1	0.440968							0.319149	1	0.80159
0.363636	1	0.414569							0.308511	1	0.801862
0.386364	1	0.395533							0.297872	1	0.805448
0.409091	1	0.367964							0.287234	1	0.805604
0.431818	1	0.367798							0.276596	1	0.807191
0.454545	1	0.365626							0.265957	1	0.809499
0.477273	1	0.304551							0.255319	1	0.81034
0.5	1	0.303565							0.244681	1	0.812611
0.522727	1	0.298531							0.234043	1	0.813246
0.545455	1	0.296546							0.223404	1	0.813791
0.568182	1	0.280974							0.212766	1	0.815371
0.590909	1	0.27954							0.202128	1	0.816999
0.613636	1	0.221649							0.191489	1	0.819423
0.636364	1	0.221042							0.180851	1	0.819726
0.659091	1	0.173813							0.170213	1	0.822082
0.681818	1	0.17357							0.159574	1	0.825822
0.704545	1	0.163664							0.148936	1	0.826552
0.727273	1	0.127382							0.138298	1	0.832794
0.75	1	0.107455							0.12766	1	0.839266
0.772727	1	0.0554803							0.117021	1	0.839673
0.795455	1	0.0262228							0.106383	1	0.854315
0.818182	1	-0.0173697							0.0957447	1	0.855138
0.840909	1	-0.0438271							0.0851064	1	0.860549
0.863636	1	-0.0502431							0.0744681	1	0.861888
0.886364	1	-0.0550441							0.0638298	1	0.86469
0.909091	1	-0.0584473							0.0531915	1	0.89782
0.931818	1	-0.141116							0.0425532	1	0.902806
0.954545	1	-0.16574							0.0319149	1	0.911749
0.977273	1	-0.351145							0.0212766	1	0.912582
1	1	-0.351145							0.0106383	1	0.926058
									0	1	0.926058
Supplementary Figure 2E
Category	Number of genes in panel	pval	padj
Transcription	5	0.00970159	0.223136
Membrane transport	7	0.064928	0.500212
Cellular community	1	0.065245	0.500212
Various metabolism	2	0.1937	0.951256
Cell wall metabolism	1	0.206795	0.951256
Cofactor and vitamin metabolism	1	0.248169	0.951314
Hypothetical	6	0.304455	1
Translation	3	0.366144	1
Amino acid metabolism	1	0.495642	1
Carbohydrate metabolism	1	0.576742	1
Replication	0	1	1
Nucleotide metabolism	0	1	1
Antibiotic response/sensing	0	1	1
Folding, sorting, degradation	0	1	1
DNA repair and editing	0	1	1
Signal transduction	0	1	1
Lipid metabolism	0	1	1
Structural proteins	0	1	1
Cell division	0	1	1
Energy metabolism	0	1	1
Capsule metabolism	0	1	1
Mobile element/pseudogene	0	1	1
Cell growth and death	0	1	1

## Sheet: Supplementary Figure 3
Data for each panel of Supplementary Figure 3 can be found in the objects listed below, in the Rdata file:
https://github.com/dsurujon/FitnessPrediction/blob/master/FITpanel_MOA_specific.RData
Panel A		Panel B
CWSI_model$cvfit		CWSI_model$fit
Panel E		Panel F
DSI_model$cvfit		DSI_model$fit
Panel I		Panel J
PSI_model$cvfit		PSI_model$fit
Panel C									Panel D
		CV Fold
Feature	Full Dataset	1	2	3	4	5			Category	N	pval	padj
(Intercept)	0.802511	0.836003	0.780188	0.848497	0.943712	0.858678			Membrane transport	3	0.000639722	0.0147136
SP_0091	-0.0765523	-0.0307706	-0.0600726	-0.00897457	-0.00492814	-0.00377949			Various metabolism	1	0.0164531	0.18921
SP_0303	NA	-0.0490675	NA	NA	NA	NA			Replication	0	1	1
SP_0410	-0.0149908	-0.0784897	NA	-0.0386632	NA	-0.0872338			Transcription	0	1	1
SP_0419	NA	0.00317826	NA	NA	NA	NA			Nucleotide metabolism	0	1	1
SP_0420	NA	0.00902938	NA	NA	NA	NA			Antibiotic response/sensing	0	1	1
SP_1205	NA	0.0065575	NA	NA	NA	NA			Hypothetical	0	1	1
SP_1492	NA	-0.133458	NA	NA	NA	NA			Cell wall metabolism	0	1	1
SP_1974	-0.0913748	-0.13929	NA	-0.112625	-0.0344532	-0.118794			Carbohydrate metabolism	0	1	1
SP_2167	NA	-0.0075984	NA	NA	-0.0293404	-0.0286171			Cellular community	0	1	1
SP_1465	NA	NA	-0.0370802	NA	NA	-0.0247364			Translation	0	1	1
SP_2051	-0.0218309	NA	-0.0671117	-0.0362389	-0.0468475	-0.0345225			Folding, sorting, degradation	0	1	1
SP_0488	NA	NA	NA	-0.0927072	NA	NA			Cofactor and vitamin metabolism	0	1	1
SP_2165	NA	NA	NA	-0.0108648	NA	NA			DNA repair and editing	0	1	1
SP_0324	NA	NA	NA	NA	-0.00104618	NA			Amino acid metabolism	0	1	1
SP_1856	NA	NA	NA	NA	-0.0245457	NA			Signal transduction	0	1	1
SP_1924	NA	NA	NA	NA	0.1337	NA			Lipid metabolism	0	1	1
SP_1354	NA	NA	NA	NA	NA	0.0190254			Structural proteins	0	1	1
SP_1400	NA	NA	NA	NA	NA	0.0302677			Cell division	0	1	1
SP_1603	NA	NA	NA	NA	NA	0.0188551			Energy metabolism	0	1	1
SP_1923	NA	NA	NA	NA	NA	0.0472671			Capsule metabolism	0	1	1
SP_2056	NA	NA	NA	NA	NA	-0.0151505			Mobile element/pseudogene	0	1	1
									Cell growth and death	0	1	1
Panel G									Panel H
		CV Fold
Feature	Full Dataset	1	2	3	4	5			Category	N	pval	padj
(Intercept)	0.852083	0.881881	0.822562	0.867847	0.865877	0.828461			Cellular community	1	0.00580503	0.0672425
SP_0034	NA	-0.0238387	NA	NA	NA	NA			Cell division	1	0.00631602	0.0672425
SP_0079	-0.231417	-0.263218	-0.151242	-0.128873	-0.241391	-0.198463			Amino acid metabolism	2	0.00877076	0.0672425
SP_0106	-0.0682707	-0.00846633	-0.0515613	-0.120426	-0.0463	-0.0679398			Various metabolism	1	0.0665686	0.382769
SP_0151	NA	-0.0538673	NA	NA	NA	NA			Membrane transport	2	0.121839	0.560458
SP_0893	NA	0.00350363	NA	NA	NA	NA			Translation	1	0.214452	0.822067
SP_0894	0.0205924	0.00983432	0.000852748	NA	NA	0.0050662			Replication	0	1	1
SP_1151	NA	0.0127269	NA	NA	NA	NA			Transcription	0	1	1
SP_1152	NA	0.012924	NA	NA	NA	NA			Nucleotide metabolism	0	1	1
SP_1472	0.00718358	0.022613	0.031135	NA	0.010668	0.00482474			Antibiotic response/sensing	0	1	1
SP_1536	NA	0.0120394	NA	NA	NA	NA			Hypothetical	0	1	1
SP_2103	-0.00451615	-0.00446202	-0.106024	NA	NA	NA			Cell wall metabolism	0	1	1
SP_0099	NA	NA	-0.0111333	NA	NA	NA			Carbohydrate metabolism	0	1	1
SP_0103	NA	NA	-0.00361056	NA	NA	-0.000879295			Folding, sorting, degradation	0	1	1
SP_0327	NA	NA	-0.0264312	-0.017881	NA	NA			Cofactor and vitamin metabolism	0	1	1
SP_0946	NA	NA	0.0114211	NA	NA	NA			DNA repair and editing	0	1	1
SP_1002	NA	NA	0.0189293	NA	NA	NA			Signal transduction	0	1	1
SP_1398	0.00751806	NA	0.0306798	NA	0.0114972	0.00675416			Lipid metabolism	0	1	1
SP_1604	NA	NA	-0.076379	NA	NA	NA			Structural proteins	0	1	1
SP_1800	NA	NA	0.0159458	0.0186416	NA	NA			Energy metabolism	0	1	1
SP_2217	-0.00981125	NA	-0.00841274	NA	-0.0132547	NA			Capsule metabolism	0	1	1
SP_0022	NA	NA	NA	-0.0331886	NA	NA			Mobile element/pseudogene	0	1	1
SP_2045	NA	NA	NA	-0.0176502	-0.00252636	NA			Cell growth and death	0	1	1
SP_2201	-0.00531922	NA	NA	-0.0310779	-2.62248e-05	NA
SP_2219	NA	NA	NA	-0.0103067	NA	NA
SP_0004	NA	NA	NA	NA	-0.00207045	NA
SP_1427	NA	NA	NA	NA	0.00236137	NA
SP_0031	NA	NA	NA	NA	NA	-0.0241674
SP_1665	NA	NA	NA	NA	NA	0.0364402
SP_2052	NA	NA	NA	NA	NA	-0.0169427
Panel K									Panel L
		CV Fold							Category	N	pval	padj
Feature	Full Dataset	1	2	3	4	5			Cell wall metabolism	1	0.0124413	0.286149
(Intercept)	0.76096	0.712199	0.736637	0.759582	0.74612	0.815914			Various metabolism	1	0.0382876	0.425932
SP_0434	0.0496811	0.0330087	0.00135325	0.120544	0.0177281	0.0151258			Membrane transport	2	0.0555563	0.425932
SP_0912	NA	-0.0256495	-0.0120825	NA	NA	NA			Hypothetical	2	0.0944762	0.543238
SP_0953	-0.0537372	-0.0340191	-0.0315762	-0.0423028	-0.00270788	-0.0176732			Replication	0	1	1
SP_1857	-0.0941059	-0.0306115	-0.0653734	-0.0662585	-0.0401392	-0.137297			Transcription	0	1	1
SP_0547	NA	NA	-0.000468946	-0.0037003	-0.00326782	NA			Nucleotide metabolism	0	1	1
SP_0678	0.0586006	NA	0.0314572	0.0825532	0.0359222	NA			Antibiotic response/sensing	0	1	1
SP_0722	NA	NA	-0.00849503	NA	NA	NA			Carbohydrate metabolism	0	1	1
SP_0913	-0.0249611	NA	-0.0583273	NA	-0.0609185	NA			Cellular community	0	1	1
SP_0977	NA	NA	-0.117742	NA	NA	NA			Translation	0	1	1
SP_1287	NA	NA	0.0058847	NA	NA	NA			Folding, sorting, degradation	0	1	1
SP_1580	NA	NA	0.0115252	NA	NA	NA			Cofactor and vitamin metabolism	0	1	1
SP_1807	NA	NA	-0.0445475	NA	NA	NA			DNA repair and editing	0	1	1
SP_2028	NA	NA	0.00111997	NA	NA	NA			Amino acid metabolism	0	1	1
SP_2230	NA	NA	0.00375186	NA	0.0415062	NA			Signal transduction	0	1	1
SP_0325	NA	NA	NA	-0.0191905	NA	NA			Lipid metabolism	0	1	1
SP_1266	NA	NA	NA	-0.020922	NA	-0.0105076			Structural proteins	0	1	1
SP_1470	NA	NA	NA	-0.0134876	NA	NA			Cell division	0	1	1
SP_1856	NA	NA	NA	-0.00864789	NA	NA			Energy metabolism	0	1	1
SP_2063	NA	NA	NA	-0.0190937	NA	NA			Capsule metabolism	0	1	1
SP_0182	NA	NA	NA	NA	-0.0294849	NA			Mobile element/pseudogene	0	1	1
SP_0800	NA	NA	NA	NA	-0.00463746	NA			Cell growth and death	0	1	1
SP_1118	0.0195272	NA	NA	NA	0.129859	0.0948

## Sheet: Supplementary Figure 4
Supplementary Figure 4A: Mean Square Error of crossvalidation, reported as the mean and standard deviation of MSE for each lambda for n=5 crossvalidation folds
Lambda	Mean	SD
0.501971	2.83296	0.0481248
0.479156	2.79633	0.0606384
0.457377	2.74987	0.0651318
0.436589	2.6736	0.0670556
0.416745	2.58217	0.0793098
0.397804	2.49033	0.0894645
0.379723	2.39303	0.0989675
0.362464	2.29144	0.112242
0.345989	2.18488	0.121543
0.330264	2.06571	0.122489
0.315253	1.95312	0.123094
0.300924	1.85229	0.124895
0.287246	1.76108	0.127482
0.274191	1.67895	0.130398
0.261728	1.60442	0.133522
0.249832	1.53623	0.136487
0.238477	1.47395	0.139438
0.227638	1.41612	0.142034
0.217291	1.36164	0.14416
0.207415	1.31058	0.146336
0.197988	1.26124	0.147861
0.188989	1.21367	0.148459
0.180399	1.16856	0.14874
0.1722	1.12629	0.149181
0.164373	1.08666	0.149825
0.156902	1.04938	0.15068
0.14977	1.01424	0.151548
0.142963	0.981227	0.152365
0.136465	0.950103	0.15318
0.130263	0.920757	0.15408
0.124342	0.892935	0.155039
0.118691	0.86641	0.156086
0.113296	0.841326	0.157239
0.108146	0.817712	0.158527
0.103231	0.795389	0.159832
0.098539	0.774315	0.161178
0.0940602	0.754349	0.162563
0.0897851	0.735331	0.163974
0.0857042	0.717186	0.165384
0.0818088	0.699919	0.166817
0.0780905	0.68354	0.168305
0.0745411	0.667923	0.169779
0.0711531	0.652944	0.171229
0.0679191	0.638626	0.172731
0.0648321	0.624979	0.17424
0.0618854	0.612009	0.175758
0.0590726	0.599685	0.177304
0.0563876	0.587898	0.178897
0.0538247	0.57668	0.180526
0.0513783	0.566041	0.182178
0.0490431	0.555909	0.18382
0.046814	0.546255	0.185457
0.0446862	0.537022	0.187101
0.0426552	0.528206	0.18878
0.0407164	0.519851	0.190472
0.0388658	0.511896	0.192162
0.0370993	0.504329	0.193857
0.0354131	0.497107	0.19554
0.0338035	0.490145	0.197156
0.0322671	0.483447	0.198714
0.0308005	0.477032	0.200228
0.0294006	0.470886	0.20168
0.0280643	0.46496	0.203101
0.0267887	0.459309	0.204491
0.0255711	0.453897	0.205865
0.0244089	0.448713	0.207235
0.0232994	0.443778	0.208598
0.0222404	0.439073	0.209946
0.0212296	0.434564	0.211267
0.0202647	0.430235	0.21257
0.0193436	0.426084	0.213891
0.0184644	0.422146	0.21522
0.0176252	0.418427	0.216564
0.0168241	0.414901	0.217945
0.0160594	0.411534	0.219328
0.0153295	0.408309	0.220677
0.0146327	0.405233	0.222003
0.0139676	0.402304	0.22333
0.0133328	0.399578	0.224698
0.0127268	0.396995	0.226078
0.0121483	0.394548	0.227466
0.0115962	0.392228	0.228862
0.0110691	0.390026	0.230269
0.010566	0.387955	0.231684
0.0100858	0.386003	0.233106
0.00962736	0.384163	0.234535
0.00918978	0.382454	0.235966
0.00877209	0.380864	0.237399
0.00837338	0.379364	0.23884
0.0079928	0.377973	0.240283
0.00762952	0.376675	0.24173
0.00728274	0.375473	0.24318
0.00695173	0.374358	0.244633
0.00663576	0.373318	0.246076
0.00633416	0.372347	0.247496
0.00604626	0.371442	0.248899
0.00577145	0.370605	0.25028
0.00550913	0.36947	0.2513
0.00525873	0.367756	0.251698
0.00501971	0.366341	0.252061
Supplementary Figure 4B: The relevant coefficient data can be retreived from the "fit" object in the following Rdata file:
https://github.com/dsurujon/FitnessPrediction/blob/master/MOA_genepanel.RData
Supplementary Figure 4C:
Feature	Coefficient.CWSI	Coefficient.DSI	Coefficient.PSI	Coefficient.RSI	Fold
SP_0338	-0.0732571	-0.082523	0.201651	-0.0458709	1
SP_0781	0.195068	-0.232597	-0.0248387	0.062368	1
SP_0837	-0.0158418	-0.00553501	0.00546087	0.015916	1
SP_0959	-0.103689	0.0671799	0.0991522	-0.0626432	1
SP_1072	-0.355814	-0.254707	-0.168181	0.778701	1
SP_1073	0	0	0	0	1
SP_1926	-0.0471372	0.0270394	0.0713582	-0.0512604	1
SP_2107	0.113684	-0.028623	-0.0769977	-0.00806325	1
SP_0977	0	0	0	0	1
SP_1027	0.196428	-0.106177	-0.019224	-0.0710274	1
SP_0151	0	0	0	0	1
SP_0330	0.418869	0.142332	-0.192193	-0.369008	1
SP_1438	0	0	0	0	1
SP_0452	-0.194388	0.0695075	-0.317462	0.442343	1
SP_0961	-0.0469776	0.0303099	0.036406	-0.0197383	1
SP_2066	-0.201518	0.100548	-0.0507446	0.151715	1
SP_1190	-0.0569998	-0.427738	0.155509	0.329229	1
SP_1219	0	0	0	0	1
SP_1227	0	0	0	0	1
SP_1805	0.0619186	-0.127649	0.0584269	0.00730389	1
SP_1584	0	0	0	0	1
SP_1588	0	0	0	0	1
SP_1271	0	0	0	0	1
SP_2229	0	0	0	0	1
SP_1630	0	0	0	0	1
SP_2113	0	0	0	0	1
SP_1690	0.286646	-0.199878	-0.120309	0.033541	1
SP_1691	0.18648	-0.10787	-0.0753691	-0.00324026	1
SP_2186	0	0	0	0	1
SP_2238	-0.0413557	0.109965	-0.0581684	-0.0104412	1
SP_2084	0.00370424	0.000485519	-0.00519031	0.00100055	1
SP_2100	-0.0613597	0.154701	-0.141521	0.0481801	1
SP_2141	0.122709	0.212315	-0.462869	0.127846	1
SP_2145	0	0	0	0	1
SP_0338	-0.0485248	-0.0715885	0.159328	-0.0392143	2
SP_0781	0	0	0	0	2
SP_0837	0	0	0	0	2
SP_0959	-0.250997	0.0773601	0.26526	-0.0916236	2
SP_1072	0	0	0	0	2
SP_1073	-0.315787	-0.29002	-0.187494	0.793301	2
SP_1926	-0.0674471	0.0347382	0.0834381	-0.0507292	2
SP_2107	0	0	0	0	2
SP_0977	-0.0251541	-0.0560139	0.0571739	0.0239941	2
SP_1027	0	0	0	0	2
SP_0151	0	0	0	0	2
SP_0330	0	0	0	0	2
SP_1438	0.291172	-0.313078	-0.099355	0.121261	2
SP_0452	0	0	0	0	2
SP_0961	0	0	0	0	2
SP_2066	0	0	0	0	2
SP_1190	0	0	0	0	2
SP_1219	0.0742207	-0.257681	0.419139	-0.235678	2
SP_1227	0	0	0	0	2
SP_1805	0.0798262	-0.209334	0.0982914	0.0312159	2
SP_1584	-0.00674169	-0.0939901	0.0613827	0.0393492	2
SP_1588	0.393086	-0.02184	-0.223012	-0.148234	2
SP_1271	-0.000847664	-0.0739838	0.0642426	0.0105888	2
SP_2229	-0.082176	0.22328	-0.126235	-0.0148685	2
SP_1630	0	0	0	0	2
SP_2113	-0.0294101	0.113497	-0.0731954	-0.0108918	2
SP_1690	0.237696	-0.126595	-0.133218	0.0221163	2
SP_1691	0.128027	-0.0455657	-0.0910768	0.00861523	2
SP_2186	0.157082	0.203284	-0.274138	-0.0862287	2
SP_2238	-0.030307	0.0873161	-0.0425844	-0.0144247	2
SP_2084	0	0	0	0	2
SP_2100	-0.0830861	0.204921	-0.221235	0.0994003	2
SP_2141	0	0	0	0	2
SP_2145	0.00829573	0.072885	-0.0929148	0.0117341	2
SP_0338	-0.0335636	-0.0600318	0.121963	-0.0283673	3
SP_0781	0	0	0	0	3
SP_0837	0	0	0	0	3
SP_0959	-0.35001	0.157627	0.398406	-0.206023	3
SP_1072	-0.209003	-0.154849	-0.134796	0.498648	3
SP_1073	0	0	0	0	3
SP_1926	0	0	0	0	3
SP_2107	0.0269187	-0.00656276	-0.0195517	-0.000804214	3
SP_0977	-0.030886	-0.0708639	0.0758632	0.0258867	3
SP_1027	0	0	0	0	3
SP_0151	0	0	0	0	3
SP_0330	0.069032	0.0385221	-0.0339123	-0.0736418	3
SP_1438	0.234835	-0.285921	-0.0704731	0.121559	3
SP_0452	0	0	0	0	3
SP_0961	-0.520133	0.256893	0.443086	-0.179845	3
SP_2066	0	0	0	0	3
SP_1190	0	0	0	0	3
SP_1219	0.0105909	-0.0362498	0.0647351	-0.0390762	3
SP_1227	0.0637921	-0.292921	0.826354	-0.597225	3
SP_1805	0.0282233	-0.0855233	0.048492	0.00880797	3
SP_1584	-0.0997313	-0.39338	0.277742	0.215369	3
SP_1588	0.363469	-0.0118828	-0.17361	-0.177976	3
SP_1271	0	0	0	0	3
SP_2229	-0.0518308	0.162723	-0.104137	-0.00675596	3
SP_1630	-0.00199984	-0.00848409	0.0534955	-0.0430116	3
SP_2113	-0.0939105	0.334385	-0.235776	-0.004698	3
SP_1690	0	0	0	0	3
SP_1691	0.0750649	-0.0263784	-0.0646514	0.0159649	3
SP_2186	0.106286	0.173788	-0.214526	-0.0655479	3
SP_2238	-0.0601768	0.239934	-0.138767	-0.0409904	3
SP_2084	0.0642536	0.0215332	-0.113593	0.0278062	3
SP_2100	-0.0187598	0.0652345	-0.0633025	0.0168278	3
SP_2141	0	0	0	0	3
SP_2145	0	0	0	0	3
SP_0338	0	0	0	0	4
SP_0781	0	0	0	0	4
SP_0837	0	0	0	0	4
SP_0959	-0.017558	0.00705004	0.0192351	-0.00872722	4
SP_1072	0	0	0	0	4
SP_1073	-0.435958	-0.423817	-0.268265	1.12804	4
SP_1926	0	0	0	0	4
SP_2107	0.595783	-0.0497054	-0.490614	-0.0554638	4
SP_0977	0	0	0	0	4
SP_1027	0	0	0	0	4
SP_0151	-0.0339511	0.148973	-0.0878035	-0.0272182	4
SP_0330	0	0	0	0	4
SP_1438	0.388262	-0.402985	-0.178279	0.193001	4
SP_0452	-0.0370252	0.000522642	-0.0416714	0.078174	4
SP_0961	-0.0979902	0.0499835	0.0766699	-0.0286632	4
SP_2066	-0.749036	0.419268	-0.268342	0.598109	4
SP_1190	-0.00170913	-0.0117923	0.00436886	0.00913254	4
SP_1219	0.00343764	-0.0640419	0.179144	-0.11854	4
SP_1227	0.000889485	-0.0434731	0.117462	-0.0748788	4
SP_1805	0	0	0	0	4
SP_1584	0	0	0	0	4
SP_1588	0.00167363	0.000271147	-0.00107576	-0.000869013	4
SP_1271	0	0	0	0	4
SP_2229	-0.175639	0.588581	-0.372269	-0.0406725	4
SP_1630	-0.00632215	0.000102412	0.177933	-0.171713	4
SP_2113	0	0	0	0	4
SP_1690	0	0	0	0	4
SP_1691	0	0	0	0	4
SP_2186	0	0	0	0	4
SP_2238	-0.0266576	0.0739282	-0.035524	-0.0117467	4
SP_2084	0.391418	0.102403	-0.550581	0.0567596	4
SP_2100	0	0	0	0	4
SP_2141	0.0121095	0.0187101	-0.0464252	0.0156056	4
SP_2145	0	0	0	0	4
SP_0338	-0.0619481	-0.0817763	0.201944	-0.0582198	5
SP_0781	0	0	0	0	5
SP_0837	-0.371742	-0.115772	0.0484713	0.439043	5
SP_0959	-0.177914	0.0909326	0.169791	-0.0828099	5
SP_1072	-0.00707751	-0.00431199	-0.00313694	0.0145264	5
SP_1073	-0.358355	-0.32929	-0.250639	0.938283	5
SP_1926	0	0	0	0	5
SP_2107	0.0190273	-0.00423244	-0.0139652	-0.000829732	5
SP_0977	0	0	0	0	5
SP_1027	0.0406835	-0.0227279	-0.000179218	-0.0177763	5
SP_0151	0	0	0	0	5
SP_0330	0	0	0	0	5
SP_1438	0.271048	-0.311825	-0.104596	0.145372	5
SP_0452	-0.0841999	-0.00128562	-0.0890928	0.174578	5
SP_0961	-0.143547	0.0626005	0.126385	-0.0454388	5
SP_2066	0	0	0	0	5
SP_1190	0	0	0	0	5
SP_1219	-0.0179642	-0.317608	0.787702	-0.452129	5
SP_1227	0	0	0	0	5
SP_1805	0.173408	-0.420859	0.213671	0.03378	5
SP_1584	-0.0190812	-0.111965	0.0669429	0.0641036	5
SP_1588	0.490065	-0.0144025	-0.229364	-0.246298	5
SP_1271	0	0	0	0	5
SP_2229	-0.0911254	0.319268	-0.206376	-0.0217672	5
SP_1630	0	0	0	0	5
SP_2113	0	0	0	0	5
SP_1690	0.233324	-0.136828	-0.136302	0.0398059	5
SP_1691	0.165711	-0.0658041	-0.106034	0.00612733	5
SP_2186	0.0311403	0.0630049	-0.0629474	-0.0311977	5
SP_2238	0	0	0	0	5
SP_2084	0.0746608	0.020096	-0.106838	0.0120811	5
SP_2100	-0.0420591	0.0882133	-0.0797867	0.0336325	5
SP_2141	0	0	0	0	5
SP_2145	0	0	0	0	5
Data for Supplementary Figure 4D can be found in Supplementary Data 1
Supplementary Figure 4E
Category	N	pval	padj
Replication	2	0.00965835	0.222142
Signal transduction	1	0.0748789	0.623557
Translation	5	0.0876149	0.623557
Transcription	3	0.131533	0.623557
Lipid metabolism	1	0.135556	0.623557
Hypothetical	7	0.194629	0.716487
Cell wall metabolism	1	0.218061	0.716487
Carbohydrate metabolism	2	0.313151	0.815065
Nucleotide metabolism	1	0.354376	0.815065
Folding, sorting, degradation	1	0.354376	0.815065
Membrane transport	4	0.504811	0.986449
Amino acid metabolism	1	0.514669	0.986449
Antibiotic response/sensing	0	1	1
Cellular community	0	1	1
Various metabolism	0	1	1
Cofactor and vitamin metabolism	0	1	1
DNA repair and editing	0	1	1
Structural proteins	0	1	1
Cell division	0	1	1
Energy metabolism	0	1	1
Capsule metabolism	0	1	1
Mobile element/pseudogene	0	1	1
Cell growth and death	0	1	1

## Sheet: Supplementary Figure 6
Supplementary Figure 6 Data
Experiment	Tag	Strain	Adapted	AB	Time	Fitness	Entropy
19F_CEF08	GENETIC INFORMATION PROCESSING	19F	FALSE	CEF	30	HIGH	-4.82693
19F_CEF08	GENETIC INFORMATION PROCESSING	19F	FALSE	CEF	120	HIGH	-4.82693
19F_CEF08	HYPOTHETICAL/UNKNOWN	19F	FALSE	CEF	30	HIGH	-4.1402
19F_CEF08	HYPOTHETICAL/UNKNOWN	19F	FALSE	CEF	120	HIGH	-4.1402
19F_CEF08	CELLULAR PROCESSES	19F	FALSE	CEF	30	HIGH	-4.08146
19F_CEF08	CELLULAR PROCESSES	19F	FALSE	CEF	120	HIGH	-4.08146
19F_CEF08	METABOLISM	19F	FALSE	CEF	30	HIGH	-4.28938
19F_CEF08	METABOLISM	19F	FALSE	CEF	120	HIGH	-4.28938
19F_CEF08	ENVIRONMENTAL INFORMATION PROCESSING	19F	FALSE	CEF	30	HIGH	-4.04175
19F_CEF08	ENVIRONMENTAL INFORMATION PROCESSING	19F	FALSE	CEF	120	HIGH	-4.04175
19F_CEF22	GENETIC INFORMATION PROCESSING	19F	FALSE	CEF	30	LOW	-3.70308
19F_CEF22	GENETIC INFORMATION PROCESSING	19F	FALSE	CEF	120	LOW	-3.70308
19F_CEF22	HYPOTHETICAL/UNKNOWN	19F	FALSE	CEF	30	LOW	-3.38178
19F_CEF22	HYPOTHETICAL/UNKNOWN	19F	FALSE	CEF	120	LOW	-3.38178
19F_CEF22	CELLULAR PROCESSES	19F	FALSE	CEF	30	LOW	-3.14167
19F_CEF22	CELLULAR PROCESSES	19F	FALSE	CEF	120	LOW	-3.14167
19F_CEF22	METABOLISM	19F	FALSE	CEF	30	LOW	-3.57661
19F_CEF22	METABOLISM	19F	FALSE	CEF	120	LOW	-3.57661
19F_CEF22	ENVIRONMENTAL INFORMATION PROCESSING	19F	FALSE	CEF	30	LOW	-2.81179
19F_CEF22	ENVIRONMENTAL INFORMATION PROCESSING	19F	FALSE	CEF	120	LOW	-2.81179
19F_CIP	GENETIC INFORMATION PROCESSING	19F	FALSE	CIP	30	LOW	-3.71763
19F_CIP	GENETIC INFORMATION PROCESSING	19F	FALSE	CIP	120	LOW	-3.71763
19F_CIP	HYPOTHETICAL/UNKNOWN	19F	FALSE	CIP	30	LOW	-3.34279
19F_CIP	HYPOTHETICAL/UNKNOWN	19F	FALSE	CIP	120	LOW	-3.34279
19F_CIP	CELLULAR PROCESSES	19F	FALSE	CIP	30	LOW	-2.98352
19F_CIP	CELLULAR PROCESSES	19F	FALSE	CIP	120	LOW	-2.98352
19F_CIP	METABOLISM	19F	FALSE	CIP	30	LOW	-3.52336
19F_CIP	METABOLISM	19F	FALSE	CIP	120	LOW	-3.52336
19F_CIP	ENVIRONMENTAL INFORMATION PROCESSING	19F	FALSE	CIP	30	LOW	-3.68837
19F_CIP	ENVIRONMENTAL INFORMATION PROCESSING	19F	FALSE	CIP	120	LOW	-3.68837
19F_DAP	GENETIC INFORMATION PROCESSING	19F	FALSE	DAP	30	LOW	-3.58634
19F_DAP	GENETIC INFORMATION PROCESSING	19F	FALSE	DAP	120	LOW	-3.58634
19F_DAP	HYPOTHETICAL/UNKNOWN	19F	FALSE	DAP	30	LOW	-3.01394
19F_DAP	HYPOTHETICAL/UNKNOWN	19F	FALSE	DAP	120	LOW	-3.01394
19F_DAP	CELLULAR PROCESSES	19F	FALSE	DAP	30	LOW	-2.93346
19F_DAP	CELLULAR PROCESSES	19F	FALSE	DAP	120	LOW	-2.93346
19F_DAP	METABOLISM	19F	FALSE	DAP	30	LOW	-3.40949
19F_DAP	METABOLISM	19F	FALSE	DAP	120	LOW	-3.40949
19F_DAP	ENVIRONMENTAL INFORMATION PROCESSING	19F	FALSE	DAP	30	LOW	-2.70666
19F_DAP	ENVIRONMENTAL INFORMATION PROCESSING	19F	FALSE	DAP	120	LOW	-2.70666
19F_KAN	GENETIC INFORMATION PROCESSING	19F	FALSE	KAN	10	LOW	-1.94558
19F_KAN	GENETIC INFORMATION PROCESSING	19F	FALSE	KAN	20	LOW	-1.94558
19F_KAN	GENETIC INFORMATION PROCESSING	19F	FALSE	KAN	30	LOW	-1.94558
19F_KAN	GENETIC INFORMATION PROCESSING	19F	FALSE	KAN	45	LOW	-1.94558
19F_KAN	GENETIC INFORMATION PROCESSING	19F	FALSE	KAN	60	LOW	-1.94558
19F_KAN	GENETIC INFORMATION PROCESSING	19F	FALSE	KAN	90	LOW	-1.94558
19F_KAN	GENETIC INFORMATION PROCESSING	19F	FALSE	KAN	120	LOW	-1.94558
19F_KAN	GENETIC INFORMATION PROCESSING	19F	FALSE	KAN	150	LOW	-1.94558
19F_KAN	GENETIC INFORMATION PROCESSING	19F	FALSE	KAN	180	LOW	-1.94558
19F_KAN	GENETIC INFORMATION PROCESSING	19F	FALSE	KAN	210	LOW	-1.94558
19F_KAN	GENETIC INFORMATION PROCESSING	19F	FALSE	KAN	240	LOW	-1.94558
19F_KAN	HYPOTHETICAL/UNKNOWN	19F	FALSE	KAN	10	LOW	-1.62218
19F_KAN	HYPOTHETICAL/UNKNOWN	19F	FALSE	KAN	20	LOW	-1.62218
19F_KAN	HYPOTHETICAL/UNKNOWN	19F	FALSE	KAN	30	LOW	-1.62218
19F_KAN	HYPOTHETICAL/UNKNOWN	19F	FALSE	KAN	45	LOW	-1.62218
19F_KAN	HYPOTHETICAL/UNKNOWN	19F	FALSE	KAN	60	LOW	-1.62218
19F_KAN	HYPOTHETICAL/UNKNOWN	19F	FALSE	KAN	90	LOW	-1.62218
19F_KAN	HYPOTHETICAL/UNKNOWN	19F	FALSE	KAN	120	LOW	-1.62218
19F_KAN	HYPOTHETICAL/UNKNOWN	19F	FALSE	KAN	150	LOW	-1.62218
19F_KAN	HYPOTHETICAL/UNKNOWN	19F	FALSE	KAN	180	LOW	-1.62218
19F_KAN	HYPOTHETICAL/UNKNOWN	19F	FALSE	KAN	210	LOW	-1.62218
19F_KAN	HYPOTHETICAL/UNKNOWN	19F	FALSE	KAN	240	LOW	-1.62218
19F_KAN	CELLULAR PROCESSES	19F	FALSE	KAN	10	LOW	-1.52925
19F_KAN	CELLULAR PROCESSES	19F	FALSE	KAN	20	LOW	-1.52925
19F_KAN	CELLULAR PROCESSES	19F	FALSE	KAN	30	LOW	-1.52925
19F_KAN	CELLULAR PROCESSES	19F	FALSE	KAN	45	LOW	-1.52925
19F_KAN	CELLULAR PROCESSES	19F	FALSE	KAN	60	LOW	-1.52925
19F_KAN	CELLULAR PROCESSES	19F	FALSE	KAN	90	LOW	-1.52925
19F_KAN	CELLULAR PROCESSES	19F	FALSE	KAN	120	LOW	-1.52925
19F_KAN	CELLULAR PROCESSES	19F	FALSE	KAN	150	LOW	-1.52925
19F_KAN	CELLULAR PROCESSES	19F	FALSE	KAN	180	LOW	-1.52925
19F_KAN	CELLULAR PROCESSES	19F	FALSE	KAN	210	LOW	-1.52925
19F_KAN	CELLULAR PROCESSES	19F	FALSE	KAN	240	LOW	-1.52925
19F_KAN	METABOLISM	19F	FALSE	KAN	10	LOW	-1.97422
19F_KAN	METABOLISM	19F	FALSE	KAN	20	LOW	-1.97422
19F_KAN	METABOLISM	19F	FALSE	KAN	30	LOW	-1.97422
19F_KAN	METABOLISM	19F	FALSE	KAN	45	LOW	-1.97422
19F_KAN	METABOLISM	19F	FALSE	KAN	60	LOW	-1.97422
19F_KAN	METABOLISM	19F	FALSE	KAN	90	LOW	-1.97422
19F_KAN	METABOLISM	19F	FALSE	KAN	120	LOW	-1.97422
19F_KAN	METABOLISM	19F	FALSE	KAN	150	LOW	-1.97422
19F_KAN	METABOLISM	19F	FALSE	KAN	180	LOW	-1.97422
19F_KAN	METABOLISM	19F	FALSE	KAN	210	LOW	-1.97422
19F_KAN	METABOLISM	19F	FALSE	KAN	240	LOW	-1.97422
19F_KAN	ENVIRONMENTAL INFORMATION PROCESSING	19F	FALSE	KAN	10	LOW	-1.63918
19F_KAN	ENVIRONMENTAL INFORMATION PROCESSING	19F	FALSE	KAN	20	LOW	-1.63918
19F_KAN	ENVIRONMENTAL INFORMATION PROCESSING	19F	FALSE	KAN	30	LOW	-1.63918
19F_KAN	ENVIRONMENTAL INFORMATION PROCESSING	19F	FALSE	KAN	45	LOW	-1.63918
19F_KAN	ENVIRONMENTAL INFORMATION PROCESSING	19F	FALSE	KAN	60	LOW	-1.63918
19F_KAN	ENVIRONMENTAL INFORMATION PROCESSING	19F	FALSE	KAN	90	LOW	-1.63918
19F_KAN	ENVIRONMENTAL INFORMATION PROCESSING	19F	FALSE	KAN	120	LOW	-1.63918
19F_KAN	ENVIRONMENTAL INFORMATION PROCESSING	19F	FALSE	KAN	150	LOW	-1.63918
19F_KAN	ENVIRONMENTAL INFORMATION PROCESSING	19F	FALSE	KAN	180	LOW	-1.63918
19F_KAN	ENVIRONMENTAL INFORMATION PROCESSING	19F	FALSE	KAN	210	LOW	-1.63918
19F_KAN	ENVIRONMENTAL INFORMATION PROCESSING	19F	FALSE	KAN	240	LOW	-1.63918
19F_LVX	GENETIC INFORMATION PROCESSING	19F	FALSE	LVX	30	LOW	-1.66541
19F_LVX	GENETIC INFORMATION PROCESSING	19F	FALSE	LVX	60	LOW	-1.66541
19F_LVX	GENETIC INFORMATION PROCESSING	19F	FALSE	LVX	90	LOW	-1.66541
19F_LVX	GENETIC INFORMATION PROCESSING	19F	FALSE	LVX	120	LOW	-1.66541
19F_LVX	GENETIC INFORMATION PROCESSING	19F	FALSE	LVX	150	LOW	-1.66541
19F_LVX	GENETIC INFORMATION PROCESSING	19F	FALSE	LVX	180	LOW	-1.66541
19F_LVX	GENETIC INFORMATION PROCESSING	19F	FALSE	LVX	210	LOW	-1.66541
19F_LVX	GENETIC INFORMATION PROCESSING	19F	FALSE	LVX	240	LOW	-1.66541
19F_LVX	HYPOTHETICAL/UNKNOWN	19F	FALSE	LVX	30	LOW	-1.44476
19F_LVX	HYPOTHETICAL/UNKNOWN	19F	FALSE	LVX	60	LOW	-1.44476
19F_LVX	HYPOTHETICAL/UNKNOWN	19F	FALSE	LVX	90	LOW	-1.44476
19F_LVX	HYPOTHETICAL/UNKNOWN	19F	FALSE	LVX	120	LOW	-1.44476
19F_LVX	HYPOTHETICAL/UNKNOWN	19F	FALSE	LVX	150	LOW	-1.44476
19F_LVX	HYPOTHETICAL/UNKNOWN	19F	FALSE	LVX	180	LOW	-1.44476
19F_LVX	HYPOTHETICAL/UNKNOWN	19F	FALSE	LVX	210	LOW	-1.44476
19F_LVX	HYPOTHETICAL/UNKNOWN	19F	FALSE	LVX	240	LOW	-1.44476
19F_LVX	CELLULAR PROCESSES	19F	FALSE	LVX	30	LOW	-1.18089
19F_LVX	CELLULAR PROCESSES	19F	FALSE	LVX	60	LOW	-1.18089
19F_LVX	CELLULAR PROCESSES	19F	FALSE	LVX	90	LOW	-1.18089
19F_LVX	CELLULAR PROCESSES	19F	FALSE	LVX	120	LOW	-1.18089
19F_LVX	CELLULAR PROCESSES	19F	FALSE	LVX	150	LOW	-1.18089
19F_LVX	CELLULAR PROCESSES	19F	FALSE	LVX	180	LOW	-1.18089
19F_LVX	CELLULAR PROCESSES	19F	FALSE	LVX	210	LOW	-1.18089
19F_LVX	CELLULAR PROCESSES	19F	FALSE	LVX	240	LOW	-1.18089
19F_LVX	METABOLISM	19F	FALSE	LVX	30	LOW	-1.51587
19F_LVX	METABOLISM	19F	FALSE	LVX	60	LOW	-1.51587
19F_LVX	METABOLISM	19F	FALSE	LVX	90	LOW	-1.51587
19F_LVX	METABOLISM	19F	FALSE	LVX	120	LOW	-1.51587
19F_LVX	METABOLISM	19F	FALSE	LVX	150	LOW	-1.51587
19F_LVX	METABOLISM	19F	FALSE	LVX	180	LOW	-1.51587
19F_LVX	METABOLISM	19F	FALSE	LVX	210	LOW	-1.51587
19F_LVX	METABOLISM	19F	FALSE	LVX	240	LOW	-1.51587
19F_LVX	ENVIRONMENTAL INFORMATION PROCESSING	19F	FALSE	LVX	30	LOW	-1.29076
19F_LVX	ENVIRONMENTAL INFORMATION PROCESSING	19F	FALSE	LVX	60	LOW	-1.29076
19F_LVX	ENVIRONMENTAL INFORMATION PROCESSING	19F	FALSE	LVX	90	LOW	-1.29076
19F_LVX	ENVIRONMENTAL INFORMATION PROCESSING	19F	FALSE	LVX	120	LOW	-1.29076
19F_LVX	ENVIRONMENTAL INFORMATION PROCESSING	19F	FALSE	LVX	150	LOW	-1.29076
19F_LVX	ENVIRONMENTAL INFORMATION PROCESSING	19F	FALSE	LVX	180	LOW	-1.29076
19F_LVX	ENVIRONMENTAL INFORMATION PROCESSING	19F	FALSE	LVX	210	LOW	-1.29076
19F_LVX	ENVIRONMENTAL INFORMATION PROCESSING	19F	FALSE	LVX	240	LOW	-1.29076
19F_PEN	GENETIC INFORMATION PROCESSING	19F	FALSE	PEN	10	HIGH	-4.27172
19F_PEN	GENETIC INFORMATION PROCESSING	19F	FALSE	PEN	20	HIGH	-4.27172
19F_PEN	GENETIC INFORMATION PROCESSING	19F	FALSE	PEN	30	HIGH	-4.27172
19F_PEN	GENETIC INFORMATION PROCESSING	19F	FALSE	PEN	45	HIGH	-4.27172
19F_PEN	GENETIC INFORMATION PROCESSING	19F	FALSE	PEN	60	HIGH	-4.27172
19F_PEN	GENETIC INFORMATION PROCESSING	19F	FALSE	PEN	90	HIGH	-4.27172
19F_PEN	GENETIC INFORMATION PROCESSING	19F	FALSE	PEN	120	HIGH	-4.27172
19F_PEN	HYPOTHETICAL/UNKNOWN	19F	FALSE	PEN	10	HIGH	-3.97443
19F_PEN	HYPOTHETICAL/UNKNOWN	19F	FALSE	PEN	20	HIGH	-3.97443
19F_PEN	HYPOTHETICAL/UNKNOWN	19F	FALSE	PEN	30	HIGH	-3.97443
19F_PEN	HYPOTHETICAL/UNKNOWN	19F	FALSE	PEN	45	HIGH	-3.97443
19F_PEN	HYPOTHETICAL/UNKNOWN	19F	FALSE	PEN	60	HIGH	-3.97443
19F_PEN	HYPOTHETICAL/UNKNOWN	19F	FALSE	PEN	90	HIGH	-3.97443
19F_PEN	HYPOTHETICAL/UNKNOWN	19F	FALSE	PEN	120	HIGH	-3.97443
19F_PEN	CELLULAR PROCESSES	19F	FALSE	PEN	10	HIGH	-3.86303
19F_PEN	CELLULAR PROCESSES	19F	FALSE	PEN	20	HIGH	-3.86303
19F_PEN	CELLULAR PROCESSES	19F	FALSE	PEN	30	HIGH	-3.86303
19F_PEN	CELLULAR PROCESSES	19F	FALSE	PEN	45	HIGH	-3.86303
19F_PEN	CELLULAR PROCESSES	19F	FALSE	PEN	60	HIGH	-3.86303
19F_PEN	CELLULAR PROCESSES	19F	FALSE	PEN	90	HIGH	-3.86303
19F_PEN	CELLULAR PROCESSES	19F	FALSE	PEN	120	HIGH	-3.86303
19F_PEN	METABOLISM	19F	FALSE	PEN	10	HIGH	-4.28392
19F_PEN	METABOLISM	19F	FALSE	PEN	20	HIGH	-4.28392
19F_PEN	METABOLISM	19F	FALSE	PEN	30	HIGH	-4.28392
19F_PEN	METABOLISM	19F	FALSE	PEN	45	HIGH	-4.28392
19F_PEN	METABOLISM	19F	FALSE	PEN	60	HIGH	-4.28392
19F_PEN	METABOLISM	19F	FALSE	PEN	90	HIGH	-4.28392
19F_PEN	METABOLISM	19F	FALSE	PEN	120	HIGH	-4.28392
19F_PEN	ENVIRONMENTAL INFORMATION PROCESSING	19F	FALSE	PEN	10	HIGH	-4.0473
19F_PEN	ENVIRONMENTAL INFORMATION PROCESSING	19F	FALSE	PEN	20	HIGH	-4.0473
19F_PEN	ENVIRONMENTAL INFORMATION PROCESSING	19F	FALSE	PEN	30	HIGH	-4.0473
19F_PEN	ENVIRONMENTAL INFORMATION PROCESSING	19F	FALSE	PEN	45	HIGH	-4.0473
19F_PEN	ENVIRONMENTAL INFORMATION PROCESSING	19F	FALSE	PEN	60	HIGH	-4.0473
19F_PEN	ENVIRONMENTAL INFORMATION PROCESSING	19F	FALSE	PEN	90	HIGH	-4.0473
19F_PEN	ENVIRONMENTAL INFORMATION PROCESSING	19F	FALSE	PEN	120	HIGH	-4.0473
19F_RIF	GENETIC INFORMATION PROCESSING	19F	FALSE	RIF	10	LOW	-1.66883
19F_RIF	GENETIC INFORMATION PROCESSING	19F	FALSE	RIF	20	LOW	-1.66883
19F_RIF	GENETIC INFORMATION PROCESSING	19F	FALSE	RIF	30	LOW	-1.66883
19F_RIF	GENETIC INFORMATION PROCESSING	19F	FALSE	RIF	45	LOW	-1.66883
19F_RIF	GENETIC INFORMATION PROCESSING	19F	FALSE	RIF	60	LOW	-1.66883
19F_RIF	GENETIC INFORMATION PROCESSING	19F	FALSE	RIF	90	LOW	-1.66883
19F_RIF	GENETIC INFORMATION PROCESSING	19F	FALSE	RIF	120	LOW	-1.66883
19F_RIF	HYPOTHETICAL/UNKNOWN	19F	FALSE	RIF	10	LOW	-1.45776
19F_RIF	HYPOTHETICAL/UNKNOWN	19F	FALSE	RIF	20	LOW	-1.45776
19F_RIF	HYPOTHETICAL/UNKNOWN	19F	FALSE	RIF	30	LOW	-1.45776
19F_RIF	HYPOTHETICAL/UNKNOWN	19F	FALSE	RIF	45	LOW	-1.45776
19F_RIF	HYPOTHETICAL/UNKNOWN	19F	FALSE	RIF	60	LOW	-1.45776
19F_RIF	HYPOTHETICAL/UNKNOWN	19F	FALSE	RIF	90	LOW	-1.45776
19F_RIF	HYPOTHETICAL/UNKNOWN	19F	FALSE	RIF	120	LOW	-1.45776
19F_RIF	CELLULAR PROCESSES	19F	FALSE	RIF	10	LOW	-1.75846
19F_RIF	CELLULAR PROCESSES	19F	FALSE	RIF	20	LOW	-1.75846
19F_RIF	CELLULAR PROCESSES	19F	FALSE	RIF	30	LOW	-1.75846
19F_RIF	CELLULAR PROCESSES	19F	FALSE	RIF	45	LOW	-1.75846
19F_RIF	CELLULAR PROCESSES	19F	FALSE	RIF	60	LOW	-1.75846
19F_RIF	CELLULAR PROCESSES	19F	FALSE	RIF	90	LOW	-1.75846
19F_RIF	CELLULAR PROCESSES	19F	FALSE	RIF	120	LOW	-1.75846
19F_RIF	METABOLISM	19F	FALSE	RIF	10	LOW	-1.72908
19F_RIF	METABOLISM	19F	FALSE	RIF	20	LOW	-1.72908
19F_RIF	METABOLISM	19F	FALSE	RIF	30	LOW	-1.72908
19F_RIF	METABOLISM	19F	FALSE	RIF	45	LOW	-1.72908
19F_RIF	METABOLISM	19F	FALSE	RIF	60	LOW	-1.72908
19F_RIF	METABOLISM	19F	FALSE	RIF	90	LOW	-1.72908
19F_RIF	METABOLISM	19F	FALSE	RIF	120	LOW	-1.72908
19F_RIF	ENVIRONMENTAL INFORMATION PROCESSING	19F	FALSE	RIF	10	LOW	-1.4379
19F_RIF	ENVIRONMENTAL INFORMATION PROCESSING	19F	FALSE	RIF	20	LOW	-1.4379
19F_RIF	ENVIRONMENTAL INFORMATION PROCESSING	19F	FALSE	RIF	30	LOW	-1.4379
19F_RIF	ENVIRONMENTAL INFORMATION PROCESSING	19F	FALSE	RIF	45	LOW	-1.4379
19F_RIF	ENVIRONMENTAL INFORMATION PROCESSING	19F	FALSE	RIF	60	LOW	-1.4379
19F_RIF	ENVIRONMENTAL INFORMATION PROCESSING	19F	FALSE	RIF	90	LOW	-1.4379
19F_RIF	ENVIRONMENTAL INFORMATION PROCESSING	19F	FALSE	RIF	120	LOW	-1.4379
19F_TET22	GENETIC INFORMATION PROCESSING	19F	FALSE	TET	30	LOW	-2.9822
19F_TET22	GENETIC INFORMATION PROCESSING	19F	FALSE	TET	120	LOW	-2.9822
19F_TET22	HYPOTHETICAL/UNKNOWN	19F	FALSE	TET	30	LOW	-2.86442
19F_TET22	HYPOTHETICAL/UNKNOWN	19F	FALSE	TET	120	LOW	-2.86442
19F_TET22	CELLULAR PROCESSES	19F	FALSE	TET	30	LOW	-2.7966
19F_TET22	CELLULAR PROCESSES	19F	FALSE	TET	120	LOW	-2.7966
19F_TET22	METABOLISM	19F	FALSE	TET	30	LOW	-2.91432
19F_TET22	METABOLISM	19F	FALSE	TET	120	LOW	-2.91432
19F_TET22	ENVIRONMENTAL INFORMATION PROCESSING	19F	FALSE	TET	30	LOW	-2.88166
19F_TET22	ENVIRONMENTAL INFORMATION PROCESSING	19F	FALSE	TET	120	LOW	-2.88166
19F_TET8	GENETIC INFORMATION PROCESSING	19F	FALSE	TET	30	HIGH	-2.97955
19F_TET8	GENETIC INFORMATION PROCESSING	19F	FALSE	TET	120	HIGH	-2.97955
19F_TET8	HYPOTHETICAL/UNKNOWN	19F	FALSE	TET	30	HIGH	-3.00079
19F_TET8	HYPOTHETICAL/UNKNOWN	19F	FALSE	TET	120	HIGH	-3.00079
19F_TET8	CELLULAR PROCESSES	19F	FALSE	TET	30	HIGH	-2.87894
19F_TET8	CELLULAR PROCESSES	19F	FALSE	TET	120	HIGH	-2.87894
19F_TET8	METABOLISM	19F	FALSE	TET	30	HIGH	-2.82625
19F_TET8	METABOLISM	19F	FALSE	TET	120	HIGH	-2.82625
19F_TET8	ENVIRONMENTAL INFORMATION PROCESSING	19F	FALSE	TET	30	HIGH	-2.79901
19F_TET8	ENVIRONMENTAL INFORMATION PROCESSING	19F	FALSE	TET	120	HIGH	-2.79901
19F_VNC	GENETIC INFORMATION PROCESSING	19F	FALSE	VNC	10	LOW	-1.76549
19F_VNC	GENETIC INFORMATION PROCESSING	19F	FALSE	VNC	20	LOW	-1.76549
19F_VNC	GENETIC INFORMATION PROCESSING	19F	FALSE	VNC	30	LOW	-1.76549
19F_VNC	GENETIC INFORMATION PROCESSING	19F	FALSE	VNC	45	LOW	-1.76549
19F_VNC	GENETIC INFORMATION PROCESSING	19F	FALSE	VNC	60	LOW	-1.76549
19F_VNC	GENETIC INFORMATION PROCESSING	19F	FALSE	VNC	90	LOW	-1.76549
19F_VNC	GENETIC INFORMATION PROCESSING	19F	FALSE	VNC	120	LOW	-1.76549
19F_VNC	HYPOTHETICAL/UNKNOWN	19F	FALSE	VNC	10	LOW	-1.58807
19F_VNC	HYPOTHETICAL/UNKNOWN	19F	FALSE	VNC	20	LOW	-1.58807
19F_VNC	HYPOTHETICAL/UNKNOWN	19F	FALSE	VNC	30	LOW	-1.58807
19F_VNC	HYPOTHETICAL/UNKNOWN	19F	FALSE	VNC	45	LOW	-1.58807
19F_VNC	HYPOTHETICAL/UNKNOWN	19F	FALSE	VNC	60	LOW	-1.58807
19F_VNC	HYPOTHETICAL/UNKNOWN	19F	FALSE	VNC	90	LOW	-1.58807
19F_VNC	HYPOTHETICAL/UNKNOWN	19F	FALSE	VNC	120	LOW	-1.58807
19F_VNC	CELLULAR PROCESSES	19F	FALSE	VNC	10	LOW	-1.6706
19F_VNC	CELLULAR PROCESSES	19F	FALSE	VNC	20	LOW	-1.6706
19F_VNC	CELLULAR PROCESSES	19F	FALSE	VNC	30	LOW	-1.6706
19F_VNC	CELLULAR PROCESSES	19F	FALSE	VNC	45	LOW	-1.6706
19F_VNC	CELLULAR PROCESSES	19F	FALSE	VNC	60	LOW	-1.6706
19F_VNC	CELLULAR PROCESSES	19F	FALSE	VNC	90	LOW	-1.6706
19F_VNC	CELLULAR PROCESSES	19F	FALSE	VNC	120	LOW	-1.6706
19F_VNC	METABOLISM	19F	FALSE	VNC	10	LOW	-1.68047
19F_VNC	METABOLISM	19F	FALSE	VNC	20	LOW	-1.68047
19F_VNC	METABOLISM	19F	FALSE	VNC	30	LOW	-1.68047
19F_VNC	METABOLISM	19F	FALSE	VNC	45	LOW	-1.68047
19F_VNC	METABOLISM	19F	FALSE	VNC	60	LOW	-1.68047
19F_VNC	METABOLISM	19F	FALSE	VNC	90	LOW	-1.68047
19F_VNC	METABOLISM	19F	FALSE	VNC	120	LOW	-1.68047
19F_VNC	ENVIRONMENTAL INFORMATION PROCESSING	19F	FALSE	VNC	10	LOW	-1.4004
19F_VNC	ENVIRONMENTAL INFORMATION PROCESSING	19F	FALSE	VNC	20	LOW	-1.4004
19F_VNC	ENVIRONMENTAL INFORMATION PROCESSING	19F	FALSE	VNC	30	LOW	-1.4004
19F_VNC	ENVIRONMENTAL INFORMATION PROCESSING	19F	FALSE	VNC	45	LOW	-1.4004
19F_VNC	ENVIRONMENTAL INFORMATION PROCESSING	19F	FALSE	VNC	60	LOW	-1.4004
19F_VNC	ENVIRONMENTAL INFORMATION PROCESSING	19F	FALSE	VNC	90	LOW	-1.4004
19F_VNC	ENVIRONMENTAL INFORMATION PROCESSING	19F	FALSE	VNC	120	LOW	-1.4004
C-19F_CIP	GENETIC INFORMATION PROCESSING	19F	TRUE	CIP	30	HIGH	-5.07601
C-19F_CIP	GENETIC INFORMATION PROCESSING	19F	TRUE	CIP	120	HIGH	-5.07601
C-19F_CIP	HYPOTHETICAL/UNKNOWN	19F	TRUE	CIP	30	HIGH	-5.33803
C-19F_CIP	HYPOTHETICAL/UNKNOWN	19F	TRUE	CIP	120	HIGH	-5.33803
C-19F_CIP	CELLULAR PROCESSES	19F	TRUE	CIP	30	HIGH	-4.84018
C-19F_CIP	CELLULAR PROCESSES	19F	TRUE	CIP	120	HIGH	-4.84018
C-19F_CIP	METABOLISM	19F	TRUE	CIP	30	HIGH	-5.06993
C-19F_CIP	METABOLISM	19F	TRUE	CIP	120	HIGH	-5.06993
C-19F_CIP	ENVIRONMENTAL INFORMATION PROCESSING	19F	TRUE	CIP	30	HIGH	-5.01393
C-19F_CIP	ENVIRONMENTAL INFORMATION PROCESSING	19F	TRUE	CIP	120	HIGH	-5.01393
C-T4_CIP	GENETIC INFORMATION PROCESSING	T4	TRUE	CIP	30	HIGH	-5.9239
C-T4_CIP	GENETIC INFORMATION PROCESSING	T4	TRUE	CIP	120	HIGH	-5.9239
C-T4_CIP	HYPOTHETICAL/UNKNOWN	T4	TRUE	CIP	30	HIGH	-5.90316
C-T4_CIP	HYPOTHETICAL/UNKNOWN	T4	TRUE	CIP	120	HIGH	-5.90316
C-T4_CIP	CELLULAR PROCESSES	T4	TRUE	CIP	30	HIGH	-6.07577
C-T4_CIP	CELLULAR PROCESSES	T4	TRUE	CIP	120	HIGH	-6.07577
C-T4_CIP	METABOLISM	T4	TRUE	CIP	30	HIGH	-5.99161
C-T4_CIP	METABOLISM	T4	TRUE	CIP	120	HIGH	-5.99161
C-T4_CIP	ENVIRONMENTAL INFORMATION PROCESSING	T4	TRUE	CIP	30	HIGH	-6.21642
C-T4_CIP	ENVIRONMENTAL INFORMATION PROCESSING	T4	TRUE	CIP	120	HIGH	-6.21642
D39_GLY	HYPOTHETICAL/UNKNOWN	D39	FALSE	GLY	30	LOW	-2.84361
D39_GLY	HYPOTHETICAL/UNKNOWN	D39	FALSE	GLY	90	LOW	-2.84361
D39_URA	HYPOTHETICAL/UNKNOWN	D39	FALSE	URA	30	LOW	-1.514
D39_URA	HYPOTHETICAL/UNKNOWN	D39	FALSE	URA	60	LOW	-1.514
D39_URA	HYPOTHETICAL/UNKNOWN	D39	FALSE	URA	90	LOW	-1.514
D39_URA	HYPOTHETICAL/UNKNOWN	D39	FALSE	URA	120	LOW	-1.514
D39_VAL	HYPOTHETICAL/UNKNOWN	D39	FALSE	VAL	30	LOW	-2.71829
D39_VAL	HYPOTHETICAL/UNKNOWN	D39	FALSE	VAL	90	LOW	-2.71829
K-19F_KAN1	GENETIC INFORMATION PROCESSING	19F	TRUE	KAN	30	HIGH	-3.53664
K-19F_KAN1	GENETIC INFORMATION PROCESSING	19F	TRUE	KAN	60	HIGH	-3.53664
K-19F_KAN1	GENETIC INFORMATION PROCESSING	19F	TRUE	KAN	90	HIGH	-3.53664
K-19F_KAN1	GENETIC INFORMATION PROCESSING	19F	TRUE	KAN	120	HIGH	-3.53664
K-19F_KAN1	GENETIC INFORMATION PROCESSING	19F	TRUE	KAN	150	HIGH	-3.53664
K-19F_KAN1	GENETIC INFORMATION PROCESSING	19F	TRUE	KAN	180	HIGH	-3.53664
K-19F_KAN1	GENETIC INFORMATION PROCESSING	19F	TRUE	KAN	210	HIGH	-3.53664
K-19F_KAN1	GENETIC INFORMATION PROCESSING	19F	TRUE	KAN	240	HIGH	-3.53664
K-19F_KAN1	HYPOTHETICAL/UNKNOWN	19F	TRUE	KAN	30	HIGH	-3.49755
K-19F_KAN1	HYPOTHETICAL/UNKNOWN	19F	TRUE	KAN	60	HIGH	-3.49755
K-19F_KAN1	HYPOTHETICAL/UNKNOWN	19F	TRUE	KAN	90	HIGH	-3.49755
K-19F_KAN1	HYPOTHETICAL/UNKNOWN	19F	TRUE	KAN	120	HIGH	-3.49755
K-19F_KAN1	HYPOTHETICAL/UNKNOWN	19F	TRUE	KAN	150	HIGH	-3.49755
K-19F_KAN1	HYPOTHETICAL/UNKNOWN	19F	TRUE	KAN	180	HIGH	-3.49755
K-19F_KAN1	HYPOTHETICAL/UNKNOWN	19F	TRUE	KAN	210	HIGH	-3.49755
K-19F_KAN1	HYPOTHETICAL/UNKNOWN	19F	TRUE	KAN	240	HIGH	-3.49755
K-19F_KAN1	CELLULAR PROCESSES	19F	TRUE	KAN	30	HIGH	-3.30663
K-19F_KAN1	CELLULAR PROCESSES	19F	TRUE	KAN	60	HIGH	-3.30663
K-19F_KAN1	CELLULAR PROCESSES	19F	TRUE	KAN	90	HIGH	-3.30663
K-19F_KAN1	CELLULAR PROCESSES	19F	TRUE	KAN	120	HIGH	-3.30663
K-19F_KAN1	CELLULAR PROCESSES	19F	TRUE	KAN	150	HIGH	-3.30663
K-19F_KAN1	CELLULAR PROCESSES	19F	TRUE	KAN	180	HIGH	-3.30663
K-19F_KAN1	CELLULAR PROCESSES	19F	TRUE	KAN	210	HIGH	-3.30663
K-19F_KAN1	CELLULAR PROCESSES	19F	TRUE	KAN	240	HIGH	-3.30663
K-19F_KAN1	METABOLISM	19F	TRUE	KAN	30	HIGH	-3.70607
K-19F_KAN1	METABOLISM	19F	TRUE	KAN	60	HIGH	-3.70607
K-19F_KAN1	METABOLISM	19F	TRUE	KAN	90	HIGH	-3.70607
K-19F_KAN1	METABOLISM	19F	TRUE	KAN	120	HIGH	-3.70607
K-19F_KAN1	METABOLISM	19F	TRUE	KAN	150	HIGH	-3.70607
K-19F_KAN1	METABOLISM	19F	TRUE	KAN	180	HIGH	-3.70607
K-19F_KAN1	METABOLISM	19F	TRUE	KAN	210	HIGH	-3.70607
K-19F_KAN1	METABOLISM	19F	TRUE	KAN	240	HIGH	-3.70607
K-19F_KAN1	ENVIRONMENTAL INFORMATION PROCESSING	19F	TRUE	KAN	30	HIGH	-3.45936
K-19F_KAN1	ENVIRONMENTAL INFORMATION PROCESSING	19F	TRUE	KAN	60	HIGH	-3.45936
K-19F_KAN1	ENVIRONMENTAL INFORMATION PROCESSING	19F	TRUE	KAN	90	HIGH	-3.45936
K-19F_KAN1	ENVIRONMENTAL INFORMATION PROCESSING	19F	TRUE	KAN	120	HIGH	-3.45936
K-19F_KAN1	ENVIRONMENTAL INFORMATION PROCESSING	19F	TRUE	KAN	150	HIGH	-3.45936
K-19F_KAN1	ENVIRONMENTAL INFORMATION PROCESSING	19F	TRUE	KAN	180	HIGH	-3.45936
K-19F_KAN1	ENVIRONMENTAL INFORMATION PROCESSING	19F	TRUE	KAN	210	HIGH	-3.45936
K-19F_KAN1	ENVIRONMENTAL INFORMATION PROCESSING	19F	TRUE	KAN	240	HIGH	-3.45936
K-19F_KAN2	GENETIC INFORMATION PROCESSING	19F	TRUE	KAN	30	HIGH	-2.42515
K-19F_KAN2	GENETIC INFORMATION PROCESSING	19F	TRUE	KAN	60	HIGH	-2.42515
K-19F_KAN2	GENETIC INFORMATION PROCESSING	19F	TRUE	KAN	90	HIGH	-2.42515
K-19F_KAN2	GENETIC INFORMATION PROCESSING	19F	TRUE	KAN	120	HIGH	-2.42515
K-19F_KAN2	GENETIC INFORMATION PROCESSING	19F	TRUE	KAN	150	HIGH	-2.42515
K-19F_KAN2	GENETIC INFORMATION PROCESSING	19F	TRUE	KAN	180	HIGH	-2.42515
K-19F_KAN2	GENETIC INFORMATION PROCESSING	19F	TRUE	KAN	210	HIGH	-2.42515
K-19F_KAN2	GENETIC INFORMATION PROCESSING	19F	TRUE	KAN	240	HIGH	-2.42515
K-19F_KAN2	HYPOTHETICAL/UNKNOWN	19F	TRUE	KAN	30	HIGH	-2.33372
K-19F_KAN2	HYPOTHETICAL/UNKNOWN	19F	TRUE	KAN	60	HIGH	-2.33372
K-19F_KAN2	HYPOTHETICAL/UNKNOWN	19F	TRUE	KAN	90	HIGH	-2.33372
K-19F_KAN2	HYPOTHETICAL/UNKNOWN	19F	TRUE	KAN	120	HIGH	-2.33372
K-19F_KAN2	HYPOTHETICAL/UNKNOWN	19F	TRUE	KAN	150	HIGH	-2.33372
K-19F_KAN2	HYPOTHETICAL/UNKNOWN	19F	TRUE	KAN	180	HIGH	-2.33372
K-19F_KAN2	HYPOTHETICAL/UNKNOWN	19F	TRUE	KAN	210	HIGH	-2.33372
K-19F_KAN2	HYPOTHETICAL/UNKNOWN	19F	TRUE	KAN	240	HIGH	-2.33372
K-19F_KAN2	CELLULAR PROCESSES	19F	TRUE	KAN	30	HIGH	-2.32245
K-19F_KAN2	CELLULAR PROCESSES	19F	TRUE	KAN	60	HIGH	-2.32245
K-19F_KAN2	CELLULAR PROCESSES	19F	TRUE	KAN	90	HIGH	-2.32245
K-19F_KAN2	CELLULAR PROCESSES	19F	TRUE	KAN	120	HIGH	-2.32245
K-19F_KAN2	CELLULAR PROCESSES	19F	TRUE	KAN	150	HIGH	-2.32245
K-19F_KAN2	CELLULAR PROCESSES	19F	TRUE	KAN	180	HIGH	-2.32245
K-19F_KAN2	CELLULAR PROCESSES	19F	TRUE	KAN	210	HIGH	-2.32245
K-19F_KAN2	CELLULAR PROCESSES	19F	TRUE	KAN	240	HIGH	-2.32245
K-19F_KAN2	METABOLISM	19F	TRUE	KAN	30	HIGH	-2.59255
K-19F_KAN2	METABOLISM	19F	TRUE	KAN	60	HIGH	-2.59255
K-19F_KAN2	METABOLISM	19F	TRUE	KAN	90	HIGH	-2.59255
K-19F_KAN2	METABOLISM	19F	TRUE	KAN	120	HIGH	-2.59255
K-19F_KAN2	METABOLISM	19F	TRUE	KAN	150	HIGH	-2.59255
K-19F_KAN2	METABOLISM	19F	TRUE	KAN	180	HIGH	-2.59255
K-19F_KAN2	METABOLISM	19F	TRUE	KAN	210	HIGH	-2.59255
K-19F_KAN2	METABOLISM	19F	TRUE	KAN	240	HIGH	-2.59255
K-19F_KAN2	ENVIRONMENTAL INFORMATION PROCESSING	19F	TRUE	KAN	30	HIGH	-2.3846
K-19F_KAN2	ENVIRONMENTAL INFORMATION PROCESSING	19F	TRUE	KAN	60	HIGH	-2.3846
K-19F_KAN2	ENVIRONMENTAL INFORMATION PROCESSING	19F	TRUE	KAN	90	HIGH	-2.3846
K-19F_KAN2	ENVIRONMENTAL INFORMATION PROCESSING	19F	TRUE	KAN	120	HIGH	-2.3846
K-19F_KAN2	ENVIRONMENTAL INFORMATION PROCESSING	19F	TRUE	KAN	150	HIGH	-2.3846
K-19F_KAN2	ENVIRONMENTAL INFORMATION PROCESSING	19F	TRUE	KAN	180	HIGH	-2.3846
K-19F_KAN2	ENVIRONMENTAL INFORMATION PROCESSING	19F	TRUE	KAN	210	HIGH	-2.3846
K-19F_KAN2	ENVIRONMENTAL INFORMATION PROCESSING	19F	TRUE	KAN	240	HIGH	-2.3846
K-T4_KAN1	GENETIC INFORMATION PROCESSING	T4	TRUE	KAN	30	HIGH	-4.02708
K-T4_KAN1	GENETIC INFORMATION PROCESSING	T4	TRUE	KAN	60	HIGH	-4.02708
K-T4_KAN1	GENETIC INFORMATION PROCESSING	T4	TRUE	KAN	90	HIGH	-4.02708
K-T4_KAN1	GENETIC INFORMATION PROCESSING	T4	TRUE	KAN	120	HIGH	-4.02708
K-T4_KAN1	GENETIC INFORMATION PROCESSING	T4	TRUE	KAN	150	HIGH	-4.02708
K-T4_KAN1	GENETIC INFORMATION PROCESSING	T4	TRUE	KAN	180	HIGH	-4.02708
K-T4_KAN1	GENETIC INFORMATION PROCESSING	T4	TRUE	KAN	210	HIGH	-4.02708
K-T4_KAN1	GENETIC INFORMATION PROCESSING	T4	TRUE	KAN	240	HIGH	-4.02708
K-T4_KAN1	HYPOTHETICAL/UNKNOWN	T4	TRUE	KAN	30	HIGH	-4.02906
K-T4_KAN1	HYPOTHETICAL/UNKNOWN	T4	TRUE	KAN	60	HIGH	-4.02906
K-T4_KAN1	HYPOTHETICAL/UNKNOWN	T4	TRUE	KAN	90	HIGH	-4.02906
K-T4_KAN1	HYPOTHETICAL/UNKNOWN	T4	TRUE	KAN	120	HIGH	-4.02906
K-T4_KAN1	HYPOTHETICAL/UNKNOWN	T4	TRUE	KAN	150	HIGH	-4.02906
K-T4_KAN1	HYPOTHETICAL/UNKNOWN	T4	TRUE	KAN	180	HIGH	-4.02906
K-T4_KAN1	HYPOTHETICAL/UNKNOWN	T4	TRUE	KAN	210	HIGH	-4.02906
K-T4_KAN1	HYPOTHETICAL/UNKNOWN	T4	TRUE	KAN	240	HIGH	-4.02906
K-T4_KAN1	CELLULAR PROCESSES	T4	TRUE	KAN	30	HIGH	-3.92867
K-T4_KAN1	CELLULAR PROCESSES	T4	TRUE	KAN	60	HIGH	-3.92867
K-T4_KAN1	CELLULAR PROCESSES	T4	TRUE	KAN	90	HIGH	-3.92867
K-T4_KAN1	CELLULAR PROCESSES	T4	TRUE	KAN	120	HIGH	-3.92867
K-T4_KAN1	CELLULAR PROCESSES	T4	TRUE	KAN	150	HIGH	-3.92867
K-T4_KAN1	CELLULAR PROCESSES	T4	TRUE	KAN	180	HIGH	-3.92867
K-T4_KAN1	CELLULAR PROCESSES	T4	TRUE	KAN	210	HIGH	-3.92867
K-T4_KAN1	CELLULAR PROCESSES	T4	TRUE	KAN	240	HIGH	-3.92867
K-T4_KAN1	METABOLISM	T4	TRUE	KAN	30	HIGH	-4.12107
K-T4_KAN1	METABOLISM	T4	TRUE	KAN	60	HIGH	-4.12107
K-T4_KAN1	METABOLISM	T4	TRUE	KAN	90	HIGH	-4.12107
K-T4_KAN1	METABOLISM	T4	TRUE	KAN	120	HIGH	-4.12107
K-T4_KAN1	METABOLISM	T4	TRUE	KAN	150	HIGH	-4.12107
K-T4_KAN1	METABOLISM	T4	TRUE	KAN	180	HIGH	-4.12107
K-T4_KAN1	METABOLISM	T4	TRUE	KAN	210	HIGH	-4.12107
K-T4_KAN1	METABOLISM	T4	TRUE	KAN	240	HIGH	-4.12107
K-T4_KAN1	ENVIRONMENTAL INFORMATION PROCESSING	T4	TRUE	KAN	30	HIGH	-4.15016
K-T4_KAN1	ENVIRONMENTAL INFORMATION PROCESSING	T4	TRUE	KAN	60	HIGH	-4.15016
K-T4_KAN1	ENVIRONMENTAL INFORMATION PROCESSING	T4	TRUE	KAN	90	HIGH	-4.15016
K-T4_KAN1	ENVIRONMENTAL INFORMATION PROCESSING	T4	TRUE	KAN	120	HIGH	-4.15016
K-T4_KAN1	ENVIRONMENTAL INFORMATION PROCESSING	T4	TRUE	KAN	150	HIGH	-4.15016
K-T4_KAN1	ENVIRONMENTAL INFORMATION PROCESSING	T4	TRUE	KAN	180	HIGH	-4.15016
K-T4_KAN1	ENVIRONMENTAL INFORMATION PROCESSING	T4	TRUE	KAN	210	HIGH	-4.15016
K-T4_KAN1	ENVIRONMENTAL INFORMATION PROCESSING	T4	TRUE	KAN	240	HIGH	-4.15016
K-T4_KAN2	GENETIC INFORMATION PROCESSING	T4	TRUE	KAN	30	HIGH	-3.20726
K-T4_KAN2	GENETIC INFORMATION PROCESSING	T4	TRUE	KAN	60	HIGH	-3.20726
K-T4_KAN2	GENETIC INFORMATION PROCESSING	T4	TRUE	KAN	90	HIGH	-3.20726
K-T4_KAN2	GENETIC INFORMATION PROCESSING	T4	TRUE	KAN	120	HIGH	-3.20726
K-T4_KAN2	GENETIC INFORMATION PROCESSING	T4	TRUE	KAN	150	HIGH	-3.20726
K-T4_KAN2	GENETIC INFORMATION PROCESSING	T4	TRUE	KAN	180	HIGH	-3.20726
K-T4_KAN2	GENETIC INFORMATION PROCESSING	T4	TRUE	KAN	210	HIGH	-3.20726
K-T4_KAN2	GENETIC INFORMATION PROCESSING	T4	TRUE	KAN	240	HIGH	-3.20726
K-T4_KAN2	HYPOTHETICAL/UNKNOWN	T4	TRUE	KAN	30	HIGH	-3.0867
K-T4_KAN2	HYPOTHETICAL/UNKNOWN	T4	TRUE	KAN	60	HIGH	-3.0867
K-T4_KAN2	HYPOTHETICAL/UNKNOWN	T4	TRUE	KAN	90	HIGH	-3.0867
K-T4_KAN2	HYPOTHETICAL/UNKNOWN	T4	TRUE	KAN	120	HIGH	-3.0867
K-T4_KAN2	HYPOTHETICAL/UNKNOWN	T4	TRUE	KAN	150	HIGH	-3.0867
K-T4_KAN2	HYPOTHETICAL/UNKNOWN	T4	TRUE	KAN	180	HIGH	-3.0867
K-T4_KAN2	HYPOTHETICAL/UNKNOWN	T4	TRUE	KAN	210	HIGH	-3.0867
K-T4_KAN2	HYPOTHETICAL/UNKNOWN	T4	TRUE	KAN	240	HIGH	-3.0867
K-T4_KAN2	CELLULAR PROCESSES	T4	TRUE	KAN	30	HIGH	-3.07952
K-T4_KAN2	CELLULAR PROCESSES	T4	TRUE	KAN	60	HIGH	-3.07952
K-T4_KAN2	CELLULAR PROCESSES	T4	TRUE	KAN	90	HIGH	-3.07952
K-T4_KAN2	CELLULAR PROCESSES	T4	TRUE	KAN	120	HIGH	-3.07952
K-T4_KAN2	CELLULAR PROCESSES	T4	TRUE	KAN	150	HIGH	-3.07952
K-T4_KAN2	CELLULAR PROCESSES	T4	TRUE	KAN	180	HIGH	-3.07952
K-T4_KAN2	CELLULAR PROCESSES	T4	TRUE	KAN	210	HIGH	-3.07952
K-T4_KAN2	CELLULAR PROCESSES	T4	TRUE	KAN	240	HIGH	-3.07952
K-T4_KAN2	METABOLISM	T4	TRUE	KAN	30	HIGH	-3.14089
K-T4_KAN2	METABOLISM	T4	TRUE	KAN	60	HIGH	-3.14089
K-T4_KAN2	METABOLISM	T4	TRUE	KAN	90	HIGH	-3.14089
K-T4_KAN2	METABOLISM	T4	TRUE	KAN	120	HIGH	-3.14089
K-T4_KAN2	METABOLISM	T4	TRUE	KAN	150	HIGH	-3.14089
K-T4_KAN2	METABOLISM	T4	TRUE	KAN	180	HIGH	-3.14089
K-T4_KAN2	METABOLISM	T4	TRUE	KAN	210	HIGH	-3.14089
K-T4_KAN2	METABOLISM	T4	TRUE	KAN	240	HIGH	-3.14089
K-T4_KAN2	ENVIRONMENTAL INFORMATION PROCESSING	T4	TRUE	KAN	30	HIGH	-3.06633
K-T4_KAN2	ENVIRONMENTAL INFORMATION PROCESSING	T4	TRUE	KAN	60	HIGH	-3.06633
K-T4_KAN2	ENVIRONMENTAL INFORMATION PROCESSING	T4	TRUE	KAN	90	HIGH	-3.06633
K-T4_KAN2	ENVIRONMENTAL INFORMATION PROCESSING	T4	TRUE	KAN	120	HIGH	-3.06633
K-T4_KAN2	ENVIRONMENTAL INFORMATION PROCESSING	T4	TRUE	KAN	150	HIGH	-3.06633
K-T4_KAN2	ENVIRONMENTAL INFORMATION PROCESSING	T4	TRUE	KAN	180	HIGH	-3.06633
K-T4_KAN2	ENVIRONMENTAL INFORMATION PROCESSING	T4	TRUE	KAN	210	HIGH	-3.06633
K-T4_KAN2	ENVIRONMENTAL INFORMATION PROCESSING	T4	TRUE	KAN	240	HIGH	-3.06633
L-19F_LVX11	GENETIC INFORMATION PROCESSING	19F	TRUE	LVX	30	HIGH	-3.90169
L-19F_LVX11	GENETIC INFORMATION PROCESSING	19F	TRUE	LVX	60	HIGH	-3.90169
L-19F_LVX11	GENETIC INFORMATION PROCESSING	19F	TRUE	LVX	90	HIGH	-3.90169
L-19F_LVX11	GENETIC INFORMATION PROCESSING	19F	TRUE	LVX	120	HIGH	-3.90169
L-19F_LVX11	GENETIC INFORMATION PROCESSING	19F	TRUE	LVX	150	HIGH	-3.90169
L-19F_LVX11	GENETIC INFORMATION PROCESSING	19F	TRUE	LVX	180	HIGH	-3.90169
L-19F_LVX11	GENETIC INFORMATION PROCESSING	19F	TRUE	LVX	210	HIGH	-3.90169
L-19F_LVX11	GENETIC INFORMATION PROCESSING	19F	TRUE	LVX	240	HIGH	-3.90169
L-19F_LVX11	HYPOTHETICAL/UNKNOWN	19F	TRUE	LVX	30	HIGH	-3.91817
L-19F_LVX11	HYPOTHETICAL/UNKNOWN	19F	TRUE	LVX	60	HIGH	-3.91817
L-19F_LVX11	HYPOTHETICAL/UNKNOWN	19F	TRUE	LVX	90	HIGH	-3.91817
L-19F_LVX11	HYPOTHETICAL/UNKNOWN	19F	TRUE	LVX	120	HIGH	-3.91817
L-19F_LVX11	HYPOTHETICAL/UNKNOWN	19F	TRUE	LVX	150	HIGH	-3.91817
L-19F_LVX11	HYPOTHETICAL/UNKNOWN	19F	TRUE	LVX	180	HIGH	-3.91817
L-19F_LVX11	HYPOTHETICAL/UNKNOWN	19F	TRUE	LVX	210	HIGH	-3.91817
L-19F_LVX11	HYPOTHETICAL/UNKNOWN	19F	TRUE	LVX	240	HIGH	-3.91817
L-19F_LVX11	CELLULAR PROCESSES	19F	TRUE	LVX	30	HIGH	-3.9469
L-19F_LVX11	CELLULAR PROCESSES	19F	TRUE	LVX	60	HIGH	-3.9469
L-19F_LVX11	CELLULAR PROCESSES	19F	TRUE	LVX	90	HIGH	-3.9469
L-19F_LVX11	CELLULAR PROCESSES	19F	TRUE	LVX	120	HIGH	-3.9469
L-19F_LVX11	CELLULAR PROCESSES	19F	TRUE	LVX	150	HIGH	-3.9469
L-19F_LVX11	CELLULAR PROCESSES	19F	TRUE	LVX	180	HIGH	-3.9469
L-19F_LVX11	CELLULAR PROCESSES	19F	TRUE	LVX	210	HIGH	-3.9469
L-19F_LVX11	CELLULAR PROCESSES	19F	TRUE	LVX	240	HIGH	-3.9469
L-19F_LVX11	METABOLISM	19F	TRUE	LVX	30	HIGH	-3.80556
L-19F_LVX11	METABOLISM	19F	TRUE	LVX	60	HIGH	-3.80556
L-19F_LVX11	METABOLISM	19F	TRUE	LVX	90	HIGH	-3.80556
L-19F_LVX11	METABOLISM	19F	TRUE	LVX	120	HIGH	-3.80556
L-19F_LVX11	METABOLISM	19F	TRUE	LVX	150	HIGH	-3.80556
L-19F_LVX11	METABOLISM	19F	TRUE	LVX	180	HIGH	-3.80556
L-19F_LVX11	METABOLISM	19F	TRUE	LVX	210	HIGH	-3.80556
L-19F_LVX11	METABOLISM	19F	TRUE	LVX	240	HIGH	-3.80556
L-19F_LVX11	ENVIRONMENTAL INFORMATION PROCESSING	19F	TRUE	LVX	30	HIGH	-3.71166
L-19F_LVX11	ENVIRONMENTAL INFORMATION PROCESSING	19F	TRUE	LVX	60	HIGH	-3.71166
L-19F_LVX11	ENVIRONMENTAL INFORMATION PROCESSING	19F	TRUE	LVX	90	HIGH	-3.71166
L-19F_LVX11	ENVIRONMENTAL INFORMATION PROCESSING	19F	TRUE	LVX	120	HIGH	-3.71166
L-19F_LVX11	ENVIRONMENTAL INFORMATION PROCESSING	19F	TRUE	LVX	150	HIGH	-3.71166
L-19F_LVX11	ENVIRONMENTAL INFORMATION PROCESSING	19F	TRUE	LVX	180	HIGH	-3.71166
L-19F_LVX11	ENVIRONMENTAL INFORMATION PROCESSING	19F	TRUE	LVX	210	HIGH	-3.71166
L-19F_LVX11	ENVIRONMENTAL INFORMATION PROCESSING	19F	TRUE	LVX	240	HIGH	-3.71166
L-19F_LVX16	GENETIC INFORMATION PROCESSING	19F	TRUE	LVX	30	HIGH	-3.45583
L-19F_LVX16	GENETIC INFORMATION PROCESSING	19F	TRUE	LVX	60	HIGH	-3.45583
L-19F_LVX16	GENETIC INFORMATION PROCESSING	19F	TRUE	LVX	90	HIGH	-3.45583
L-19F_LVX16	GENETIC INFORMATION PROCESSING	19F	TRUE	LVX	120	HIGH	-3.45583
L-19F_LVX16	GENETIC INFORMATION PROCESSING	19F	TRUE	LVX	150	HIGH	-3.45583
L-19F_LVX16	GENETIC INFORMATION PROCESSING	19F	TRUE	LVX	180	HIGH	-3.45583
L-19F_LVX16	GENETIC INFORMATION PROCESSING	19F	TRUE	LVX	210	HIGH	-3.45583
L-19F_LVX16	GENETIC INFORMATION PROCESSING	19F	TRUE	LVX	240	HIGH	-3.45583
L-19F_LVX16	HYPOTHETICAL/UNKNOWN	19F	TRUE	LVX	30	HIGH	-2.93822
L-19F_LVX16	HYPOTHETICAL/UNKNOWN	19F	TRUE	LVX	60	HIGH	-2.93822
L-19F_LVX16	HYPOTHETICAL/UNKNOWN	19F	TRUE	LVX	90	HIGH	-2.93822
L-19F_LVX16	HYPOTHETICAL/UNKNOWN	19F	TRUE	LVX	120	HIGH	-2.93822
L-19F_LVX16	HYPOTHETICAL/UNKNOWN	19F	TRUE	LVX	150	HIGH	-2.93822
L-19F_LVX16	HYPOTHETICAL/UNKNOWN	19F	TRUE	LVX	180	HIGH	-2.93822
L-19F_LVX16	HYPOTHETICAL/UNKNOWN	19F	TRUE	LVX	210	HIGH	-2.93822
L-19F_LVX16	HYPOTHETICAL/UNKNOWN	19F	TRUE	LVX	240	HIGH	-2.93822
L-19F_LVX16	CELLULAR PROCESSES	19F	TRUE	LVX	30	HIGH	-3.19377
L-19F_LVX16	CELLULAR PROCESSES	19F	TRUE	LVX	60	HIGH	-3.19377
L-19F_LVX16	CELLULAR PROCESSES	19F	TRUE	LVX	90	HIGH	-3.19377
L-19F_LVX16	CELLULAR PROCESSES	19F	TRUE	LVX	120	HIGH	-3.19377
L-19F_LVX16	CELLULAR PROCESSES	19F	TRUE	LVX	150	HIGH	-3.19377
L-19F_LVX16	CELLULAR PROCESSES	19F	TRUE	LVX	180	HIGH	-3.19377
L-19F_LVX16	CELLULAR PROCESSES	19F	TRUE	LVX	210	HIGH	-3.19377
L-19F_LVX16	CELLULAR PROCESSES	19F	TRUE	LVX	240	HIGH	-3.19377
L-19F_LVX16	METABOLISM	19F	TRUE	LVX	30	HIGH	-3.32066
L-19F_LVX16	METABOLISM	19F	TRUE	LVX	60	HIGH	-3.32066
L-19F_LVX16	METABOLISM	19F	TRUE	LVX	90	HIGH	-3.32066
L-19F_LVX16	METABOLISM	19F	TRUE	LVX	120	HIGH	-3.32066
L-19F_LVX16	METABOLISM	19F	TRUE	LVX	150	HIGH	-3.32066
L-19F_LVX16	METABOLISM	19F	TRUE	LVX	180	HIGH	-3.32066
L-19F_LVX16	METABOLISM	19F	TRUE	LVX	210	HIGH	-3.32066
L-19F_LVX16	METABOLISM	19F	TRUE	LVX	240	HIGH	-3.32066
L-19F_LVX16	ENVIRONMENTAL INFORMATION PROCESSING	19F	TRUE	LVX	30	HIGH	-3.0254
L-19F_LVX16	ENVIRONMENTAL INFORMATION PROCESSING	19F	TRUE	LVX	60	HIGH	-3.0254
L-19F_LVX16	ENVIRONMENTAL INFORMATION PROCESSING	19F	TRUE	LVX	90	HIGH	-3.0254
L-19F_LVX16	ENVIRONMENTAL INFORMATION PROCESSING	19F	TRUE	LVX	120	HIGH	-3.0254
L-19F_LVX16	ENVIRONMENTAL INFORMATION PROCESSING	19F	TRUE	LVX	150	HIGH	-3.0254
L-19F_LVX16	ENVIRONMENTAL INFORMATION PROCESSING	19F	TRUE	LVX	180	HIGH	-3.0254
L-19F_LVX16	ENVIRONMENTAL INFORMATION PROCESSING	19F	TRUE	LVX	210	HIGH	-3.0254
L-19F_LVX16	ENVIRONMENTAL INFORMATION PROCESSING	19F	TRUE	LVX	240	HIGH	-3.0254
L-T4_LVX12	GENETIC INFORMATION PROCESSING	T4	TRUE	LVX	120	HIGH	-3.68301
L-T4_LVX12	GENETIC INFORMATION PROCESSING	T4	TRUE	LVX	150	HIGH	-3.68301
L-T4_LVX12	GENETIC INFORMATION PROCESSING	T4	TRUE	LVX	180	HIGH	-3.68301
L-T4_LVX12	GENETIC INFORMATION PROCESSING	T4	TRUE	LVX	210	HIGH	-3.68301
L-T4_LVX12	GENETIC INFORMATION PROCESSING	T4	TRUE	LVX	240	HIGH	-3.68301
L-T4_LVX12	GENETIC INFORMATION PROCESSING	T4	TRUE	LVX	30	HIGH	-3.68301
L-T4_LVX12	GENETIC INFORMATION PROCESSING	T4	TRUE	LVX	60	HIGH	-3.68301
L-T4_LVX12	GENETIC INFORMATION PROCESSING	T4	TRUE	LVX	90	HIGH	-3.68301
L-T4_LVX12	HYPOTHETICAL/UNKNOWN	T4	TRUE	LVX	120	HIGH	-3.71988
L-T4_LVX12	HYPOTHETICAL/UNKNOWN	T4	TRUE	LVX	150	HIGH	-3.71988
L-T4_LVX12	HYPOTHETICAL/UNKNOWN	T4	TRUE	LVX	180	HIGH	-3.71988
L-T4_LVX12	HYPOTHETICAL/UNKNOWN	T4	TRUE	LVX	210	HIGH	-3.71988
L-T4_LVX12	HYPOTHETICAL/UNKNOWN	T4	TRUE	LVX	240	HIGH	-3.71988
L-T4_LVX12	HYPOTHETICAL/UNKNOWN	T4	TRUE	LVX	30	HIGH	-3.71988
L-T4_LVX12	HYPOTHETICAL/UNKNOWN	T4	TRUE	LVX	60	HIGH	-3.71988
L-T4_LVX12	HYPOTHETICAL/UNKNOWN	T4	TRUE	LVX	90	HIGH	-3.71988
L-T4_LVX12	CELLULAR PROCESSES	T4	TRUE	LVX	120	HIGH	-3.60389
L-T4_LVX12	CELLULAR PROCESSES	T4	TRUE	LVX	150	HIGH	-3.60389
L-T4_LVX12	CELLULAR PROCESSES	T4	TRUE	LVX	180	HIGH	-3.60389
L-T4_LVX12	CELLULAR PROCESSES	T4	TRUE	LVX	210	HIGH	-3.60389
L-T4_LVX12	CELLULAR PROCESSES	T4	TRUE	LVX	240	HIGH	-3.60389
L-T4_LVX12	CELLULAR PROCESSES	T4	TRUE	LVX	30	HIGH	-3.60389
L-T4_LVX12	CELLULAR PROCESSES	T4	TRUE	LVX	60	HIGH	-3.60389
L-T4_LVX12	CELLULAR PROCESSES	T4	TRUE	LVX	90	HIGH	-3.60389
L-T4_LVX12	METABOLISM	T4	TRUE	LVX	120	HIGH	-3.46827
L-T4_LVX12	METABOLISM	T4	TRUE	LVX	150	HIGH	-3.46827
L-T4_LVX12	METABOLISM	T4	TRUE	LVX	180	HIGH	-3.46827
L-T4_LVX12	METABOLISM	T4	TRUE	LVX	210	HIGH	-3.46827
L-T4_LVX12	METABOLISM	T4	TRUE	LVX	240	HIGH	-3.46827
L-T4_LVX12	METABOLISM	T4	TRUE	LVX	30	HIGH	-3.46827
L-T4_LVX12	METABOLISM	T4	TRUE	LVX	60	HIGH	-3.46827
L-T4_LVX12	METABOLISM	T4	TRUE	LVX	90	HIGH	-3.46827
L-T4_LVX12	ENVIRONMENTAL INFORMATION PROCESSING	T4	TRUE	LVX	120	HIGH	-3.73583
L-T4_LVX12	ENVIRONMENTAL INFORMATION PROCESSING	T4	TRUE	LVX	150	HIGH	-3.73583
L-T4_LVX12	ENVIRONMENTAL INFORMATION PROCESSING	T4	TRUE	LVX	180	HIGH	-3.73583
L-T4_LVX12	ENVIRONMENTAL INFORMATION PROCESSING	T4	TRUE	LVX	210	HIGH	-3.73583
L-T4_LVX12	ENVIRONMENTAL INFORMATION PROCESSING	T4	TRUE	LVX	240	HIGH	-3.73583
L-T4_LVX12	ENVIRONMENTAL INFORMATION PROCESSING	T4	TRUE	LVX	30	HIGH	-3.73583
L-T4_LVX12	ENVIRONMENTAL INFORMATION PROCESSING	T4	TRUE	LVX	60	HIGH	-3.73583
L-T4_LVX12	ENVIRONMENTAL INFORMATION PROCESSING	T4	TRUE	LVX	90	HIGH	-3.73583
L-T4_LVX24	GENETIC INFORMATION PROCESSING	T4	TRUE	LVX	30	HIGH	-3.61307
L-T4_LVX24	GENETIC INFORMATION PROCESSING	T4	TRUE	LVX	60	HIGH	-3.61307
L-T4_LVX24	GENETIC INFORMATION PROCESSING	T4	TRUE	LVX	90	HIGH	-3.61307
L-T4_LVX24	GENETIC INFORMATION PROCESSING	T4	TRUE	LVX	120	HIGH	-3.61307
L-T4_LVX24	GENETIC INFORMATION PROCESSING	T4	TRUE	LVX	150	HIGH	-3.61307
L-T4_LVX24	GENETIC INFORMATION PROCESSING	T4	TRUE	LVX	180	HIGH	-3.61307
L-T4_LVX24	GENETIC INFORMATION PROCESSING	T4	TRUE	LVX	210	HIGH	-3.61307
L-T4_LVX24	GENETIC INFORMATION PROCESSING	T4	TRUE	LVX	240	HIGH	-3.61307
L-T4_LVX24	HYPOTHETICAL/UNKNOWN	T4	TRUE	LVX	30	HIGH	-3.71657
L-T4_LVX24	HYPOTHETICAL/UNKNOWN	T4	TRUE	LVX	60	HIGH	-3.71657
L-T4_LVX24	HYPOTHETICAL/UNKNOWN	T4	TRUE	LVX	90	HIGH	-3.71657
L-T4_LVX24	HYPOTHETICAL/UNKNOWN	T4	TRUE	LVX	120	HIGH	-3.71657
L-T4_LVX24	HYPOTHETICAL/UNKNOWN	T4	TRUE	LVX	150	HIGH	-3.71657
L-T4_LVX24	HYPOTHETICAL/UNKNOWN	T4	TRUE	LVX	180	HIGH	-3.71657
L-T4_LVX24	HYPOTHETICAL/UNKNOWN	T4	TRUE	LVX	210	HIGH	-3.71657
L-T4_LVX24	HYPOTHETICAL/UNKNOWN	T4	TRUE	LVX	240	HIGH	-3.71657
L-T4_LVX24	CELLULAR PROCESSES	T4	TRUE	LVX	30	HIGH	-3.51545
L-T4_LVX24	CELLULAR PROCESSES	T4	TRUE	LVX	60	HIGH	-3.51545
L-T4_LVX24	CELLULAR PROCESSES	T4	TRUE	LVX	90	HIGH	-3.51545
L-T4_LVX24	CELLULAR PROCESSES	T4	TRUE	LVX	120	HIGH	-3.51545
L-T4_LVX24	CELLULAR PROCESSES	T4	TRUE	LVX	150	HIGH	-3.51545
L-T4_LVX24	CELLULAR PROCESSES	T4	TRUE	LVX	180	HIGH	-3.51545
L-T4_LVX24	CELLULAR PROCESSES	T4	TRUE	LVX	210	HIGH	-3.51545
L-T4_LVX24	CELLULAR PROCESSES	T4	TRUE	LVX	240	HIGH	-3.51545
L-T4_LVX24	METABOLISM	T4	TRUE	LVX	30	HIGH	-3.42216
L-T4_LVX24	METABOLISM	T4	TRUE	LVX	60	HIGH	-3.42216
L-T4_LVX24	METABOLISM	T4	TRUE	LVX	90	HIGH	-3.42216
L-T4_LVX24	METABOLISM	T4	TRUE	LVX	120	HIGH	-3.42216
L-T4_LVX24	METABOLISM	T4	TRUE	LVX	150	HIGH	-3.42216
L-T4_LVX24	METABOLISM	T4	TRUE	LVX	180	HIGH	-3.42216
L-T4_LVX24	METABOLISM	T4	TRUE	LVX	210	HIGH	-3.42216
L-T4_LVX24	METABOLISM	T4	TRUE	LVX	240	HIGH	-3.42216
L-T4_LVX24	ENVIRONMENTAL INFORMATION PROCESSING	T4	TRUE	LVX	30	HIGH	-3.63456
L-T4_LVX24	ENVIRONMENTAL INFORMATION PROCESSING	T4	TRUE	LVX	60	HIGH	-3.63456
L-T4_LVX24	ENVIRONMENTAL INFORMATION PROCESSING	T4	TRUE	LVX	90	HIGH	-3.63456
L-T4_LVX24	ENVIRONMENTAL INFORMATION PROCESSING	T4	TRUE	LVX	120	HIGH	-3.63456
L-T4_LVX24	ENVIRONMENTAL INFORMATION PROCESSING	T4	TRUE	LVX	150	HIGH	-3.63456
L-T4_LVX24	ENVIRONMENTAL INFORMATION PROCESSING	T4	TRUE	LVX	180	HIGH	-3.63456
L-T4_LVX24	ENVIRONMENTAL INFORMATION PROCESSING	T4	TRUE	LVX	210	HIGH	-3.63456
L-T4_LVX24	ENVIRONMENTAL INFORMATION PROCESSING	T4	TRUE	LVX	240	HIGH	-3.63456
P-T4_PEN04	GENETIC INFORMATION PROCESSING	T4	TRUE	PEN	10	HIGH	-3.23457
P-T4_PEN04	GENETIC INFORMATION PROCESSING	T4	TRUE	PEN	20	HIGH	-3.23457
P-T4_PEN04	GENETIC INFORMATION PROCESSING	T4	TRUE	PEN	30	HIGH	-3.23457
P-T4_PEN04	GENETIC INFORMATION PROCESSING	T4	TRUE	PEN	45	HIGH	-3.23457
P-T4_PEN04	GENETIC INFORMATION PROCESSING	T4	TRUE	PEN	60	HIGH	-3.23457
P-T4_PEN04	GENETIC INFORMATION PROCESSING	T4	TRUE	PEN	90	HIGH	-3.23457
P-T4_PEN04	GENETIC INFORMATION PROCESSING	T4	TRUE	PEN	120	HIGH	-3.23457
P-T4_PEN04	HYPOTHETICAL/UNKNOWN	T4	TRUE	PEN	10	HIGH	-3.08539
P-T4_PEN04	HYPOTHETICAL/UNKNOWN	T4	TRUE	PEN	20	HIGH	-3.08539
P-T4_PEN04	HYPOTHETICAL/UNKNOWN	T4	TRUE	PEN	30	HIGH	-3.08539
P-T4_PEN04	HYPOTHETICAL/UNKNOWN	T4	TRUE	PEN	45	HIGH	-3.08539
P-T4_PEN04	HYPOTHETICAL/UNKNOWN	T4	TRUE	PEN	60	HIGH	-3.08539
P-T4_PEN04	HYPOTHETICAL/UNKNOWN	T4	TRUE	PEN	90	HIGH	-3.08539
P-T4_PEN04	HYPOTHETICAL/UNKNOWN	T4	TRUE	PEN	120	HIGH	-3.08539
P-T4_PEN04	CELLULAR PROCESSES	T4	TRUE	PEN	10	HIGH	-3.08892
P-T4_PEN04	CELLULAR PROCESSES	T4	TRUE	PEN	20	HIGH	-3.08892
P-T4_PEN04	CELLULAR PROCESSES	T4	TRUE	PEN	30	HIGH	-3.08892
P-T4_PEN04	CELLULAR PROCESSES	T4	TRUE	PEN	45	HIGH	-3.08892
P-T4_PEN04	CELLULAR PROCESSES	T4	TRUE	PEN	60	HIGH	-3.08892
P-T4_PEN04	CELLULAR PROCESSES	T4	TRUE	PEN	90	HIGH	-3.08892
P-T4_PEN04	CELLULAR PROCESSES	T4	TRUE	PEN	120	HIGH	-3.08892
P-T4_PEN04	METABOLISM	T4	TRUE	PEN	10	HIGH	-3.05222
P-T4_PEN04	METABOLISM	T4	TRUE	PEN	20	HIGH	-3.05222
P-T4_PEN04	METABOLISM	T4	TRUE	PEN	30	HIGH	-3.05222
P-T4_PEN04	METABOLISM	T4	TRUE	PEN	45	HIGH	-3.05222
P-T4_PEN04	METABOLISM	T4	TRUE	PEN	60	HIGH	-3.05222
P-T4_PEN04	METABOLISM	T4	TRUE	PEN	90	HIGH	-3.05222
P-T4_PEN04	METABOLISM	T4	TRUE	PEN	120	HIGH	-3.05222
P-T4_PEN04	ENVIRONMENTAL INFORMATION PROCESSING	T4	TRUE	PEN	10	HIGH	-3.09013
P-T4_PEN04	ENVIRONMENTAL INFORMATION PROCESSING	T4	TRUE	PEN	20	HIGH	-3.09013
P-T4_PEN04	ENVIRONMENTAL INFORMATION PROCESSING	T4	TRUE	PEN	30	HIGH	-3.09013
P-T4_PEN04	ENVIRONMENTAL INFORMATION PROCESSING	T4	TRUE	PEN	45	HIGH	-3.09013
P-T4_PEN04	ENVIRONMENTAL INFORMATION PROCESSING	T4	TRUE	PEN	60	HIGH	-3.09013
P-T4_PEN04	ENVIRONMENTAL INFORMATION PROCESSING	T4	TRUE	PEN	90	HIGH	-3.09013
P-T4_PEN04	ENVIRONMENTAL INFORMATION PROCESSING	T4	TRUE	PEN	120	HIGH	-3.09013
P-T4_PEN06	GENETIC INFORMATION PROCESSING	T4	TRUE	PEN	10	HIGH	-3.02833
P-T4_PEN06	GENETIC INFORMATION PROCESSING	T4	TRUE	PEN	20	HIGH	-3.02833
P-T4_PEN06	GENETIC INFORMATION PROCESSING	T4	TRUE	PEN	30	HIGH	-3.02833
P-T4_PEN06	GENETIC INFORMATION PROCESSING	T4	TRUE	PEN	45	HIGH	-3.02833
P-T4_PEN06	GENETIC INFORMATION PROCESSING	T4	TRUE	PEN	60	HIGH	-3.02833
P-T4_PEN06	GENETIC INFORMATION PROCESSING	T4	TRUE	PEN	90	HIGH	-3.02833
P-T4_PEN06	GENETIC INFORMATION PROCESSING	T4	TRUE	PEN	120	HIGH	-3.02833
P-T4_PEN06	HYPOTHETICAL/UNKNOWN	T4	TRUE	PEN	10	HIGH	-2.70712
P-T4_PEN06	HYPOTHETICAL/UNKNOWN	T4	TRUE	PEN	20	HIGH	-2.70712
P-T4_PEN06	HYPOTHETICAL/UNKNOWN	T4	TRUE	PEN	30	HIGH	-2.70712
P-T4_PEN06	HYPOTHETICAL/UNKNOWN	T4	TRUE	PEN	45	HIGH	-2.70712
P-T4_PEN06	HYPOTHETICAL/UNKNOWN	T4	TRUE	PEN	60	HIGH	-2.70712
P-T4_PEN06	HYPOTHETICAL/UNKNOWN	T4	TRUE	PEN	90	HIGH	-2.70712
P-T4_PEN06	HYPOTHETICAL/UNKNOWN	T4	TRUE	PEN	120	HIGH	-2.70712
P-T4_PEN06	CELLULAR PROCESSES	T4	TRUE	PEN	10	HIGH	-2.56135
P-T4_PEN06	CELLULAR PROCESSES	T4	TRUE	PEN	20	HIGH	-2.56135
P-T4_PEN06	CELLULAR PROCESSES	T4	TRUE	PEN	30	HIGH	-2.56135
P-T4_PEN06	CELLULAR PROCESSES	T4	TRUE	PEN	45	HIGH	-2.56135
P-T4_PEN06	CELLULAR PROCESSES	T4	TRUE	PEN	60	HIGH	-2.56135
P-T4_PEN06	CELLULAR PROCESSES	T4	TRUE	PEN	90	HIGH	-2.56135
P-T4_PEN06	CELLULAR PROCESSES	T4	TRUE	PEN	120	HIGH	-2.56135
P-T4_PEN06	METABOLISM	T4	TRUE	PEN	10	HIGH	-2.69383
P-T4_PEN06	METABOLISM	T4	TRUE	PEN	20	HIGH	-2.69383
P-T4_PEN06	METABOLISM	T4	TRUE	PEN	30	HIGH	-2.69383
P-T4_PEN06	METABOLISM	T4	TRUE	PEN	45	HIGH	-2.69383
P-T4_PEN06	METABOLISM	T4	TRUE	PEN	60	HIGH	-2.69383
P-T4_PEN06	METABOLISM	T4	TRUE	PEN	90	HIGH	-2.69383
P-T4_PEN06	METABOLISM	T4	TRUE	PEN	120	HIGH	-2.69383
P-T4_PEN06	ENVIRONMENTAL INFORMATION PROCESSING	T4	TRUE	PEN	10	HIGH	-2.54745
P-T4_PEN06	ENVIRONMENTAL INFORMATION PROCESSING	T4	TRUE	PEN	20	HIGH	-2.54745
P-T4_PEN06	ENVIRONMENTAL INFORMATION PROCESSING	T4	TRUE	PEN	30	HIGH	-2.54745
P-T4_PEN06	ENVIRONMENTAL INFORMATION PROCESSING	T4	TRUE	PEN	45	HIGH	-2.54745
P-T4_PEN06	ENVIRONMENTAL INFORMATION PROCESSING	T4	TRUE	PEN	60	HIGH	-2.54745
P-T4_PEN06	ENVIRONMENTAL INFORMATION PROCESSING	T4	TRUE	PEN	90	HIGH	-2.54745
P-T4_PEN06	ENVIRONMENTAL INFORMATION PROCESSING	T4	TRUE	PEN	120	HIGH	-2.54745
R-19F_RIF0035	GENETIC INFORMATION PROCESSING	19F	TRUE	RIF	10	HIGH	-5.7139
R-19F_RIF0035	GENETIC INFORMATION PROCESSING	19F	TRUE	RIF	20	HIGH	-5.7139
R-19F_RIF0035	GENETIC INFORMATION PROCESSING	19F	TRUE	RIF	30	HIGH	-5.7139
R-19F_RIF0035	GENETIC INFORMATION PROCESSING	19F	TRUE	RIF	45	HIGH	-5.7139
R-19F_RIF0035	GENETIC INFORMATION PROCESSING	19F	TRUE	RIF	60	HIGH	-5.7139
R-19F_RIF0035	GENETIC INFORMATION PROCESSING	19F	TRUE	RIF	90	HIGH	-5.7139
R-19F_RIF0035	GENETIC INFORMATION PROCESSING	19F	TRUE	RIF	120	HIGH	-5.7139
R-19F_RIF0035	HYPOTHETICAL/UNKNOWN	19F	TRUE	RIF	10	HIGH	-5.5663
R-19F_RIF0035	HYPOTHETICAL/UNKNOWN	19F	TRUE	RIF	20	HIGH	-5.5663
R-19F_RIF0035	HYPOTHETICAL/UNKNOWN	19F	TRUE	RIF	30	HIGH	-5.5663
R-19F_RIF0035	HYPOTHETICAL/UNKNOWN	19F	TRUE	RIF	45	HIGH	-5.5663
R-19F_RIF0035	HYPOTHETICAL/UNKNOWN	19F	TRUE	RIF	60	HIGH	-5.5663
R-19F_RIF0035	HYPOTHETICAL/UNKNOWN	19F	TRUE	RIF	90	HIGH	-5.5663
R-19F_RIF0035	HYPOTHETICAL/UNKNOWN	19F	TRUE	RIF	120	HIGH	-5.5663
R-19F_RIF0035	CELLULAR PROCESSES	19F	TRUE	RIF	10	HIGH	-5.62061
R-19F_RIF0035	CELLULAR PROCESSES	19F	TRUE	RIF	20	HIGH	-5.62061
R-19F_RIF0035	CELLULAR PROCESSES	19F	TRUE	RIF	30	HIGH	-5.62061
R-19F_RIF0035	CELLULAR PROCESSES	19F	TRUE	RIF	45	HIGH	-5.62061
R-19F_RIF0035	CELLULAR PROCESSES	19F	TRUE	RIF	60	HIGH	-5.62061
R-19F_RIF0035	CELLULAR PROCESSES	19F	TRUE	RIF	90	HIGH	-5.62061
R-19F_RIF0035	CELLULAR PROCESSES	19F	TRUE	RIF	120	HIGH	-5.62061
R-19F_RIF0035	METABOLISM	19F	TRUE	RIF	10	HIGH	-5.63821
R-19F_RIF0035	METABOLISM	19F	TRUE	RIF	20	HIGH	-5.63821
R-19F_RIF0035	METABOLISM	19F	TRUE	RIF	30	HIGH	-5.63821
R-19F_RIF0035	METABOLISM	19F	TRUE	RIF	45	HIGH	-5.63821
R-19F_RIF0035	METABOLISM	19F	TRUE	RIF	60	HIGH	-5.63821
R-19F_RIF0035	METABOLISM	19F	TRUE	RIF	90	HIGH	-5.63821
R-19F_RIF0035	METABOLISM	19F	TRUE	RIF	120	HIGH	-5.63821
R-19F_RIF0035	ENVIRONMENTAL INFORMATION PROCESSING	19F	TRUE	RIF	10	HIGH	-5.64776
R-19F_RIF0035	ENVIRONMENTAL INFORMATION PROCESSING	19F	TRUE	RIF	20	HIGH	-5.64776
R-19F_RIF0035	ENVIRONMENTAL INFORMATION PROCESSING	19F	TRUE	RIF	30	HIGH	-5.64776
R-19F_RIF0035	ENVIRONMENTAL INFORMATION PROCESSING	19F	TRUE	RIF	45	HIGH	-5.64776
R-19F_RIF0035	ENVIRONMENTAL INFORMATION PROCESSING	19F	TRUE	RIF	60	HIGH	-5.64776
R-19F_RIF0035	ENVIRONMENTAL INFORMATION PROCESSING	19F	TRUE	RIF	90	HIGH	-5.64776
R-19F_RIF0035	ENVIRONMENTAL INFORMATION PROCESSING	19F	TRUE	RIF	120	HIGH	-5.64776
R-19F_RIF007	GENETIC INFORMATION PROCESSING	19F	TRUE	RIF	10	HIGH	-5.04694
R-19F_RIF007	GENETIC INFORMATION PROCESSING	19F	TRUE	RIF	20	HIGH	-5.04694
R-19F_RIF007	GENETIC INFORMATION PROCESSING	19F	TRUE	RIF	30	HIGH	-5.04694
R-19F_RIF007	GENETIC INFORMATION PROCESSING	19F	TRUE	RIF	45	HIGH	-5.04694
R-19F_RIF007	GENETIC INFORMATION PROCESSING	19F	TRUE	RIF	60	HIGH	-5.04694
R-19F_RIF007	GENETIC INFORMATION PROCESSING	19F	TRUE	RIF	90	HIGH	-5.04694
R-19F_RIF007	GENETIC INFORMATION PROCESSING	19F	TRUE	RIF	120	HIGH	-5.04694
R-19F_RIF007	HYPOTHETICAL/UNKNOWN	19F	TRUE	RIF	10	HIGH	-4.83996
R-19F_RIF007	HYPOTHETICAL/UNKNOWN	19F	TRUE	RIF	20	HIGH	-4.83996
R-19F_RIF007	HYPOTHETICAL/UNKNOWN	19F	TRUE	RIF	30	HIGH	-4.83996
R-19F_RIF007	HYPOTHETICAL/UNKNOWN	19F	TRUE	RIF	45	HIGH	-4.83996
R-19F_RIF007	HYPOTHETICAL/UNKNOWN	19F	TRUE	RIF	60	HIGH	-4.83996
R-19F_RIF007	HYPOTHETICAL/UNKNOWN	19F	TRUE	RIF	90	HIGH	-4.83996
R-19F_RIF007	HYPOTHETICAL/UNKNOWN	19F	TRUE	RIF	120	HIGH	-4.83996
R-19F_RIF007	CELLULAR PROCESSES	19F	TRUE	RIF	10	HIGH	-4.87389
R-19F_RIF007	CELLULAR PROCESSES	19F	TRUE	RIF	20	HIGH	-4.87389
R-19F_RIF007	CELLULAR PROCESSES	19F	TRUE	RIF	30	HIGH	-4.87389
R-19F_RIF007	CELLULAR PROCESSES	19F	TRUE	RIF	45	HIGH	-4.87389
R-19F_RIF007	CELLULAR PROCESSES	19F	TRUE	RIF	60	HIGH	-4.87389
R-19F_RIF007	CELLULAR PROCESSES	19F	TRUE	RIF	90	HIGH	-4.87389
R-19F_RIF007	CELLULAR PROCESSES	19F	TRUE	RIF	120	HIGH	-4.87389
R-19F_RIF007	METABOLISM	19F	TRUE	RIF	10	HIGH	-5.0993
R-19F_RIF007	METABOLISM	19F	TRUE	RIF	20	HIGH	-5.0993
R-19F_RIF007	METABOLISM	19F	TRUE	RIF	30	HIGH	-5.0993
R-19F_RIF007	METABOLISM	19F	TRUE	RIF	45	HIGH	-5.0993
R-19F_RIF007	METABOLISM	19F	TRUE	RIF	60	HIGH	-5.0993
R-19F_RIF007	METABOLISM	19F	TRUE	RIF	90	HIGH	-5.0993
R-19F_RIF007	METABOLISM	19F	TRUE	RIF	120	HIGH	-5.0993
R-19F_RIF007	ENVIRONMENTAL INFORMATION PROCESSING	19F	TRUE	RIF	10	HIGH	-4.86741
R-19F_RIF007	ENVIRONMENTAL INFORMATION PROCESSING	19F	TRUE	RIF	20	HIGH	-4.86741
R-19F_RIF007	ENVIRONMENTAL INFORMATION PROCESSING	19F	TRUE	RIF	30	HIGH	-4.86741
R-19F_RIF007	ENVIRONMENTAL INFORMATION PROCESSING	19F	TRUE	RIF	45	HIGH	-4.86741
R-19F_RIF007	ENVIRONMENTAL INFORMATION PROCESSING	19F	TRUE	RIF	60	HIGH	-4.86741
R-19F_RIF007	ENVIRONMENTAL INFORMATION PROCESSING	19F	TRUE	RIF	90	HIGH	-4.86741
R-19F_RIF007	ENVIRONMENTAL INFORMATION PROCESSING	19F	TRUE	RIF	120	HIGH	-4.86741
R-T4_RIF035	GENETIC INFORMATION PROCESSING	T4	TRUE	RIF	10	HIGH	-3.6274
R-T4_RIF035	GENETIC INFORMATION PROCESSING	T4	TRUE	RIF	20	HIGH	-3.6274
R-T4_RIF035	GENETIC INFORMATION PROCESSING	T4	TRUE	RIF	30	HIGH	-3.6274
R-T4_RIF035	GENETIC INFORMATION PROCESSING	T4	TRUE	RIF	45	HIGH	-3.6274
R-T4_RIF035	GENETIC INFORMATION PROCESSING	T4	TRUE	RIF	60	HIGH	-3.6274
R-T4_RIF035	GENETIC INFORMATION PROCESSING	T4	TRUE	RIF	90	HIGH	-3.6274
R-T4_RIF035	GENETIC INFORMATION PROCESSING	T4	TRUE	RIF	120	HIGH	-3.6274
R-T4_RIF035	HYPOTHETICAL/UNKNOWN	T4	TRUE	RIF	10	HIGH	-3.38137
R-T4_RIF035	HYPOTHETICAL/UNKNOWN	T4	TRUE	RIF	20	HIGH	-3.38137
R-T4_RIF035	HYPOTHETICAL/UNKNOWN	T4	TRUE	RIF	30	HIGH	-3.38137
R-T4_RIF035	HYPOTHETICAL/UNKNOWN	T4	TRUE	RIF	45	HIGH	-3.38137
R-T4_RIF035	HYPOTHETICAL/UNKNOWN	T4	TRUE	RIF	60	HIGH	-3.38137
R-T4_RIF035	HYPOTHETICAL/UNKNOWN	T4	TRUE	RIF	90	HIGH	-3.38137
R-T4_RIF035	HYPOTHETICAL/UNKNOWN	T4	TRUE	RIF	120	HIGH	-3.38137
R-T4_RIF035	CELLULAR PROCESSES	T4	TRUE	RIF	10	HIGH	-3.46345
R-T4_RIF035	CELLULAR PROCESSES	T4	TRUE	RIF	20	HIGH	-3.46345
R-T4_RIF035	CELLULAR PROCESSES	T4	TRUE	RIF	30	HIGH	-3.46345
R-T4_RIF035	CELLULAR PROCESSES	T4	TRUE	RIF	45	HIGH	-3.46345
R-T4_RIF035	CELLULAR PROCESSES	T4	TRUE	RIF	60	HIGH	-3.46345
R-T4_RIF035	CELLULAR PROCESSES	T4	TRUE	RIF	90	HIGH	-3.46345
R-T4_RIF035	CELLULAR PROCESSES	T4	TRUE	RIF	120	HIGH	-3.46345
R-T4_RIF035	METABOLISM	T4	TRUE	RIF	10	HIGH	-3.55758
R-T4_RIF035	METABOLISM	T4	TRUE	RIF	20	HIGH	-3.55758
R-T4_RIF035	METABOLISM	T4	TRUE	RIF	30	HIGH	-3.55758
R-T4_RIF035	METABOLISM	T4	TRUE	RIF	45	HIGH	-3.55758
R-T4_RIF035	METABOLISM	T4	TRUE	RIF	60	HIGH	-3.55758
R-T4_RIF035	METABOLISM	T4	TRUE	RIF	90	HIGH	-3.55758
R-T4_RIF035	METABOLISM	T4	TRUE	RIF	120	HIGH	-3.55758
R-T4_RIF035	ENVIRONMENTAL INFORMATION PROCESSING	T4	TRUE	RIF	10	HIGH	-3.54083
R-T4_RIF035	ENVIRONMENTAL INFORMATION PROCESSING	T4	TRUE	RIF	20	HIGH	-3.54083
R-T4_RIF035	ENVIRONMENTAL INFORMATION PROCESSING	T4	TRUE	RIF	30	HIGH	-3.54083
R-T4_RIF035	ENVIRONMENTAL INFORMATION PROCESSING	T4	TRUE	RIF	45	HIGH	-3.54083
R-T4_RIF035	ENVIRONMENTAL INFORMATION PROCESSING	T4	TRUE	RIF	60	HIGH	-3.54083
R-T4_RIF035	ENVIRONMENTAL INFORMATION PROCESSING	T4	TRUE	RIF	90	HIGH	-3.54083
R-T4_RIF035	ENVIRONMENTAL INFORMATION PROCESSING	T4	TRUE	RIF	120	HIGH	-3.54083
R-T4_RIF07	GENETIC INFORMATION PROCESSING	T4	TRUE	RIF	10	HIGH	-3.87131
R-T4_RIF07	GENETIC INFORMATION PROCESSING	T4	TRUE	RIF	20	HIGH	-3.87131
R-T4_RIF07	GENETIC INFORMATION PROCESSING	T4	TRUE	RIF	30	HIGH	-3.87131
R-T4_RIF07	GENETIC INFORMATION PROCESSING	T4	TRUE	RIF	45	HIGH	-3.87131
R-T4_RIF07	GENETIC INFORMATION PROCESSING	T4	TRUE	RIF	60	HIGH	-3.87131
R-T4_RIF07	GENETIC INFORMATION PROCESSING	T4	TRUE	RIF	90	HIGH	-3.87131
R-T4_RIF07	GENETIC INFORMATION PROCESSING	T4	TRUE	RIF	120	HIGH	-3.87131
R-T4_RIF07	HYPOTHETICAL/UNKNOWN	T4	TRUE	RIF	10	HIGH	-3.55685
R-T4_RIF07	HYPOTHETICAL/UNKNOWN	T4	TRUE	RIF	20	HIGH	-3.55685
R-T4_RIF07	HYPOTHETICAL/UNKNOWN	T4	TRUE	RIF	30	HIGH	-3.55685
R-T4_RIF07	HYPOTHETICAL/UNKNOWN	T4	TRUE	RIF	45	HIGH	-3.55685
R-T4_RIF07	HYPOTHETICAL/UNKNOWN	T4	TRUE	RIF	60	HIGH	-3.55685
R-T4_RIF07	HYPOTHETICAL/UNKNOWN	T4	TRUE	RIF	90	HIGH	-3.55685
R-T4_RIF07	HYPOTHETICAL/UNKNOWN	T4	TRUE	RIF	120	HIGH	-3.55685
R-T4_RIF07	CELLULAR PROCESSES	T4	TRUE	RIF	10	HIGH	-3.65829
R-T4_RIF07	CELLULAR PROCESSES	T4	TRUE	RIF	20	HIGH	-3.65829
R-T4_RIF07	CELLULAR PROCESSES	T4	TRUE	RIF	30	HIGH	-3.65829
R-T4_RIF07	CELLULAR PROCESSES	T4	TRUE	RIF	45	HIGH	-3.65829
R-T4_RIF07	CELLULAR PROCESSES	T4	TRUE	RIF	60	HIGH	-3.65829
R-T4_RIF07	CELLULAR PROCESSES	T4	TRUE	RIF	90	HIGH	-3.65829
R-T4_RIF07	CELLULAR PROCESSES	T4	TRUE	RIF	120	HIGH	-3.65829
R-T4_RIF07	METABOLISM	T4	TRUE	RIF	10	HIGH	-3.67373
R-T4_RIF07	METABOLISM	T4	TRUE	RIF	20	HIGH	-3.67373
R-T4_RIF07	METABOLISM	T4	TRUE	RIF	30	HIGH	-3.67373
R-T4_RIF07	METABOLISM	T4	TRUE	RIF	45	HIGH	-3.67373
R-T4_RIF07	METABOLISM	T4	TRUE	RIF	60	HIGH	-3.67373
R-T4_RIF07	METABOLISM	T4	TRUE	RIF	90	HIGH	-3.67373
R-T4_RIF07	METABOLISM	T4	TRUE	RIF	120	HIGH	-3.67373
R-T4_RIF07	ENVIRONMENTAL INFORMATION PROCESSING	T4	TRUE	RIF	10	HIGH	-3.68238
R-T4_RIF07	ENVIRONMENTAL INFORMATION PROCESSING	T4	TRUE	RIF	20	HIGH	-3.68238
R-T4_RIF07	ENVIRONMENTAL INFORMATION PROCESSING	T4	TRUE	RIF	30	HIGH	-3.68238
R-T4_RIF07	ENVIRONMENTAL INFORMATION PROCESSING	T4	TRUE	RIF	45	HIGH	-3.68238
R-T4_RIF07	ENVIRONMENTAL INFORMATION PROCESSING	T4	TRUE	RIF	60	HIGH	-3.68238
R-T4_RIF07	ENVIRONMENTAL INFORMATION PROCESSING	T4	TRUE	RIF	90	HIGH	-3.68238
R-T4_RIF07	ENVIRONMENTAL INFORMATION PROCESSING	T4	TRUE	RIF	120	HIGH	-3.68238
T4_AMX	HYPOTHETICAL/UNKNOWN	T4	FALSE	AMX	30	LOW	-1.75123
T4_AMX	HYPOTHETICAL/UNKNOWN	T4	FALSE	AMX	120	LOW	-1.75123
T4_AMX	GENETIC INFORMATION PROCESSING	T4	FALSE	AMX	30	LOW	-1.48971
T4_AMX	GENETIC INFORMATION PROCESSING	T4	FALSE	AMX	120	LOW	-1.48971
T4_AMX	CELLULAR PROCESSES	T4	FALSE	AMX	30	LOW	-1.11813
T4_AMX	CELLULAR PROCESSES	T4	FALSE	AMX	120	LOW	-1.11813
T4_AMX	METABOLISM	T4	FALSE	AMX	30	LOW	-1.28114
T4_AMX	METABOLISM	T4	FALSE	AMX	120	LOW	-1.28114
T4_AMX	ENVIRONMENTAL INFORMATION PROCESSING	T4	FALSE	AMX	30	LOW	-1.12287
T4_AMX	ENVIRONMENTAL INFORMATION PROCESSING	T4	FALSE	AMX	120	LOW	-1.12287
T4_CEF	GENETIC INFORMATION PROCESSING	T4	FALSE	CEF	30	LOW	-1.77732
T4_CEF	GENETIC INFORMATION PROCESSING	T4	FALSE	CEF	120	LOW	-1.77732
T4_CEF	HYPOTHETICAL/UNKNOWN	T4	FALSE	CEF	30	LOW	-1.88204
T4_CEF	HYPOTHETICAL/UNKNOWN	T4	FALSE	CEF	120	LOW	-1.88204
T4_CEF	CELLULAR PROCESSES	T4	FALSE	CEF	30	LOW	-1.23646
T4_CEF	CELLULAR PROCESSES	T4	FALSE	CEF	120	LOW	-1.23646
T4_CEF	METABOLISM	T4	FALSE	CEF	30	LOW	-1.62715
T4_CEF	METABOLISM	T4	FALSE	CEF	120	LOW	-1.62715
T4_CEF	ENVIRONMENTAL INFORMATION PROCESSING	T4	FALSE	CEF	30	LOW	-1.35666
T4_CEF	ENVIRONMENTAL INFORMATION PROCESSING	T4	FALSE	CEF	120	LOW	-1.35666
T4_CFT	GENETIC INFORMATION PROCESSING	T4	FALSE	CFT	30	LOW	-3.05198
T4_CFT	GENETIC INFORMATION PROCESSING	T4	FALSE	CFT	120	LOW	-3.05198
T4_CFT	HYPOTHETICAL/UNKNOWN	T4	FALSE	CFT	30	LOW	-2.66906
T4_CFT	HYPOTHETICAL/UNKNOWN	T4	FALSE	CFT	120	LOW	-2.66906
T4_CFT	CELLULAR PROCESSES	T4	FALSE	CFT	30	LOW	-2.79119
T4_CFT	CELLULAR PROCESSES	T4	FALSE	CFT	120	LOW	-2.79119
T4_CFT	METABOLISM	T4	FALSE	CFT	30	LOW	-2.68086
T4_CFT	METABOLISM	T4	FALSE	CFT	120	LOW	-2.68086
T4_CFT	ENVIRONMENTAL INFORMATION PROCESSING	T4	FALSE	CFT	30	LOW	-2.32402
T4_CFT	ENVIRONMENTAL INFORMATION PROCESSING	T4	FALSE	CFT	120	LOW	-2.32402
T4_CIP	GENETIC INFORMATION PROCESSING	T4	FALSE	CIP	30	LOW	-2.22183
T4_CIP	GENETIC INFORMATION PROCESSING	T4	FALSE	CIP	120	LOW	-2.22183
T4_CIP	HYPOTHETICAL/UNKNOWN	T4	FALSE	CIP	30	LOW	-2.20718
T4_CIP	HYPOTHETICAL/UNKNOWN	T4	FALSE	CIP	120	LOW	-2.20718
T4_CIP	CELLULAR PROCESSES	T4	FALSE	CIP	30	LOW	-1.28229
T4_CIP	CELLULAR PROCESSES	T4	FALSE	CIP	120	LOW	-1.28229
T4_CIP	METABOLISM	T4	FALSE	CIP	30	LOW	-1.9152
T4_CIP	METABOLISM	T4	FALSE	CIP	120	LOW	-1.9152
T4_CIP	ENVIRONMENTAL INFORMATION PROCESSING	T4	FALSE	CIP	30	LOW	-1.76562
T4_CIP	ENVIRONMENTAL INFORMATION PROCESSING	T4	FALSE	CIP	120	LOW	-1.76562
T4_COT	GENETIC INFORMATION PROCESSING	T4	FALSE	COT	30	LOW	-1.77753
T4_COT	GENETIC INFORMATION PROCESSING	T4	FALSE	COT	120	LOW	-1.77753
T4_COT	HYPOTHETICAL/UNKNOWN	T4	FALSE	COT	30	LOW	-1.89949
T4_COT	HYPOTHETICAL/UNKNOWN	T4	FALSE	COT	120	LOW	-1.89949
T4_COT	CELLULAR PROCESSES	T4	FALSE	COT	30	LOW	-1.19244
T4_COT	CELLULAR PROCESSES	T4	FALSE	COT	120	LOW	-1.19244
T4_COT	METABOLISM	T4	FALSE	COT	30	LOW	-1.7065
T4_COT	METABOLISM	T4	FALSE	COT	120	LOW	-1.7065
T4_COT	ENVIRONMENTAL INFORMATION PROCESSING	T4	FALSE	COT	30	LOW	-1.26356
T4_COT	ENVIRONMENTAL INFORMATION PROCESSING	T4	FALSE	COT	120	LOW	-1.26356
T4_DAP	GENETIC INFORMATION PROCESSING	T4	FALSE	DAP	30	LOW	-2.85321
T4_DAP	GENETIC INFORMATION PROCESSING	T4	FALSE	DAP	120	LOW	-2.85321
T4_DAP	HYPOTHETICAL/UNKNOWN	T4	FALSE	DAP	30	LOW	-2.55107
T4_DAP	HYPOTHETICAL/UNKNOWN	T4	FALSE	DAP	120	LOW	-2.55107
T4_DAP	CELLULAR PROCESSES	T4	FALSE	DAP	30	LOW	-2.46666
T4_DAP	CELLULAR PROCESSES	T4	FALSE	DAP	120	LOW	-2.46666
T4_DAP	METABOLISM	T4	FALSE	DAP	30	LOW	-2.22719
T4_DAP	METABOLISM	T4	FALSE	DAP	120	LOW	-2.22719
T4_DAP	ENVIRONMENTAL INFORMATION PROCESSING	T4	FALSE	DAP	30	LOW	-2.0106
T4_DAP	ENVIRONMENTAL INFORMATION PROCESSING	T4	FALSE	DAP	120	LOW	-2.0106
T4_GLY	GENETIC INFORMATION PROCESSING	T4	FALSE	GLY	30	HIGH	-4.1785
T4_GLY	GENETIC INFORMATION PROCESSING	T4	FALSE	GLY	90	HIGH	-4.1785
T4_GLY	HYPOTHETICAL/UNKNOWN	T4	FALSE	GLY	30	HIGH	-4.02391
T4_GLY	HYPOTHETICAL/UNKNOWN	T4	FALSE	GLY	90	HIGH	-4.02391
T4_GLY	CELLULAR PROCESSES	T4	FALSE	GLY	30	HIGH	-3.4875
T4_GLY	CELLULAR PROCESSES	T4	FALSE	GLY	90	HIGH	-3.4875
T4_GLY	METABOLISM	T4	FALSE	GLY	30	HIGH	-4.25221
T4_GLY	METABOLISM	T4	FALSE	GLY	90	HIGH	-4.25221
T4_GLY	ENVIRONMENTAL INFORMATION PROCESSING	T4	FALSE	GLY	30	HIGH	-3.91533
T4_GLY	ENVIRONMENTAL INFORMATION PROCESSING	T4	FALSE	GLY	90	HIGH	-3.91533
T4_IMI	GENETIC INFORMATION PROCESSING	T4	FALSE	IMI	30	LOW	-3.0648
T4_IMI	GENETIC INFORMATION PROCESSING	T4	FALSE	IMI	120	LOW	-3.0648
T4_IMI	HYPOTHETICAL/UNKNOWN	T4	FALSE	IMI	30	LOW	-3.23595
T4_IMI	HYPOTHETICAL/UNKNOWN	T4	FALSE	IMI	120	LOW	-3.23595
T4_IMI	CELLULAR PROCESSES	T4	FALSE	IMI	30	LOW	-3.27674
T4_IMI	CELLULAR PROCESSES	T4	FALSE	IMI	120	LOW	-3.27674
T4_IMI	METABOLISM	T4	FALSE	IMI	30	LOW	-3.46675
T4_IMI	METABOLISM	T4	FALSE	IMI	120	LOW	-3.46675
T4_IMI	ENVIRONMENTAL INFORMATION PROCESSING	T4	FALSE	IMI	30	LOW	-3.30043
T4_IMI	ENVIRONMENTAL INFORMATION PROCESSING	T4	FALSE	IMI	120	LOW	-3.30043
T4_KAN	GENETIC INFORMATION PROCESSING	T4	FALSE	KAN	10	LOW	-2.73667
T4_KAN	GENETIC INFORMATION PROCESSING	T4	FALSE	KAN	20	LOW	-2.73667
T4_KAN	GENETIC INFORMATION PROCESSING	T4	FALSE	KAN	30	LOW	-2.73667
T4_KAN	GENETIC INFORMATION PROCESSING	T4	FALSE	KAN	45	LOW	-2.73667
T4_KAN	GENETIC INFORMATION PROCESSING	T4	FALSE	KAN	60	LOW	-2.73667
T4_KAN	GENETIC INFORMATION PROCESSING	T4	FALSE	KAN	90	LOW	-2.73667
T4_KAN	GENETIC INFORMATION PROCESSING	T4	FALSE	KAN	120	LOW	-2.73667
T4_KAN	GENETIC INFORMATION PROCESSING	T4	FALSE	KAN	150	LOW	-2.73667
T4_KAN	GENETIC INFORMATION PROCESSING	T4	FALSE	KAN	180	LOW	-2.73667
T4_KAN	GENETIC INFORMATION PROCESSING	T4	FALSE	KAN	210	LOW	-2.73667
T4_KAN	GENETIC INFORMATION PROCESSING	T4	FALSE	KAN	240	LOW	-2.73667
T4_KAN	HYPOTHETICAL/UNKNOWN	T4	FALSE	KAN	10	LOW	-2.31001
T4_KAN	HYPOTHETICAL/UNKNOWN	T4	FALSE	KAN	20	LOW	-2.31001
T4_KAN	HYPOTHETICAL/UNKNOWN	T4	FALSE	KAN	30	LOW	-2.31001
T4_KAN	HYPOTHETICAL/UNKNOWN	T4	FALSE	KAN	45	LOW	-2.31001
T4_KAN	HYPOTHETICAL/UNKNOWN	T4	FALSE	KAN	60	LOW	-2.31001
T4_KAN	HYPOTHETICAL/UNKNOWN	T4	FALSE	KAN	90	LOW	-2.31001
T4_KAN	HYPOTHETICAL/UNKNOWN	T4	FALSE	KAN	120	LOW	-2.31001
T4_KAN	HYPOTHETICAL/UNKNOWN	T4	FALSE	KAN	150	LOW	-2.31001
T4_KAN	HYPOTHETICAL/UNKNOWN	T4	FALSE	KAN	180	LOW	-2.31001
T4_KAN	HYPOTHETICAL/UNKNOWN	T4	FALSE	KAN	210	LOW	-2.31001
T4_KAN	HYPOTHETICAL/UNKNOWN	T4	FALSE	KAN	240	LOW	-2.31001
T4_KAN	CELLULAR PROCESSES	T4	FALSE	KAN	10	LOW	-1.93556
T4_KAN	CELLULAR PROCESSES	T4	FALSE	KAN	20	LOW	-1.93556
T4_KAN	CELLULAR PROCESSES	T4	FALSE	KAN	30	LOW	-1.93556
T4_KAN	CELLULAR PROCESSES	T4	FALSE	KAN	45	LOW	-1.93556
T4_KAN	CELLULAR PROCESSES	T4	FALSE	KAN	60	LOW	-1.93556
T4_KAN	CELLULAR PROCESSES	T4	FALSE	KAN	90	LOW	-1.93556
T4_KAN	CELLULAR PROCESSES	T4	FALSE	KAN	120	LOW	-1.93556
T4_KAN	CELLULAR PROCESSES	T4	FALSE	KAN	150	LOW	-1.93556
T4_KAN	CELLULAR PROCESSES	T4	FALSE	KAN	180	LOW	-1.93556
T4_KAN	CELLULAR PROCESSES	T4	FALSE	KAN	210	LOW	-1.93556
T4_KAN	CELLULAR PROCESSES	T4	FALSE	KAN	240	LOW	-1.93556
T4_KAN	METABOLISM	T4	FALSE	KAN	10	LOW	-2.44708
T4_KAN	METABOLISM	T4	FALSE	KAN	20	LOW	-2.44708
T4_KAN	METABOLISM	T4	FALSE	KAN	30	LOW	-2.44708
T4_KAN	METABOLISM	T4	FALSE	KAN	45	LOW	-2.44708
T4_KAN	METABOLISM	T4	FALSE	KAN	60	LOW	-2.44708
T4_KAN	METABOLISM	T4	FALSE	KAN	90	LOW	-2.44708
T4_KAN	METABOLISM	T4	FALSE	KAN	120	LOW	-2.44708
T4_KAN	METABOLISM	T4	FALSE	KAN	150	LOW	-2.44708
T4_KAN	METABOLISM	T4	FALSE	KAN	180	LOW	-2.44708
T4_KAN	METABOLISM	T4	FALSE	KAN	210	LOW	-2.44708
T4_KAN	METABOLISM	T4	FALSE	KAN	240	LOW	-2.44708
T4_KAN	ENVIRONMENTAL INFORMATION PROCESSING	T4	FALSE	KAN	10	LOW	-2.03354
T4_KAN	ENVIRONMENTAL INFORMATION PROCESSING	T4	FALSE	KAN	20	LOW	-2.03354
T4_KAN	ENVIRONMENTAL INFORMATION PROCESSING	T4	FALSE	KAN	30	LOW	-2.03354
T4_KAN	ENVIRONMENTAL INFORMATION PROCESSING	T4	FALSE	KAN	45	LOW	-2.03354
T4_KAN	ENVIRONMENTAL INFORMATION PROCESSING	T4	FALSE	KAN	60	LOW	-2.03354
T4_KAN	ENVIRONMENTAL INFORMATION PROCESSING	T4	FALSE	KAN	90	LOW	-2.03354
T4_KAN	ENVIRONMENTAL INFORMATION PROCESSING	T4	FALSE	KAN	120	LOW	-2.03354
T4_KAN	ENVIRONMENTAL INFORMATION PROCESSING	T4	FALSE	KAN	150	LOW	-2.03354
T4_KAN	ENVIRONMENTAL INFORMATION PROCESSING	T4	FALSE	KAN	180	LOW	-2.03354
T4_KAN	ENVIRONMENTAL INFORMATION PROCESSING	T4	FALSE	KAN	210	LOW	-2.03354
T4_KAN	ENVIRONMENTAL INFORMATION PROCESSING	T4	FALSE	KAN	240	LOW	-2.03354
T4_LIN	GENETIC INFORMATION PROCESSING	T4	FALSE	LIN	30	LOW	-2.34221
T4_LIN	GENETIC INFORMATION PROCESSING	T4	FALSE	LIN	120	LOW	-2.34221
T4_LIN	HYPOTHETICAL/UNKNOWN	T4	FALSE	LIN	30	LOW	-2.12468
T4_LIN	HYPOTHETICAL/UNKNOWN	T4	FALSE	LIN	120	LOW	-2.12468
T4_LIN	CELLULAR PROCESSES	T4	FALSE	LIN	30	LOW	-1.67781
T4_LIN	CELLULAR PROCESSES	T4	FALSE	LIN	120	LOW	-1.67781
T4_LIN	METABOLISM	T4	FALSE	LIN	30	LOW	-2.0157
T4_LIN	METABOLISM	T4	FALSE	LIN	120	LOW	-2.0157
T4_LIN	ENVIRONMENTAL INFORMATION PROCESSING	T4	FALSE	LIN	30	LOW	-1.74655
T4_LIN	ENVIRONMENTAL INFORMATION PROCESSING	T4	FALSE	LIN	120	LOW	-1.74655
T4_LVX	GENETIC INFORMATION PROCESSING	T4	FALSE	LVX	10	LOW	-2.24035
T4_LVX	GENETIC INFORMATION PROCESSING	T4	FALSE	LVX	20	LOW	-2.24035
T4_LVX	GENETIC INFORMATION PROCESSING	T4	FALSE	LVX	30	LOW	-2.24035
T4_LVX	GENETIC INFORMATION PROCESSING	T4	FALSE	LVX	45	LOW	-2.24035
T4_LVX	GENETIC INFORMATION PROCESSING	T4	FALSE	LVX	60	LOW	-2.24035
T4_LVX	GENETIC INFORMATION PROCESSING	T4	FALSE	LVX	90	LOW	-2.24035
T4_LVX	GENETIC INFORMATION PROCESSING	T4	FALSE	LVX	120	LOW	-2.24035
T4_LVX	GENETIC INFORMATION PROCESSING	T4	FALSE	LVX	180	LOW	-2.24035
T4_LVX	HYPOTHETICAL/UNKNOWN	T4	FALSE	LVX	10	LOW	-2.10861
T4_LVX	HYPOTHETICAL/UNKNOWN	T4	FALSE	LVX	20	LOW	-2.10861
T4_LVX	HYPOTHETICAL/UNKNOWN	T4	FALSE	LVX	30	LOW	-2.10861
T4_LVX	HYPOTHETICAL/UNKNOWN	T4	FALSE	LVX	45	LOW	-2.10861
T4_LVX	HYPOTHETICAL/UNKNOWN	T4	FALSE	LVX	60	LOW	-2.10861
T4_LVX	HYPOTHETICAL/UNKNOWN	T4	FALSE	LVX	90	LOW	-2.10861
T4_LVX	HYPOTHETICAL/UNKNOWN	T4	FALSE	LVX	120	LOW	-2.10861
T4_LVX	HYPOTHETICAL/UNKNOWN	T4	FALSE	LVX	180	LOW	-2.10861
T4_LVX	CELLULAR PROCESSES	T4	FALSE	LVX	10	LOW	-1.68299
T4_LVX	CELLULAR PROCESSES	T4	FALSE	LVX	20	LOW	-1.68299
T4_LVX	CELLULAR PROCESSES	T4	FALSE	LVX	30	LOW	-1.68299
T4_LVX	CELLULAR PROCESSES	T4	FALSE	LVX	45	LOW	-1.68299
T4_LVX	CELLULAR PROCESSES	T4	FALSE	LVX	60	LOW	-1.68299
T4_LVX	CELLULAR PROCESSES	T4	FALSE	LVX	90	LOW	-1.68299
T4_LVX	CELLULAR PROCESSES	T4	FALSE	LVX	120	LOW	-1.68299
T4_LVX	CELLULAR PROCESSES	T4	FALSE	LVX	180	LOW	-1.68299
T4_LVX	METABOLISM	T4	FALSE	LVX	10	LOW	-2.09405
T4_LVX	METABOLISM	T4	FALSE	LVX	20	LOW	-2.09405
T4_LVX	METABOLISM	T4	FALSE	LVX	30	LOW	-2.09405
T4_LVX	METABOLISM	T4	FALSE	LVX	45	LOW	-2.09405
T4_LVX	METABOLISM	T4	FALSE	LVX	60	LOW	-2.09405
T4_LVX	METABOLISM	T4	FALSE	LVX	90	LOW	-2.09405
T4_LVX	METABOLISM	T4	FALSE	LVX	120	LOW	-2.09405
T4_LVX	METABOLISM	T4	FALSE	LVX	180	LOW	-2.09405
T4_LVX	ENVIRONMENTAL INFORMATION PROCESSING	T4	FALSE	LVX	10	LOW	-1.91342
T4_LVX	ENVIRONMENTAL INFORMATION PROCESSING	T4	FALSE	LVX	20	LOW	-1.91342
T4_LVX	ENVIRONMENTAL INFORMATION PROCESSING	T4	FALSE	LVX	30	LOW	-1.91342
T4_LVX	ENVIRONMENTAL INFORMATION PROCESSING	T4	FALSE	LVX	45	LOW	-1.91342
T4_LVX	ENVIRONMENTAL INFORMATION PROCESSING	T4	FALSE	LVX	60	LOW	-1.91342
T4_LVX	ENVIRONMENTAL INFORMATION PROCESSING	T4	FALSE	LVX	90	LOW	-1.91342
T4_LVX	ENVIRONMENTAL INFORMATION PROCESSING	T4	FALSE	LVX	120	LOW	-1.91342
T4_LVX	ENVIRONMENTAL INFORMATION PROCESSING	T4	FALSE	LVX	180	LOW	-1.91342
T4_MOX	GENETIC INFORMATION PROCESSING	T4	FALSE	MOX	30	LOW	-2.65299
T4_MOX	GENETIC INFORMATION PROCESSING	T4	FALSE	MOX	120	LOW	-2.65299
T4_MOX	HYPOTHETICAL/UNKNOWN	T4	FALSE	MOX	30	LOW	-2.74057
T4_MOX	HYPOTHETICAL/UNKNOWN	T4	FALSE	MOX	120	LOW	-2.74057
T4_MOX	CELLULAR PROCESSES	T4	FALSE	MOX	30	LOW	-1.82057
T4_MOX	CELLULAR PROCESSES	T4	FALSE	MOX	120	LOW	-1.82057
T4_MOX	METABOLISM	T4	FALSE	MOX	30	LOW	-2.57587
T4_MOX	METABOLISM	T4	FALSE	MOX	120	LOW	-2.57587
T4_MOX	ENVIRONMENTAL INFORMATION PROCESSING	T4	FALSE	MOX	30	LOW	-2.52808
T4_MOX	ENVIRONMENTAL INFORMATION PROCESSING	T4	FALSE	MOX	120	LOW	-2.52808
T4_PEN	GENETIC INFORMATION PROCESSING	T4	FALSE	PEN	10	LOW	-2.85314
T4_PEN	GENETIC INFORMATION PROCESSING	T4	FALSE	PEN	20	LOW	-2.85314
T4_PEN	GENETIC INFORMATION PROCESSING	T4	FALSE	PEN	30	LOW	-2.85314
T4_PEN	GENETIC INFORMATION PROCESSING	T4	FALSE	PEN	45	LOW	-2.85314
T4_PEN	GENETIC INFORMATION PROCESSING	T4	FALSE	PEN	60	LOW	-2.85314
T4_PEN	GENETIC INFORMATION PROCESSING	T4	FALSE	PEN	90	LOW	-2.85314
T4_PEN	GENETIC INFORMATION PROCESSING	T4	FALSE	PEN	120	LOW	-2.85314
T4_PEN	HYPOTHETICAL/UNKNOWN	T4	FALSE	PEN	10	LOW	-2.67679
T4_PEN	HYPOTHETICAL/UNKNOWN	T4	FALSE	PEN	20	LOW	-2.67679
T4_PEN	HYPOTHETICAL/UNKNOWN	T4	FALSE	PEN	30	LOW	-2.67679
T4_PEN	HYPOTHETICAL/UNKNOWN	T4	FALSE	PEN	45	LOW	-2.67679
T4_PEN	HYPOTHETICAL/UNKNOWN	T4	FALSE	PEN	60	LOW	-2.67679
T4_PEN	HYPOTHETICAL/UNKNOWN	T4	FALSE	PEN	90	LOW	-2.67679
T4_PEN	HYPOTHETICAL/UNKNOWN	T4	FALSE	PEN	120	LOW	-2.67679
T4_PEN	CELLULAR PROCESSES	T4	FALSE	PEN	10	LOW	-2.78186
T4_PEN	CELLULAR PROCESSES	T4	FALSE	PEN	20	LOW	-2.78186
T4_PEN	CELLULAR PROCESSES	T4	FALSE	PEN	30	LOW	-2.78186
T4_PEN	CELLULAR PROCESSES	T4	FALSE	PEN	45	LOW	-2.78186
T4_PEN	CELLULAR PROCESSES	T4	FALSE	PEN	60	LOW	-2.78186
T4_PEN	CELLULAR PROCESSES	T4	FALSE	PEN	90	LOW	-2.78186
T4_PEN	CELLULAR PROCESSES	T4	FALSE	PEN	120	LOW	-2.78186
T4_PEN	METABOLISM	T4	FALSE	PEN	10	LOW	-2.56242
T4_PEN	METABOLISM	T4	FALSE	PEN	20	LOW	-2.56242
T4_PEN	METABOLISM	T4	FALSE	PEN	30	LOW	-2.56242
T4_PEN	METABOLISM	T4	FALSE	PEN	45	LOW	-2.56242
T4_PEN	METABOLISM	T4	FALSE	PEN	60	LOW	-2.56242
T4_PEN	METABOLISM	T4	FALSE	PEN	90	LOW	-2.56242
T4_PEN	METABOLISM	T4	FALSE	PEN	120	LOW	-2.56242
T4_PEN	ENVIRONMENTAL INFORMATION PROCESSING	T4	FALSE	PEN	10	LOW	-2.28651
T4_PEN	ENVIRONMENTAL INFORMATION PROCESSING	T4	FALSE	PEN	20	LOW	-2.28651
T4_PEN	ENVIRONMENTAL INFORMATION PROCESSING	T4	FALSE	PEN	30	LOW	-2.28651
T4_PEN	ENVIRONMENTAL INFORMATION PROCESSING	T4	FALSE	PEN	45	LOW	-2.28651
T4_PEN	ENVIRONMENTAL INFORMATION PROCESSING	T4	FALSE	PEN	60	LOW	-2.28651
T4_PEN	ENVIRONMENTAL INFORMATION PROCESSING	T4	FALSE	PEN	90	LOW	-2.28651
T4_PEN	ENVIRONMENTAL INFORMATION PROCESSING	T4	FALSE	PEN	120	LOW	-2.28651
T4_RIF	GENETIC INFORMATION PROCESSING	T4	FALSE	RIF	10	LOW	-2.10295
T4_RIF	GENETIC INFORMATION PROCESSING	T4	FALSE	RIF	20	LOW	-2.10295
T4_RIF	GENETIC INFORMATION PROCESSING	T4	FALSE	RIF	30	LOW	-2.10295
T4_RIF	GENETIC INFORMATION PROCESSING	T4	FALSE	RIF	45	LOW	-2.10295
T4_RIF	GENETIC INFORMATION PROCESSING	T4	FALSE	RIF	60	LOW	-2.10295
T4_RIF	GENETIC INFORMATION PROCESSING	T4	FALSE	RIF	90	LOW	-2.10295
T4_RIF	GENETIC INFORMATION PROCESSING	T4	FALSE	RIF	120	LOW	-2.10295
T4_RIF	HYPOTHETICAL/UNKNOWN	T4	FALSE	RIF	10	LOW	-2.0895
T4_RIF	HYPOTHETICAL/UNKNOWN	T4	FALSE	RIF	20	LOW	-2.0895
T4_RIF	HYPOTHETICAL/UNKNOWN	T4	FALSE	RIF	30	LOW	-2.0895
T4_RIF	HYPOTHETICAL/UNKNOWN	T4	FALSE	RIF	45	LOW	-2.0895
T4_RIF	HYPOTHETICAL/UNKNOWN	T4	FALSE	RIF	60	LOW	-2.0895
T4_RIF	HYPOTHETICAL/UNKNOWN	T4	FALSE	RIF	90	LOW	-2.0895
T4_RIF	HYPOTHETICAL/UNKNOWN	T4	FALSE	RIF	120	LOW	-2.0895
T4_RIF	CELLULAR PROCESSES	T4	FALSE	RIF	10	LOW	-1.93145
T4_RIF	CELLULAR PROCESSES	T4	FALSE	RIF	20	LOW	-1.93145
T4_RIF	CELLULAR PROCESSES	T4	FALSE	RIF	30	LOW	-1.93145
T4_RIF	CELLULAR PROCESSES	T4	FALSE	RIF	45	LOW	-1.93145
T4_RIF	CELLULAR PROCESSES	T4	FALSE	RIF	60	LOW	-1.93145
T4_RIF	CELLULAR PROCESSES	T4	FALSE	RIF	90	LOW	-1.93145
T4_RIF	CELLULAR PROCESSES	T4	FALSE	RIF	120	LOW	-1.93145
T4_RIF	METABOLISM	T4	FALSE	RIF	10	LOW	-2.04089
T4_RIF	METABOLISM	T4	FALSE	RIF	20	LOW	-2.04089
T4_RIF	METABOLISM	T4	FALSE	RIF	30	LOW	-2.04089
T4_RIF	METABOLISM	T4	FALSE	RIF	45	LOW	-2.04089
T4_RIF	METABOLISM	T4	FALSE	RIF	60	LOW	-2.04089
T4_RIF	METABOLISM	T4	FALSE	RIF	90	LOW	-2.04089
T4_RIF	METABOLISM	T4	FALSE	RIF	120	LOW	-2.04089
T4_RIF	ENVIRONMENTAL INFORMATION PROCESSING	T4	FALSE	RIF	10	LOW	-1.81514
T4_RIF	ENVIRONMENTAL INFORMATION PROCESSING	T4	FALSE	RIF	20	LOW	-1.81514
T4_RIF	ENVIRONMENTAL INFORMATION PROCESSING	T4	FALSE	RIF	30	LOW	-1.81514
T4_RIF	ENVIRONMENTAL INFORMATION PROCESSING	T4	FALSE	RIF	45	LOW	-1.81514
T4_RIF	ENVIRONMENTAL INFORMATION PROCESSING	T4	FALSE	RIF	60	LOW	-1.81514
T4_RIF	ENVIRONMENTAL INFORMATION PROCESSING	T4	FALSE	RIF	90	LOW	-1.81514
T4_RIF	ENVIRONMENTAL INFORMATION PROCESSING	T4	FALSE	RIF	120	LOW	-1.81514
T4_TET	GENETIC INFORMATION PROCESSING	T4	FALSE	TET	30	LOW	-1.82259
T4_TET	GENETIC INFORMATION PROCESSING	T4	FALSE	TET	120	LOW	-1.82259
T4_TET	HYPOTHETICAL/UNKNOWN	T4	FALSE	TET	30	LOW	-1.49421
T4_TET	HYPOTHETICAL/UNKNOWN	T4	FALSE	TET	120	LOW	-1.49421
T4_TET	CELLULAR PROCESSES	T4	FALSE	TET	30	LOW	-1.54043
T4_TET	CELLULAR PROCESSES	T4	FALSE	TET	120	LOW	-1.54043
T4_TET	METABOLISM	T4	FALSE	TET	30	LOW	-1.44825
T4_TET	METABOLISM	T4	FALSE	TET	120	LOW	-1.44825
T4_TET	ENVIRONMENTAL INFORMATION PROCESSING	T4	FALSE	TET	30	LOW	-1.32795
T4_TET	ENVIRONMENTAL INFORMATION PROCESSING	T4	FALSE	TET	120	LOW	-1.32795
T4_TOB	HYPOTHETICAL/UNKNOWN	T4	FALSE	TOB	30	LOW	-1.71481
T4_TOB	HYPOTHETICAL/UNKNOWN	T4	FALSE	TOB	120	LOW	-1.71481
T4_TOB	GENETIC INFORMATION PROCESSING	T4	FALSE	TOB	30	LOW	-1.77165
T4_TOB	GENETIC INFORMATION PROCESSING	T4	FALSE	TOB	120	LOW	-1.77165
T4_TOB	CELLULAR PROCESSES	T4	FALSE	TOB	30	LOW	-1.23655
T4_TOB	CELLULAR PROCESSES	T4	FALSE	TOB	120	LOW	-1.23655
T4_TOB	METABOLISM	T4	FALSE	TOB	30	LOW	-1.6258
T4_TOB	METABOLISM	T4	FALSE	TOB	120	LOW	-1.6258
T4_TOB	ENVIRONMENTAL INFORMATION PROCESSING	T4	FALSE	TOB	30	LOW	-1.42994
T4_TOB	ENVIRONMENTAL INFORMATION PROCESSING	T4	FALSE	TOB	120	LOW	-1.42994
T4_URA	GENETIC INFORMATION PROCESSING	T4	FALSE	URA	30	HIGH	-5.36486
T4_URA	GENETIC INFORMATION PROCESSING	T4	FALSE	URA	90	HIGH	-5.36486
T4_URA	HYPOTHETICAL/UNKNOWN	T4	FALSE	URA	30	HIGH	-4.75008
T4_URA	HYPOTHETICAL/UNKNOWN	T4	FALSE	URA	90	HIGH	-4.75008
T4_URA	CELLULAR PROCESSES	T4	FALSE	URA	30	HIGH	-4.94915
T4_URA	CELLULAR PROCESSES	T4	FALSE	URA	90	HIGH	-4.94915
T4_URA	METABOLISM	T4	FALSE	URA	30	HIGH	-4.91809
T4_URA	METABOLISM	T4	FALSE	URA	90	HIGH	-4.91809
T4_URA	ENVIRONMENTAL INFORMATION PROCESSING	T4	FALSE	URA	30	HIGH	-4.93711
T4_URA	ENVIRONMENTAL INFORMATION PROCESSING	T4	FALSE	URA	90	HIGH	-4.93711
T4_VAL	GENETIC INFORMATION PROCESSING	T4	FALSE	VAL	30	HIGH	-3.86689
T4_VAL	GENETIC INFORMATION PROCESSING	T4	FALSE	VAL	90	HIGH	-3.86689
T4_VAL	HYPOTHETICAL/UNKNOWN	T4	FALSE	VAL	30	HIGH	-3.4033
T4_VAL	HYPOTHETICAL/UNKNOWN	T4	FALSE	VAL	90	HIGH	-3.4033
T4_VAL	CELLULAR PROCESSES	T4	FALSE	VAL	30	HIGH	-3.54094
T4_VAL	CELLULAR PROCESSES	T4	FALSE	VAL	90	HIGH	-3.54094
T4_VAL	METABOLISM	T4	FALSE	VAL	30	HIGH	-3.88823
T4_VAL	METABOLISM	T4	FALSE	VAL	90	HIGH	-3.88823
T4_VAL	ENVIRONMENTAL INFORMATION PROCESSING	T4	FALSE	VAL	30	HIGH	-3.26545
T4_VAL	ENVIRONMENTAL INFORMATION PROCESSING	T4	FALSE	VAL	90	HIGH	-3.26545
T4_VNC	GENETIC INFORMATION PROCESSING	T4	FALSE	VNC	10	LOW	-2.41348
T4_VNC	GENETIC INFORMATION PROCESSING	T4	FALSE	VNC	20	LOW	-2.41348
T4_VNC	GENETIC INFORMATION PROCESSING	T4	FALSE	VNC	30	LOW	-2.41348
T4_VNC	GENETIC INFORMATION PROCESSING	T4	FALSE	VNC	45	LOW	-2.41348
T4_VNC	GENETIC INFORMATION PROCESSING	T4	FALSE	VNC	60	LOW	-2.41348
T4_VNC	GENETIC INFORMATION PROCESSING	T4	FALSE	VNC	90	LOW	-2.41348
T4_VNC	HYPOTHETICAL/UNKNOWN	T4	FALSE	VNC	10	LOW	-2.22555
T4_VNC	HYPOTHETICAL/UNKNOWN	T4	FALSE	VNC	20	LOW	-2.22555
T4_VNC	HYPOTHETICAL/UNKNOWN	T4	FALSE	VNC	30	LOW	-2.22555
T4_VNC	HYPOTHETICAL/UNKNOWN	T4	FALSE	VNC	45	LOW	-2.22555
T4_VNC	HYPOTHETICAL/UNKNOWN	T4	FALSE	VNC	60	LOW	-2.22555
T4_VNC	HYPOTHETICAL/UNKNOWN	T4	FALSE	VNC	90	LOW	-2.22555
T4_VNC	CELLULAR PROCESSES	T4	FALSE	VNC	10	LOW	-1.92218
T4_VNC	CELLULAR PROCESSES	T4	FALSE	VNC	20	LOW	-1.92218
T4_VNC	CELLULAR PROCESSES	T4	FALSE	VNC	30	LOW	-1.92218
T4_VNC	CELLULAR PROCESSES	T4	FALSE	VNC	45	LOW	-1.92218
T4_VNC	CELLULAR PROCESSES	T4	FALSE	VNC	60	LOW	-1.92218
T4_VNC	CELLULAR PROCESSES	T4	FALSE	VNC	90	LOW	-1.92218
T4_VNC	METABOLISM	T4	FALSE	VNC	10	LOW	-2.33435
T4_VNC	METABOLISM	T4	FALSE	VNC	20	LOW	-2.33435
T4_VNC	METABOLISM	T4	FALSE	VNC	30	LOW	-2.33435
T4_VNC	METABOLISM	T4	FALSE	VNC	45	LOW	-2.33435
T4_VNC	METABOLISM	T4	FALSE	VNC	60	LOW	-2.33435
T4_VNC	METABOLISM	T4	FALSE	VNC	90	LOW	-2.33435
T4_VNC	ENVIRONMENTAL INFORMATION PROCESSING	T4	FALSE	VNC	10	LOW	-1.99313
T4_VNC	ENVIRONMENTAL INFORMATION PROCESSING	T4	FALSE	VNC	20	LOW	-1.99313
T4_VNC	ENVIRONMENTAL INFORMATION PROCESSING	T4	FALSE	VNC	30	LOW	-1.99313
T4_VNC	ENVIRONMENTAL INFORMATION PROCESSING	T4	FALSE	VNC	45	LOW	-1.99313
T4_VNC	ENVIRONMENTAL INFORMATION PROCESSING	T4	FALSE	VNC	60	LOW	-1.99313
T4_VNC	ENVIRONMENTAL INFORMATION PROCESSING	T4	FALSE	VNC	90	LOW	-1.99313
U-D39_URA	HYPOTHETICAL/UNKNOWN	D39	TRUE	URA	30	HIGH	-5.58159
U-D39_URA	HYPOTHETICAL/UNKNOWN	D39	TRUE	URA	90	HIGH	-5.58159
V-19F_VNC24	GENETIC INFORMATION PROCESSING	19F	TRUE	VNC	10	HIGH	-5.0384
V-19F_VNC24	GENETIC INFORMATION PROCESSING	19F	TRUE	VNC	20	HIGH	-5.0384
V-19F_VNC24	GENETIC INFORMATION PROCESSING	19F	TRUE	VNC	30	HIGH	-5.0384
V-19F_VNC24	GENETIC INFORMATION PROCESSING	19F	TRUE	VNC	45	HIGH	-5.0384
V-19F_VNC24	GENETIC INFORMATION PROCESSING	19F	TRUE	VNC	60	HIGH	-5.0384
V-19F_VNC24	GENETIC INFORMATION PROCESSING	19F	TRUE	VNC	90	HIGH	-5.0384
V-19F_VNC24	GENETIC INFORMATION PROCESSING	19F	TRUE	VNC	120	HIGH	-5.0384
V-19F_VNC24	HYPOTHETICAL/UNKNOWN	19F	TRUE	VNC	10	HIGH	-5.02469
V-19F_VNC24	HYPOTHETICAL/UNKNOWN	19F	TRUE	VNC	20	HIGH	-5.02469
V-19F_VNC24	HYPOTHETICAL/UNKNOWN	19F	TRUE	VNC	30	HIGH	-5.02469
V-19F_VNC24	HYPOTHETICAL/UNKNOWN	19F	TRUE	VNC	45	HIGH	-5.02469
V-19F_VNC24	HYPOTHETICAL/UNKNOWN	19F	TRUE	VNC	60	HIGH	-5.02469
V-19F_VNC24	HYPOTHETICAL/UNKNOWN	19F	TRUE	VNC	90	HIGH	-5.02469
V-19F_VNC24	HYPOTHETICAL/UNKNOWN	19F	TRUE	VNC	120	HIGH	-5.02469
V-19F_VNC24	CELLULAR PROCESSES	19F	TRUE	VNC	10	HIGH	-4.98231
V-19F_VNC24	CELLULAR PROCESSES	19F	TRUE	VNC	20	HIGH	-4.98231
V-19F_VNC24	CELLULAR PROCESSES	19F	TRUE	VNC	30	HIGH	-4.98231
V-19F_VNC24	CELLULAR PROCESSES	19F	TRUE	VNC	45	HIGH	-4.98231
V-19F_VNC24	CELLULAR PROCESSES	19F	TRUE	VNC	60	HIGH	-4.98231
V-19F_VNC24	CELLULAR PROCESSES	19F	TRUE	VNC	90	HIGH	-4.98231
V-19F_VNC24	CELLULAR PROCESSES	19F	TRUE	VNC	120	HIGH	-4.98231
V-19F_VNC24	METABOLISM	19F	TRUE	VNC	10	HIGH	-5.10202
V-19F_VNC24	METABOLISM	19F	TRUE	VNC	20	HIGH	-5.10202
V-19F_VNC24	METABOLISM	19F	TRUE	VNC	30	HIGH	-5.10202
V-19F_VNC24	METABOLISM	19F	TRUE	VNC	45	HIGH	-5.10202
V-19F_VNC24	METABOLISM	19F	TRUE	VNC	60	HIGH	-5.10202
V-19F_VNC24	METABOLISM	19F	TRUE	VNC	90	HIGH	-5.10202
V-19F_VNC24	METABOLISM	19F	TRUE	VNC	120	HIGH	-5.10202
V-19F_VNC24	ENVIRONMENTAL INFORMATION PROCESSING	19F	TRUE	VNC	10	HIGH	-5.2248
V-19F_VNC24	ENVIRONMENTAL INFORMATION PROCESSING	19F	TRUE	VNC	20	HIGH	-5.2248
V-19F_VNC24	ENVIRONMENTAL INFORMATION PROCESSING	19F	TRUE	VNC	30	HIGH	-5.2248
V-19F_VNC24	ENVIRONMENTAL INFORMATION PROCESSING	19F	TRUE	VNC	45	HIGH	-5.2248
V-19F_VNC24	ENVIRONMENTAL INFORMATION PROCESSING	19F	TRUE	VNC	60	HIGH	-5.2248
V-19F_VNC24	ENVIRONMENTAL INFORMATION PROCESSING	19F	TRUE	VNC	90	HIGH	-5.2248
V-19F_VNC24	ENVIRONMENTAL INFORMATION PROCESSING	19F	TRUE	VNC	120	HIGH	-5.2248
V-19F_VNC36	GENETIC INFORMATION PROCESSING	19F	TRUE	VNC	10	HIGH	-3.9242
V-19F_VNC36	GENETIC INFORMATION PROCESSING	19F	TRUE	VNC	20	HIGH	-3.9242
V-19F_VNC36	GENETIC INFORMATION PROCESSING	19F	TRUE	VNC	30	HIGH	-3.9242
V-19F_VNC36	GENETIC INFORMATION PROCESSING	19F	TRUE	VNC	45	HIGH	-3.9242
V-19F_VNC36	GENETIC INFORMATION PROCESSING	19F	TRUE	VNC	60	HIGH	-3.9242
V-19F_VNC36	GENETIC INFORMATION PROCESSING	19F	TRUE	VNC	90	HIGH	-3.9242
V-19F_VNC36	GENETIC INFORMATION PROCESSING	19F	TRUE	VNC	120	HIGH	-3.9242
V-19F_VNC36	HYPOTHETICAL/UNKNOWN	19F	TRUE	VNC	10	HIGH	-3.7772
V-19F_VNC36	HYPOTHETICAL/UNKNOWN	19F	TRUE	VNC	20	HIGH	-3.7772
V-19F_VNC36	HYPOTHETICAL/UNKNOWN	19F	TRUE	VNC	30	HIGH	-3.7772
V-19F_VNC36	HYPOTHETICAL/UNKNOWN	19F	TRUE	VNC	45	HIGH	-3.7772
V-19F_VNC36	HYPOTHETICAL/UNKNOWN	19F	TRUE	VNC	60	HIGH	-3.7772
V-19F_VNC36	HYPOTHETICAL/UNKNOWN	19F	TRUE	VNC	90	HIGH	-3.7772
V-19F_VNC36	HYPOTHETICAL/UNKNOWN	19F	TRUE	VNC	120	HIGH	-3.7772
V-19F_VNC36	CELLULAR PROCESSES	19F	TRUE	VNC	10	HIGH	-4.05156
V-19F_VNC36	CELLULAR PROCESSES	19F	TRUE	VNC	20	HIGH	-4.05156
V-19F_VNC36	CELLULAR PROCESSES	19F	TRUE	VNC	30	HIGH	-4.05156
V-19F_VNC36	CELLULAR PROCESSES	19F	TRUE	VNC	45	HIGH	-4.05156
V-19F_VNC36	CELLULAR PROCESSES	19F	TRUE	VNC	60	HIGH	-4.05156
V-19F_VNC36	CELLULAR PROCESSES	19F	TRUE	VNC	90	HIGH	-4.05156
V-19F_VNC36	CELLULAR PROCESSES	19F	TRUE	VNC	120	HIGH	-4.05156
V-19F_VNC36	METABOLISM	19F	TRUE	VNC	10	HIGH	-3.86171
V-19F_VNC36	METABOLISM	19F	TRUE	VNC	20	HIGH	-3.86171
V-19F_VNC36	METABOLISM	19F	TRUE	VNC	30	HIGH	-3.86171
V-19F_VNC36	METABOLISM	19F	TRUE	VNC	45	HIGH	-3.86171
V-19F_VNC36	METABOLISM	19F	TRUE	VNC	60	HIGH	-3.86171
V-19F_VNC36	METABOLISM	19F	TRUE	VNC	90	HIGH	-3.86171
V-19F_VNC36	METABOLISM	19F	TRUE	VNC	120	HIGH	-3.86171
V-19F_VNC36	ENVIRONMENTAL INFORMATION PROCESSING	19F	TRUE	VNC	10	HIGH	-3.83699
V-19F_VNC36	ENVIRONMENTAL INFORMATION PROCESSING	19F	TRUE	VNC	20	HIGH	-3.83699
V-19F_VNC36	ENVIRONMENTAL INFORMATION PROCESSING	19F	TRUE	VNC	30	HIGH	-3.83699
V-19F_VNC36	ENVIRONMENTAL INFORMATION PROCESSING	19F	TRUE	VNC	45	HIGH	-3.83699
V-19F_VNC36	ENVIRONMENTAL INFORMATION PROCESSING	19F	TRUE	VNC	60	HIGH	-3.83699
V-19F_VNC36	ENVIRONMENTAL INFORMATION PROCESSING	19F	TRUE	VNC	90	HIGH	-3.83699
V-19F_VNC36	ENVIRONMENTAL INFORMATION PROCESSING	19F	TRUE	VNC	120	HIGH	-3.83699
V-D39_VAL	HYPOTHETICAL/UNKNOWN	D39	TRUE	VAL	30	HIGH	-3.89497
V-D39_VAL	HYPOTHETICAL/UNKNOWN	D39	TRUE	VAL	90	HIGH	-3.89497
V-T4_VNC24	GENETIC INFORMATION PROCESSING	T4	TRUE	VNC	10	HIGH	-4.67811
V-T4_VNC24	GENETIC INFORMATION PROCESSING	T4	TRUE	VNC	20	HIGH	-4.67811
V-T4_VNC24	GENETIC INFORMATION PROCESSING	T4	TRUE	VNC	30	HIGH	-4.67811
V-T4_VNC24	GENETIC INFORMATION PROCESSING	T4	TRUE	VNC	45	HIGH	-4.67811
V-T4_VNC24	GENETIC INFORMATION PROCESSING	T4	TRUE	VNC	60	HIGH	-4.67811
V-T4_VNC24	GENETIC INFORMATION PROCESSING	T4	TRUE	VNC	90	HIGH	-4.67811
V-T4_VNC24	GENETIC INFORMATION PROCESSING	T4	TRUE	VNC	120	HIGH	-4.67811
V-T4_VNC24	HYPOTHETICAL/UNKNOWN	T4	TRUE	VNC	10	HIGH	-4.61286
V-T4_VNC24	HYPOTHETICAL/UNKNOWN	T4	TRUE	VNC	20	HIGH	-4.61286
V-T4_VNC24	HYPOTHETICAL/UNKNOWN	T4	TRUE	VNC	30	HIGH	-4.61286
V-T4_VNC24	HYPOTHETICAL/UNKNOWN	T4	TRUE	VNC	45	HIGH	-4.61286
V-T4_VNC24	HYPOTHETICAL/UNKNOWN	T4	TRUE	VNC	60	HIGH	-4.61286
V-T4_VNC24	HYPOTHETICAL/UNKNOWN	T4	TRUE	VNC	90	HIGH	-4.61286
V-T4_VNC24	HYPOTHETICAL/UNKNOWN	T4	TRUE	VNC	120	HIGH	-4.61286
V-T4_VNC24	CELLULAR PROCESSES	T4	TRUE	VNC	10	HIGH	-4.52547
V-T4_VNC24	CELLULAR PROCESSES	T4	TRUE	VNC	20	HIGH	-4.52547
V-T4_VNC24	CELLULAR PROCESSES	T4	TRUE	VNC	30	HIGH	-4.52547
V-T4_VNC24	CELLULAR PROCESSES	T4	TRUE	VNC	45	HIGH	-4.52547
V-T4_VNC24	CELLULAR PROCESSES	T4	TRUE	VNC	60	HIGH	-4.52547
V-T4_VNC24	CELLULAR PROCESSES	T4	TRUE	VNC	90	HIGH	-4.52547
V-T4_VNC24	CELLULAR PROCESSES	T4	TRUE	VNC	120	HIGH	-4.52547
V-T4_VNC24	METABOLISM	T4	TRUE	VNC	10	HIGH	-4.56425
V-T4_VNC24	METABOLISM	T4	TRUE	VNC	20	HIGH	-4.56425
V-T4_VNC24	METABOLISM	T4	TRUE	VNC	30	HIGH	-4.56425
V-T4_VNC24	METABOLISM	T4	TRUE	VNC	45	HIGH	-4.56425
V-T4_VNC24	METABOLISM	T4	TRUE	VNC	60	HIGH	-4.56425
V-T4_VNC24	METABOLISM	T4	TRUE	VNC	90	HIGH	-4.56425
V-T4_VNC24	METABOLISM	T4	TRUE	VNC	120	HIGH	-4.56425
V-T4_VNC24	ENVIRONMENTAL INFORMATION PROCESSING	T4	TRUE	VNC	10	HIGH	-4.67074
V-T4_VNC24	ENVIRONMENTAL INFORMATION PROCESSING	T4	TRUE	VNC	20	HIGH	-4.67074
V-T4_VNC24	ENVIRONMENTAL INFORMATION PROCESSING	T4	TRUE	VNC	30	HIGH	-4.67074
V-T4_VNC24	ENVIRONMENTAL INFORMATION PROCESSING	T4	TRUE	VNC	45	HIGH	-4.67074
V-T4_VNC24	ENVIRONMENTAL INFORMATION PROCESSING	T4	TRUE	VNC	60	HIGH	-4.67074
V-T4_VNC24	ENVIRONMENTAL INFORMATION PROCESSING	T4	TRUE	VNC	90	HIGH	-4.67074
V-T4_VNC24	ENVIRONMENTAL INFORMATION PROCESSING	T4	TRUE	VNC	120	HIGH	-4.67074
V-T4_VNC36	GENETIC INFORMATION PROCESSING	T4	TRUE	VNC	10	HIGH	-2.95281
V-T4_VNC36	GENETIC INFORMATION PROCESSING	T4	TRUE	VNC	20	HIGH	-2.95281
V-T4_VNC36	GENETIC INFORMATION PROCESSING	T4	TRUE	VNC	30	HIGH	-2.95281
V-T4_VNC36	GENETIC INFORMATION PROCESSING	T4	TRUE	VNC	45	HIGH	-2.95281
V-T4_VNC36	GENETIC INFORMATION PROCESSING	T4	TRUE	VNC	60	HIGH	-2.95281
V-T4_VNC36	GENETIC INFORMATION PROCESSING	T4	TRUE	VNC	90	HIGH	-2.95281
V-T4_VNC36	GENETIC INFORMATION PROCESSING	T4	TRUE	VNC	120	HIGH	-2.95281
V-T4_VNC36	HYPOTHETICAL/UNKNOWN	T4	TRUE	VNC	10	HIGH	-2.80947
V-T4_VNC36	HYPOTHETICAL/UNKNOWN	T4	TRUE	VNC	20	HIGH	-2.80947
V-T4_VNC36	HYPOTHETICAL/UNKNOWN	T4	TRUE	VNC	30	HIGH	-2.80947
V-T4_VNC36	HYPOTHETICAL/UNKNOWN	T4	TRUE	VNC	45	HIGH	-2.80947
V-T4_VNC36	HYPOTHETICAL/UNKNOWN	T4	TRUE	VNC	60	HIGH	-2.80947
V-T4_VNC36	HYPOTHETICAL/UNKNOWN	T4	TRUE	VNC	90	HIGH	-2.80947
V-T4_VNC36	HYPOTHETICAL/UNKNOWN	T4	TRUE	VNC	120	HIGH	-2.80947
V-T4_VNC36	CELLULAR PROCESSES	T4	TRUE	VNC	10	HIGH	-2.56205
V-T4_VNC36	CELLULAR PROCESSES	T4	TRUE	VNC	20	HIGH	-2.56205
V-T4_VNC36	CELLULAR PROCESSES	T4	TRUE	VNC	30	HIGH	-2.56205
V-T4_VNC36	CELLULAR PROCESSES	T4	TRUE	VNC	45	HIGH	-2.56205
V-T4_VNC36	CELLULAR PROCESSES	T4	TRUE	VNC	60	HIGH	-2.56205
V-T4_VNC36	CELLULAR PROCESSES	T4	TRUE	VNC	90	HIGH	-2.56205
V-T4_VNC36	CELLULAR PROCESSES	T4	TRUE	VNC	120	HIGH	-2.56205
V-T4_VNC36	METABOLISM	T4	TRUE	VNC	10	HIGH	-2.76579
V-T4_VNC36	METABOLISM	T4	TRUE	VNC	20	HIGH	-2.76579
V-T4_VNC36	METABOLISM	T4	TRUE	VNC	30	HIGH	-2.76579
V-T4_VNC36	METABOLISM	T4	TRUE	VNC	45	HIGH	-2.76579
V-T4_VNC36	METABOLISM	T4	TRUE	VNC	60	HIGH	-2.76579
V-T4_VNC36	METABOLISM	T4	TRUE	VNC	90	HIGH	-2.76579
V-T4_VNC36	METABOLISM	T4	TRUE	VNC	120	HIGH	-2.76579
V-T4_VNC36	ENVIRONMENTAL INFORMATION PROCESSING	T4	TRUE	VNC	10	HIGH	-2.5123
V-T4_VNC36	ENVIRONMENTAL INFORMATION PROCESSING	T4	TRUE	VNC	20	HIGH	-2.5123
V-T4_VNC36	ENVIRONMENTAL INFORMATION PROCESSING	T4	TRUE	VNC	30	HIGH	-2.5123
V-T4_VNC36	ENVIRONMENTAL INFORMATION PROCESSING	T4	TRUE	VNC	45	HIGH	-2.5123
V-T4_VNC36	ENVIRONMENTAL INFORMATION PROCESSING	T4	TRUE	VNC	60	HIGH	-2.5123
V-T4_VNC36	ENVIRONMENTAL INFORMATION PROCESSING	T4	TRUE	VNC	90	HIGH	-2.5123
V-T4_VNC36	ENVIRONMENTAL INFORMATION PROCESSING	T4	TRUE	VNC	120	HIGH	-2.5123

[truncated: 2 more sheets: Supplementary Figure 7, Supplementary Figure 8]
